# Supplementary material for: Wnt/Tcf1 pathway restricts embryonic stem cell cycle through activation of the Ink4/Arf locus
Source: PLoS Genet. 2017 Mar 27;13(3):e1006682. doi: 10.1371/journal.pgen.1006682 (PMC5386305; doi:10.1371/journal.pgen.1006682)
Supplement: S1 Table — (XLSX) [file pgen.1006682.s008.xlsx]

## Sheet: TCF3
1kbU&1kbD	2kbU&2kbD	3kbU&3kbD	4kbU&4kbD	5kbU&5kbD	6kbU&6kbD	7kbU&7kbD	8kbU&8kbD	9kbU&9kbD	10kbU&10kbD
2014-09-09	2014-09-09	2014-09-09	2014-09-04	2014-09-01	2014-09-01	2014-09-01	2014-09-01	2014-09-01	2014-09-01
1700007L15Rik	1190005I06Rik	1110001J03Rik	2014-09-09	2014-09-04	2014-09-04	2014-09-04	2014-09-04	2014-09-04	2014-09-04
1700020D05Rik	1700003M07Rik	1190005I06Rik	1110001J03Rik	2014-09-09	2014-09-09	2014-09-09	2014-09-09	2014-09-09	2014-09-09
1700041C23Rik	1700007L15Rik	1700003M07Rik	1190005I06Rik	1110001J03Rik	1110001J03Rik	1110001J03Rik	1110001J03Rik	1110001J03Rik	1110001J03Rik
2310050B05Rik	1700008A04Rik	1700007L15Rik	1700003M07Rik	1190005I06Rik	1110035M17Rik	1110035M17Rik	1110035M17Rik	1110035M17Rik	1110004E09Rik
2700081O15Rik	1700018B08Rik	1700008A04Rik	1700007L15Rik	1700003M07Rik	1190005I06Rik	1190005I06Rik	1190005I06Rik	1190005I06Rik	1110035M17Rik
2810442N19Rik	1700019A02Rik	1700011L22Rik	1700008A04Rik	1700007L15Rik	1700003M07Rik	1700003M07Rik	1600020E01Rik	1600020E01Rik	1190005I06Rik
4921504E06Rik	1700020D05Rik	1700018B08Rik	1700011L22Rik	1700008A04Rik	1700007L15Rik	1700007L15Rik	1700003M07Rik	1700003M07Rik	1600020E01Rik
4930444M15Rik	1700041C23Rik	1700019A02Rik	1700018B08Rik	1700011L22Rik	1700008A04Rik	1700008A04Rik	1700007L15Rik	1700007L15Rik	1700003M07Rik
4930578M01Rik	1700120C14Rik	1700020D05Rik	1700019A02Rik	1700018B08Rik	1700011L22Rik	1700011L22Rik	1700008A04Rik	1700008A04Rik	1700007L15Rik
4931408C20Rik	1810043H04Rik	1700028I16Rik	1700020D05Rik	1700019A02Rik	1700018B08Rik	1700018B08Rik	1700011L22Rik	1700011L22Rik	1700008A04Rik
4931409K22Rik	2310050B05Rik	1700041C23Rik	1700025C18Rik	1700020D05Rik	1700019A02Rik	1700019A02Rik	1700018B08Rik	1700016K19Rik	1700011L22Rik
4933411K20Rik	2410137M14Rik	1700120C14Rik	1700025M24Rik	1700020I14Rik	1700020I14Rik	1700020I14Rik	1700019A02Rik	1700018B08Rik	1700016K19Rik
6330416G13Rik	2700081O15Rik	1810043H04Rik	1700028I16Rik	1700025C18Rik	1700025C18Rik	1700025C18Rik	1700020I14Rik	1700019A02Rik	1700017J07Rik
6430550D23Rik	2810442N19Rik	2310050B05Rik	1700041C23Rik	1700025M24Rik	1700025M24Rik	1700025M24Rik	1700025C18Rik	1700019L03Rik	1700018B08Rik
7420426K07Rik	4833418N02Rik	2310061I04Rik	1700120C14Rik	1700028I16Rik	1700028I16Rik	1700028I16Rik	1700025M24Rik	1700020I14Rik	1700019A02Rik
9530048J24Rik	4921504E06Rik	2310061J03Rik	1810043H04Rik	1700041C23Rik	1700041C23Rik	1700031A10Rik	1700028I16Rik	1700025C18Rik	1700019L03Rik
A530013C23Rik	4930402H24Rik	2410137M14Rik	2210015D19Rik	1700120C14Rik	1700120C14Rik	1700041C23Rik	1700031A10Rik	1700025M24Rik	1700020I14Rik
A830010M20Rik	4930414L22Rik	2610100L16Rik	2310050B05Rik	1810007I06Rik	1810043H04Rik	1700120C14Rik	1700041C23Rik	1700028I16Rik	1700025C18Rik
Aacs	4930444M15Rik	2700081O15Rik	2310061I04Rik	1810043H04Rik	2010300C02Rik	1810043H04Rik	1700054K19Rik	1700030A11Rik	1700025G04Rik
Abca6	4930544D05Rik	2810442N19Rik	2310061J03Rik	2210015D19Rik	2210015D19Rik	2010300C02Rik	1700066B17Rik	1700031A10Rik	1700025M24Rik
Abcb8	4930563D23Rik	4833418N02Rik	2410137M14Rik	2310050B05Rik	2310003H01Rik	2210015D19Rik	1700109G15Rik	1700041C23Rik	1700028I16Rik
Abcc3	4930578M01Rik	4921504E06Rik	2610100L16Rik	2310061I04Rik	2310043O21Rik	2310003H01Rik	1700120C14Rik	1700054K19Rik	1700029I15Rik
Abhd1	4931408C20Rik	4930402H24Rik	2700081O15Rik	2310061J03Rik	2310050B05Rik	2310008N11Rik	1810021B22Rik	1700066B17Rik	1700030A11Rik
Adam2	4931409K22Rik	4930444M15Rik	2810442N19Rik	2410137M14Rik	2310061I04Rik	2310043O21Rik	1810043H04Rik	1700074H08Rik	1700031A10Rik
Aff1	4933411K20Rik	4930563D23Rik	4833418N02Rik	2610100L16Rik	2410015M20Rik	2310050B05Rik	2010300C02Rik	1700109G15Rik	1700034F02Rik
Ago1	4933440J02Rik	4930578M01Rik	4921504E06Rik	2700081O15Rik	2410137M14Rik	2310061I04Rik	2210015D19Rik	1700120C14Rik	1700041C23Rik
Aldoa	5031425E22Rik	4931408C20Rik	4930402H24Rik	2810442N19Rik	2610100L16Rik	2410015M20Rik	2310003H01Rik	1810043H04Rik	1700054K19Rik
Amdhd2	6330416G13Rik	4931409K22Rik	4930444M15Rik	4833418N02Rik	2700081L22Rik	2410114N07Rik	2310008N11Rik	2010300C02Rik	1700066B17Rik
Amotl2	6430550D23Rik	4932416H05Rik	4930461G14Rik	4921504E06Rik	2700081O15Rik	2410137M14Rik	2310043O21Rik	2210015D19Rik	1700074H08Rik
Ankrd10	7420426K07Rik	4933411K20Rik	4930563D23Rik	4930402H24Rik	2810442N19Rik	2610100L16Rik	2310061I04Rik	2300002M23Rik	1700109G15Rik
Ap5s1	9530048J24Rik	4933417D19Rik	4930578M01Rik	4930444M15Rik	4833418N02Rik	2700081L22Rik	2410015M20Rik	2310003H01Rik	1700120C14Rik
Apol7d	A830010M20Rik	4933432I03Rik	4931408C20Rik	4930461G14Rik	4921504E06Rik	2700081O15Rik	2410114N07Rik	2310008N11Rik	1810043H04Rik
Aqr	Aacs	4933440J02Rik	4931409K22Rik	4930563D23Rik	4930402H24Rik	2810442N19Rik	2510009E07Rik	2310015B20Rik	2010300C02Rik
Arl14ep	Abca6	5031425E22Rik	4932416H05Rik	4930578M01Rik	4930444M15Rik	2900041M22Rik	2610100L16Rik	2310043O21Rik	2210015D19Rik
Atg2a	Abcb8	6230400D17Rik	4933411K20Rik	4931406H21Rik	4930461G14Rik	4632428C04Rik	2610204G22Rik	2310061I04Rik	2300002M23Rik
Atp5b	Abcc3	6330416G13Rik	4933417D19Rik	4931408C20Rik	4930558K02Rik	4833418N02Rik	2700081L22Rik	2310065F04Rik	2310003H01Rik
Axin2	Abcc5	6430550D23Rik	4933432G23Rik	4931409K22Rik	4930563D23Rik	4921504E06Rik	2700081O15Rik	2410015M20Rik	2310008N11Rik
B630005N14Rik	Abhd1	7420426K07Rik	4933432I03Rik	4931429L15Rik	4930578M01Rik	4922501L14Rik	2810442N19Rik	2410114N07Rik	2310015B20Rik
BC048562	Abhd16b	9530048J24Rik	4933440J02Rik	4932416H05Rik	4931406H21Rik	4930402H24Rik	2900041M22Rik	2510009E07Rik	2310043O21Rik
Bcat1	Abhd6	A830010M20Rik	5031425E22Rik	4933411K20Rik	4931408C20Rik	4930444M15Rik	4632428C04Rik	2610100L16Rik	2310061I04Rik
Bcat2	Acvr1	AA474331	6230400D17Rik	4933417D19Rik	4931409K22Rik	4930461G14Rik	4833418N02Rik	2610204G22Rik	2310065F04Rik
Bloc1s4	Adam2	Aacs	6330416G13Rik	4933432G23Rik	4931429L15Rik	4930558K02Rik	4921504E06Rik	2700081L22Rik	2410015M20Rik
Blvrb	Adamts8	Abca6	6430550D23Rik	4933432I03Rik	4932416H05Rik	4930563D23Rik	4922501L14Rik	2700081O15Rik	2410114N07Rik
Bmyc	Aff1	Abcb8	7420426K07Rik	4933440J02Rik	4933408J17Rik	4930578M01Rik	4930402H24Rik	2810442N19Rik	2510009E07Rik
Brms1	Ago1	Abcc3	9530048J24Rik	5031425E22Rik	4933411K20Rik	4931406H21Rik	4930444M15Rik	2900041M22Rik	2610028E06Rik
C87436	Aifm2	Abcc5	A530099J19Rik	6230400D17Rik	4933417D19Rik	4931408C20Rik	4930461G14Rik	4632428C04Rik	2610034B18Rik
Cables2	Aldoa	Abhd1	A830010M20Rik	6330416G13Rik	4933432G23Rik	4931409K22Rik	4930558K02Rik	4833418N02Rik	2610100L16Rik
Cad	Als2	Abhd16b	AA474331	6430550D23Rik	4933432I03Rik	4931429L15Rik	4930563D23Rik	4921504E06Rik	2610204G22Rik
Cadm4	Amdhd2	Abhd6	Aacs	7420426K07Rik	4933440J02Rik	4932416H05Rik	4930578M01Rik	4922501L14Rik	2700081L22Rik
Caml	Amotl2	Actr2	Abca6	9530048J24Rik	5031425E22Rik	4933401H06Rik	4931406H21Rik	4930402H24Rik	2700081O15Rik
Capn7	Ankrd10	Acvr1	Abcb8	A530099J19Rik	6330416G13Rik	4933408J17Rik	4931408C20Rik	4930444M15Rik	2810442N19Rik
Cbx7	Ankrd29	Adam2	Abcc3	A830010M20Rik	6430550D23Rik	4933411K20Rik	4931409K22Rik	4930461G14Rik	2900041M22Rik
Ccdc101	Ankrd36	Adamts8	Abcc5	AA474331	7420426K07Rik	4933417D19Rik	4931429L15Rik	4930513N10Rik	4632428C04Rik
Ccdc3	Ankrd52	Aebp2	Abhd1	Aacs	9530048J24Rik	4933427D06Rik	4932416H05Rik	4930556M19Rik	4833418N02Rik
Ccdc51	Ap5s1	Aff1	Abhd16b	Abca6	A530099J19Rik	4933432G23Rik	4933408J17Rik	4930558K02Rik	4833420G17Rik
Ccdc57	Apoa2	Ago1	Abhd6	Abcb8	A830010M20Rik	4933432I03Rik	4933411K20Rik	4930563D23Rik	4921504E06Rik
Cd207	Apol7d	Aifm2	Actr2	Abcc3	AA474331	4933440J02Rik	4933417D19Rik	4930578M01Rik	4922501L14Rik
Cd63	Aqr	Aig1	Acvr1	Abcc5	Aacs	5031425E22Rik	4933427D06Rik	4931406H21Rik	4930402H24Rik
Cdk5rap3	Arl14ep	Aipl1	Adam2	Abhd1	Abca6	6330416G13Rik	4933432G23Rik	4931408C20Rik	4930444M15Rik
Cds1	Arl4d	Akt1	Adamts8	Abhd16b	Abcb8	6430550D23Rik	4933432I03Rik	4931409K22Rik	4930461G14Rik
Cep70	Arl6ip5	Aldoa	Adprhl1	Abhd6	Abcc3	7420426K07Rik	4933433H22Rik	4931429L15Rik	4930544D05Rik
Chic2	Arsg	Alox12e	Aebp2	Actr2	Abcc4	9530048J24Rik	4933440J02Rik	4931440J10Rik	4930556M19Rik
Chmp7	Atg2a	Als2	Aff1	Acvr1	Abcc5	9530052E02Rik	5031425E22Rik	4932416H05Rik	4930558K02Rik
Chst15	Atp1b1	Amdhd2	Ago1	Acvr2b	Abhd1	A530099J19Rik	5330426P16Rik	4933408J17Rik	4930563D23Rik
Cisd3	Atp5b	Amotl2	Aifm2	Adam2	Abhd16b	A730043L09Rik	6330416G13Rik	4933411K20Rik	4930578M01Rik
Cited4	Axin2	Ankrd10	Aig1	Adamts8	Abhd6	A830010M20Rik	6330418K02Rik	4933417D19Rik	4931406H21Rik
Clcn2	B3galt5	Ankrd29	Aipl1	Adora3	Actr2	AA474331	6430550D23Rik	4933427D06Rik	4931408C20Rik
Clcn6	B630005N14Rik	Ankrd36	Akt1	Adprhl1	Acvr1	Aacs	7420426K07Rik	4933432G23Rik	4931409K22Rik
Clns1a	Bach1	Ankrd52	Aldoa	Aebp2	Acvr2b	Abca6	9530048J24Rik	4933432I03Rik	4931429L15Rik
Clps	BC048562	Ap5s1	Alox12e	Aff1	Adam2	Abcb8	A530099J19Rik	4933433H22Rik	4931440J10Rik
Cmtm8	Bcat1	Apoa2	Als2	Agmat	Adamts8	Abcc3	A730043L09Rik	4933440J02Rik	4932416H05Rik
Col18a1	Bcat2	Apol7d	Amdhd2	Ago1	Adora3	Abcc4	A830010M20Rik	5031425E22Rik	4933408J17Rik
Col6a5	Bloc1s3	Aqr	Amn	Aifm2	Adprhl1	Abcc5	AA474331	5330426P16Rik	4933411K20Rik
Cpne9	Bloc1s4	Arl10	Amotl2	Aig1	Aebp2	Abhd1	Aacs	6030468B19Rik	4933417D19Rik
Csde1	Blvrb	Arl14ep	Ankrd10	Aipl1	Aff1	Abhd16b	Aar2	6030469F06Rik	4933427D06Rik
Cuedc1	Bmyc	Arl4d	Ankrd29	Akt1	Agmat	Abhd6	Abca6	6330416G13Rik	4933432G23Rik
Cycs	Brms1	Arl6ip5	Ankrd36	Aldoa	Ago1	Acot13	Abcb8	6430548M08Rik	4933432I03Rik
Cyth1	C330021F23Rik	Arsg	Ankrd52	Alox12e	Aifm2	Acox2	Abcc3	6430550D23Rik	4933433H22Rik
D6Wsu163e	C330046G13Rik	Asic2	Ankrd61	Alpk3	Aig1	Actr2	Abcc4	7420426K07Rik	4933440J02Rik
Dad1	C87436	Asic4	Ap4m1	Als2	Aipl1	Acvr1	Abcc5	9230009I02Rik	5031425E22Rik
Dbt	Cables2	Atg2a	Ap5s1	Amacr	Akt1	Acvr2b	Abhd1	9530048J24Rik	5330426P16Rik
Dclre1a	Cad	Atp1a3	Apoa2	Amdhd2	Aldoa	Adam2	Abhd16b	A530099J19Rik	6030468B19Rik
Ddx49	Cadm4	Atp1b1	Apol7d	Amn	Alox12e	Adamts8	Abhd6	A730043L09Rik	6030469F06Rik
Def8	Caml	Atp5b	Aqr	Amotl2	Alpk3	Adora3	Acot13	A830010M20Rik	6330416G13Rik
Dhx29	Capn7	Atp6v0e	Arhgap30	Ankrd10	Alpl	Adprhl1	Acox2	AA474331	6430548M08Rik
Dhx9	Cbx7	Axin2	Arhgap44	Ankrd29	Als2	Aebp2	Actr2	Aacs	6430550D23Rik
Diexf	Ccdc101	B3galt5	Arl10	Ankrd36	Amacr	Aff1	Acvr1	Aar2	7420426K07Rik
Dnajc28	Ccdc177	B3gnt1	Arl14ep	Ankrd52	Amh	Agmat	Acvr2b	Abca6	9030204H09Rik
Dnm3os	Ccdc3	B430212C06Rik	Arl4d	Ankrd61	Amn	Ago1	Adam2	Abcb10	9230009I02Rik
Dnttip1	Ccdc51	B630005N14Rik	Arl6ip5	Ap4m1	Amotl2	Ahsa2	Adamts8	Abcb8	9530048J24Rik
Dsn1	Ccdc57	Bach1	Arsg	Ap5s1	Ankrd10	AI836003	Adnp	Abcc3	A530099J19Rik
Dusp13	Cd151	BC048562	Asic2	Apoa2	Ankrd29	Aifm2	Adora3	Abcc4	A730043L09Rik
Dym	Cd207	Bcat1	Asic4	Apol7d	Ankrd36	Aig1	Adprhl1	Abcc5	A830010M20Rik
E230029C05Rik	Cd247	Bcat2	Atg2a	Aqr	Ankrd52	Aipl1	Aebp2	Abhd1	AA474331
Ebi3	Cd63	Best2	Atp1a3	Arhgap30	Ankrd61	Akt1	Aff1	Abhd16b	Aacs
Eif4e1b	Cdk5rap3	Birc2	Atp1b1	Arhgap44	Ap4m1	Aldoa	Agmat	Abhd6	Aar2
Eme2	Cds1	Bloc1s3	Atp4b	Arl10	Ap5s1	Aldoc	Ago1	Acot13	Aars2
Eps15	Cebpb	Bloc1s4	Atp5b	Arl14ep	Apoa2	Alg11	Ahsa2	Acox2	Abca6
Ercc2	Cep70	Blvrb	Atp5l	Arl4d	Apol7d	Alms1	AI836003	Actr2	Abcb10
Etaa1	Cfl2	Bmyc	Atp6v0e	Arl6ip5	Aqr	Alox12e	Aifm2	Acvr1	Abcb8
Evl	Chic2	Btbd6	Atp8b3	Arsg	Arhgap30	Alpk3	Aig1	Acvr2b	Abcc3
Exosc2	Chmp7	C330021F23Rik	Axin2	Asic2	Arhgap44	Alpl	Aipl1	Adam2	Abcc4
Fam120b	Cidea	C330046G13Rik	B3galt5	Asic4	Arid2	Als2	Akr1a1	Adam23	Abcc5
Fam134b	Cisd3	C87436	B3gnt1	Asphd2	Arl10	Amacr	Akt1	Adamts8	Abcg8
Fam187a	Cited4	Cables2	B430212C06Rik	Asxl1	Arl14ep	Amh	Aldoa	Adnp	Abhd1
Fam19a3	Clcn2	Cad	B630005N14Rik	Atg2a	Arl4d	Amn	Aldoc	Adora3	Abhd16b
Fam222a	Clcn6	Cadm4	Bach1	Atg5	Arl6ip5	Amotl2	Alg11	Adprhl1	Abhd6
Fam89a	Clcnka	Caml	BC048562	Atp1a3	Arsg	Anapc2	Alms1	Aebp2	Acot13
Fbl	Clns1a	Capn2	Bcat1	Atp1b1	Asic2	Ankrd10	Alox12e	Aff1	Acox2
Fem1b	Clps	Capn7	Bcat2	Atp4b	Asic4	Ankrd29	Alpk3	Afmid	Actr2
Fgd2	Cmtm4	Capza1	Best2	Atp5b	Asphd2	Ankrd36	Alpl	Agk	Acvr1
Fis1	Cmtm8	Card9	Bid	Atp5j	Asxl1	Ankrd52	Als2	Agmat	Acvr2b
Flad1	Col18a1	Carm1	Birc2	Atp5l	Atg2a	Ankrd61	Amacr	Ago1	Adad2
Foxr1	Col6a5	Cbx7	Bloc1s3	Atp6v0a4	Atg5	Ap4m1	Amh	Ahsa2	Adam2
Gal3st4	Colgalt2	Ccdc101	Bloc1s4	Atp6v0e	Atp1a3	Ap5s1	Amn	AI836003	Adam23
Galm	Comp	Ccdc177	Blvrb	Atp8b3	Atp1b1	Apoa2	Amotl2	Aifm2	Adamts8
Gar1	Copg2	Ccdc3	Bmyc	Axin2	Atp4b	Apol7d	Anapc2	Aig1	Adnp
Gas8	Cotl1	Ccdc40	Brpf1	B3galt5	Atp5b	Aqr	Ankrd10	Aipl1	Adora3
Gata2	Cpne9	Ccdc51	Btbd6	B3gnt1	Atp5j	Arhgap30	Ankrd29	Ak2	Adprhl1
Gca	Cpsf1	Ccdc57	C330021F23Rik	B430212C06Rik	Atp5l	Arhgap33	Ankrd36	Ak4	Aebp2
Gcc1	Crlf2	Ccr10	C330046G13Rik	B4galnt1	Atp6v0a4	Arhgap44	Ankrd52	Akr1a1	Aff1
Gdf1	Csde1	Cd101	C77080	B630005N14Rik	Atp6v0c-ps2	Arhgef3	Ankrd6	Akt1	Afmid
Ggnbp1	Csk	Cd151	C87436	Bach1	Atp6v0e	Arid2	Ankrd61	Aldh3a1	Agk
Gjc1	Ctdp1	Cd207	Cables2	BC048562	Atp8b3	Arl10	Ap4m1	Aldoa	Agmat
Gm11346	Cuedc1	Cd247	Cad	Bcat1	Axin2	Arl14ep	Ap5s1	Aldoc	Ago1
Gm11978	Cycs	Cd63	Cadm4	Bcat2	B3galt5	Arl4d	Apoa2	Alg11	Ahsa2
Gm13247	Cyp4v3	Cdh13	Caml	Best2	B3gnt1	Arl6ip5	Apol7d	Alms1	AI836003
Gm13845	Cyth1	Cdk5rap3	Capn2	Bid	B430212C06Rik	Arsg	Apold1	Alox12	AI837181
Gm1673	D6Wsu163e	Cds1	Capn7	Birc2	B4galnt1	Asb14	Aqr	Alox12e	Aifm2
Gm20759	Dad1	Cdx2	Capns2	Bloc1s3	B630005N14Rik	Asic2	Arhgap30	Alpk3	Aig1
Gm3716	Dbt	Cebpb	Capza1	Bloc1s4	Bach1	Asic4	Arhgap33	Alpl	Aipl1
Gm410	Dclre1a	Cenpv	Card9	Blvrb	BC048562	Asphd2	Arhgap44	Als2	Ak2
Gm5148	Dctd	Cep70	Carm1	Bmyc	Bcat1	Asxl1	Arhgap9	Amacr	Ak4
Gm5801	Ddx49	Cfl2	Cass4	Bnipl	Bcat2	Atg2a	Arhgef3	Amh	Akap11
Gm7244	Def8	Chga	Cbx7	Braf	Best2	Atg5	Arid2	Amn	Akap5
Gmppb	Dennd1c	Chic2	Ccdc101	Brpf1	Bid	Atp1a3	Arl10	Amotl2	Akr1a1
Gmpr2	Dhx29	Chmp7	Ccdc171	Btbd6	Birc2	Atp1b1	Arl14ep	Anapc2	Akt1
Gosr1	Dhx37	Chrne	Ccdc177	C330021F23Rik	Bloc1s3	Atp4b	Arl4d	Ankrd10	Aldh3a1
Gpd2	Dhx9	Ciao1	Ccdc3	C330046G13Rik	Bloc1s4	Atp5b	Arl5a	Ankrd29	Aldoa
Gpr171	Diexf	Cisd3	Ccdc40	C77080	Blvrb	Atp5j	Arl6ip5	Ankrd36	Aldoc
Grap	Dmtn	Cited4	Ccdc51	C87436	Bmyc	Atp5l	Arsg	Ankrd52	Alg11
Gsap	Dnajc28	Clcn2	Ccdc57	Cables2	Bnc2	Atp6v0a4	Asb14	Ankrd6	Alms1
Gtf2b	Dnm3os	Clcn6	Ccr10	Cad	Bnipl	Atp6v0c	Asic2	Ankrd61	Alox12
H2-T3	Dnttip1	Clcnka	Ccrl1	Cadm4	Braf	Atp6v0e	Asic4	Ap4e1	Alox12e
Hdgfrp3	Drosha	Clns1a	Cd101	Caml	Brpf1	Atp8b3	Asphd2	Ap4m1	Alpk3
Hemk1	Dsn1	Clps	Cd151	Capn2	Btbd6	Atp8b4	Asxl1	Ap5s1	Alpl
Hexdc	Dtnb	Cmtm4	Cd207	Capn7	C330021F23Rik	Atraid	Atg10	Apoa2	Als2
Hhip	Dusp13	Cmtm8	Cd247	Capns2	C330046G13Rik	Axin2	Atg2a	Apol7d	Amacr
Hist1h1d	Dym	Cobl	Cd63	Capza1	C77080	B130006D01Rik	Atg5	Apold1	Amh
Hlf	E230029C05Rik	Col18a1	Cdh13	Card9	C87436	B3galt5	Atg7	Aqp3	Amn
Hoxb5	Ebi3	Col6a5	Cdk5rap3	Carm1	Cables2	B3gnt1	Atp1a3	Aqr	Amotl2
Hpca	Efcc1	Colgalt2	Cdkn2d	Cass4	Cacng7	B430212C06Rik	Atp1b1	Arhgap30	Anapc2
Hpcal4	Eif2b2	Comp	Cds1	Cbx7	Cad	B4galnt1	Atp4b	Arhgap33	Ankrd10
Icmt	Eif4e1b	Copg2	Cdx2	Ccdc101	Cadm4	B630005N14Rik	Atp5b	Arhgap44	Ankrd29
Idh2	Emc10	Copz1	Cebpb	Ccdc103	Caml	Bach1	Atp5j	Arhgap9	Ankrd36
Idh3a	Eme2	Cotl1	Cenpv	Ccdc171	Capn2	BC048562	Atp5l	Arhgef3	Ankrd52
Ift46	Emilin2	Cplx3	Cep70	Ccdc177	Capn7	Bcat1	Atp6v0a4	Arid2	Ankrd6
Igfbp1	Epb4.1	Cpne9	Cfl2	Ccdc3	Capns2	Bcat2	Atp6v0c	Arl10	Ankrd61
Il17b	Eps15	Cpsf1	Chga	Ccdc40	Capza1	Best2	Atp6v0e	Arl14ep	Ap4e1
Il27ra	Ercc2	Crlf2	Chic2	Ccdc51	Car5a	Bid	Atp8b3	Arl4d	Ap4m1
Inpp5f	Etaa1	Csde1	Chmp7	Ccdc57	Card9	Birc2	Atp8b4	Arl5a	Ap5s1
Insm2	Evl	Csk	Chrne	Ccr10	Carm1	Bloc1s2	Atraid	Arl6ip5	Apol7d
Iqgap3	Exosc2	Csrnp1	Ciao1	Ccrl1	Cass4	Bloc1s3	Axin2	Arrdc2	Apold1
Itgav	F3	Ctdp1	Cisd3	Ccrn4l	Cbr4	Bloc1s4	B130006D01Rik	Arsg	Appbp2
Itih1	Fam118a	Ctnna1	Cited4	Cd101	Cbx7	Blvrb	B3galt5	Asb14	Aqp3
Katnb1	Fam120b	Cuedc1	Clcn2	Cd207	Ccdc101	Bnc2	B3gnt1	Asic2	Aqr
Kbtbd2	Fam134b	Cycs	Clcn6	Cd247	Ccdc103	Bnipl	B430212C06Rik	Asic4	Arhgap30
Kcna6	Fam154b	Cyp1b1	Clcnka	Cd63	Ccdc155	Braf	B4galnt1	Asphd2	Arhgap33
Kcng1	Fam187a	Cyp2w1	Clns1a	Cd74	Ccdc171	Brpf1	B630005N14Rik	Asxl1	Arhgap44
Kcnk13	Fam19a3	Cyp4v3	Clps	Cdc73	Ccdc177	Btbd6	Bach1	Atg10	Arhgef3
Kif22	Fam222a	Cyth1	Cmas	Cdh13	Ccdc3	C1galt1	BC048562	Atg2a	Arid2
Kri1	Fam89a	D6Wsu163e	Cmtm4	Cdk18	Ccdc40	C1qbp	Bcat1	Atg5	Arl10
L3mbtl1	Fancf	Dad1	Cmtm5	Cdk5rap3	Ccdc42b	C330021F23Rik	Bcat2	Atg7	Arl14ep
Lef1	Fbl	Dbt	Cmtm8	Cdkn2d	Ccdc51	C330046G13Rik	Best2	Atp1a3	Arl4d
Leng8	Fbxo42	Dclre1a	Cnih2	Cdkn3	Ccdc57	C77080	Bid	Atp1b1	Arl5a
Letmd1	Fem1a	Dctd	Cobl	Cdr2l	Ccr10	C87436	Birc2	Atp4b	Arl6ip5
Lgr5	Fem1b	Ddx49	Col18a1	Cds1	Ccrl1	Cables2	Bloc1s2	Atp5b	Arrdc2
Lhfpl5	Fgd2	Def8	Col6a5	Cdx2	Ccrn4l	Cacna1e	Bloc1s3	Atp5j	Arsg
Lpar5	Fis1	Defb4	Colgalt2	Cebpb	Cd101	Cacng7	Bloc1s4	Atp5l	Asb14
Lphn3	Flad1	Dennd1c	Comp	Cenpv	Cd200r4	Cadm4	Blvrb	Atp6v0a4	Asic2
Lrcol1	Foxr1	Dennd4b	Copg2	Cep70	Cd207	Calb2	Bnc2	Atp6v0c	Asic4
M6pr	Gal3st4	Dhx29	Copz1	Cfl2	Cd247	Caml	Bnipl	Atp6v0e	Asphd2
Map4k1	Galm	Dhx37	Cotl1	Chfr	Cd63	Capn12	Braf	Atp8b3	Asxl1
Mapk13	Gar1	Dhx9	Cplx3	Chga	Cd74	Capn2	Brpf1	Atp8b4	Atg10
Mapk8ip1	Gas2l2	Dicer1	Cpne9	Chic2	Cd81	Capn7	Btbd6	Atraid	Atg2a
Mast1	Gas8	Diexf	Cpsf1	Chmp7	Cdc73	Capns2	C1galt1	Axin2	Atg5
Matn2	Gata2	Dmtn	Crlf2	Chrne	Cdh13	Capza1	C1qbp	B130006D01Rik	Atg7
Mcrs1	Gbas	Dnaja3	Cry2	Ciao1	Cdk18	Car5a	C330021F23Rik	B3galt5	Atp1a3
Mest	Gca	Dnajc28	Csad	Cisd3	Cdk5rap3	Card9	C330046G13Rik	B3gnt1	Atp1b1
Mettl10	Gcc1	Dnm3os	Csde1	Cited4	Cdkn2d	Carm1	C77080	B430212C06Rik	Atp4b
Mir302b	Gck	Dnmt3b	Csk	Clcn2	Cdkn3	Cass4	C87436	B4galnt1	Atp5b
Mllt6	Gcnt2	Dnttip1	Csrnp1	Clcn6	Cdr2l	Cbr4	Cables2	B630005N14Rik	Atp5j
Mpped2	Gdf1	Drosha	Ctdp1	Clcnka	Cds1	Cbx7	Cacna1e	Bach1	Atp5l
Mri1	Ggnbp1	Dsn1	Ctnna1	Clns1a	Cdx2	Ccdc101	Cacng7	Bahcc1	Atp6v0a4
Mrpl19	Git1	Dtnb	Cuedc1	Clps	Cebpb	Ccdc103	Cadm4	BC005764	Atp6v0c
Mrps15	Gjc1	Dusp13	Cycs	Cmas	Cenpv	Ccdc155	Calb2	BC048562	Atp6v0e
Mtf1	Gm10069	Dvl3	Cyp1b1	Cmtm4	Cep70	Ccdc171	Caml	Bcat1	Atp8b3
Mus81	Gm10584	Dym	Cyp2w1	Cmtm5	Cfl2	Ccdc177	Cant1	Bcat2	Atp8b4
Myg1	Gm10768	E230029C05Rik	Cyp4v3	Cmtm8	Chd5	Ccdc3	Capn12	Bcr	Atraid
Mylpf	Gm11346	Ebi3	Cyth1	Cnih2	Chfr	Ccdc40	Capn2	Best2	Axin2
Myo6	Gm13247	Ecscr	D6Wsu163e	Cntn2	Chga	Ccdc42b	Capn7	Bid	B130006D01Rik
N4bp2	Gm13845	Efcab2	Dad1	Cobl	Chic2	Ccdc51	Capns2	Birc2	B3galt5
Naa11	Gm1673	Efcc1	Dbt	Col18a1	Chmp7	Ccdc57	Capza1	Blm	B3gnt1
Naa30	Gm17762	Egr1	Dclre1a	Col1a1	Chrne	Ccr10	Car5a	Bloc1s2	B430212C06Rik
Ndrg3	Gm20556	Eif2b2	Dctd	Col6a5	Ciao1	Ccrl1	Card9	Bloc1s3	B4galnt1
Ndufs5	Gm20759	Eif4e1b	Ddx49	Colgalt2	Cisd3	Ccrn4l	Carm1	Bloc1s4	B630005N14Rik
Necap1	Gm3716	Emc10	Def8	Comp	Cited4	Cd101	Casq1	Blvrb	Bach1
Nek4	Gm410	Eme2	Defb4	Copg2	Ckap2	Cd200r4	Cass4	Bnc2	Bahcc1
Nfasc	Gm5148	Emilin2	Dennd1c	Copz1	Ckm	Cd207	Cbr4	Bnipl	BC005764
Nfkbiz	Gm525	Epb4.1	Dennd4b	Cotl1	Clcn2	Cd247	Cbx7	Bod1	BC048562
Nhlrc1	Gm7244	Eps15	Dhx29	Cplx3	Clcn6	Cd63	Ccbl2	Braf	Bcat1
Nkain1	Gmppb	Ercc2	Dhx37	Cpne9	Clcnka	Cd74	Ccdc101	Brpf1	Bcat2
Nkx2-3	Gmpr2	Etaa1	Dhx9	Cpsf1	Clns1a	Cd81	Ccdc103	Btbd6	Bcl10
Nme1	Gnb3	Evl	Dicer1	Crlf2	Clps	Cdc5l	Ccdc113	C1galt1	Bcr
Nme3	Golga1	Exosc2	Dido1	Cry2	Cmas	Cdc73	Ccdc155	C1qbp	Best2
Npy1r	Gosr1	F3	Diexf	Csad	Cmtm4	Cdh13	Ccdc171	C330021F23Rik	Bid
Nsun6	Gpam	Fads6	Dip2b	Csde1	Cmtm5	Cdk18	Ccdc177	C330046G13Rik	Birc2
Nudt15	Gpd2	Fam117a	Dlgap4	Csk	Cmtm8	Cdk5rap3	Ccdc3	C77080	Blm
Nxpe3	Gpr171	Fam118a	Dmtn	Csrnp1	Cntn2	Cdkn2d	Ccdc40	C87436	Bloc1s2
Oas1g	Grap	Fam120a	Dnaja3	Ctdp1	Cobl	Cdkn3	Ccdc42b	Cables2	Bloc1s3
Olfr20	Grin2a	Fam120b	Dnajc28	Cth	Cobll1	Cdr2l	Ccdc51	Cacna1e	Bloc1s4
Olfr279	Gsap	Fam131a	Dnm3os	Ctnna1	Col18a1	Cds1	Ccdc57	Cacng7	Blvrb
Otop2	Gsk3b	Fam134b	Dnmt3b	Cuedc1	Col1a1	Cdx2	Ccl17	Cadm4	Bnc2
Otos	Gtf2b	Fam154b	Dnttip1	Cwf19l1	Col6a5	Cebpb	Ccr10	Calb2	Bnipl
Otud3	Gtsf1l	Fam160b2	Drosha	Cxcl17	Colgalt2	Cenpv	Ccrl1	Caml	Bod1
P2rx4	H2afx	Fam187a	Dsn1	Cycs	Comp	Cep70	Ccrn4l	Cant1	Braf
Paip2b	H2-T3	Fam19a3	Dtnb	Cyp1b1	Copg2	Cfl2	Cd101	Capn12	Brpf1
Palld	Hdgfrp3	Fam20b	Dusp13	Cyp2w1	Copz1	Chd5	Cd200r4	Capn2	Btbd6
Pcnxl4	Hemk1	Fam222a	Dvl3	Cyp4v3	Cotl1	Chfr	Cd207	Capn7	C1galt1
Pde6b	Hexdc	Fam89a	Dym	Cyth1	Cplx3	Chga	Cd247	Capns2	C1qbp
Pdgfb	Hey2	Fancf	Dzip1l	D6Wsu163e	Cpne9	Chic2	Cd63	Capza1	C330021F23Rik
Pex11g	Hhip	Fancl	E230029C05Rik	Dad1	Cpsf1	Chmp7	Cd74	Car5a	C330046G13Rik
Pfkl	Hist1h1d	Fbl	Eapp	Dbt	Cpz	Chrna5	Cd81	Card9	C77080
Phb2	Hist1h2bc	Fbxl7	Ebi3	Dclre1a	Crip1	Chrna9	Cdc5l	Carm1	C87436
Phf11c	Hist3h2ba	Fbxo42	Ecscr	Dctd	Crlf2	Chrne	Cdc73	Casq1	Cables2
Phgdh	Hk1	Fem1a	Efcab2	Ddx49	Crtap	Ciao1	Cdh13	Cass4	Cacna1e
Pim3	Hlf	Fem1b	Efcc1	Def8	Cry2	Cisd3	Cdh5	Cbr4	Cacng7
Pip5kl1	Hmgcs1	Fgd2	Egr1	Defb11	Csad	Cited4	Cdk18	Cbx5	Cadm4
Plcl2	Hmgn2	Fgf4	Eif2b2	Defb4	Csde1	Ckap2	Cdk5rap3	Cbx7	Calb2
Pnkd	Hoxb2	Fis1	Eif4e1b	Dennd1c	Csk	Ckm	Cdkn2d	Ccbl2	Caml
Pnliprp2	Hoxb5	Flad1	Emc10	Dennd2a	Csrnp1	Clcn2	Cdkn3	Ccdc101	Cant1
Pnmt	Hoxc8	Foxf1	Eme2	Dennd4b	Ctdp1	Clcn6	Cdr2l	Ccdc103	Capn12
Pnpla7	Hpca	Foxr1	Emilin2	Dhx29	Cth	Clcnka	Cds1	Ccdc113	Capn2
Polr1d	Hpcal4	Gal3st4	Epb4.1	Dhx37	Ctnna1	Cldn14	Cdx2	Ccdc153	Capn7
Polr2e	Hpse	Galm	Eps15	Dhx9	Cuedc1	Clns1a	Cebpb	Ccdc155	Capns2
Ppap2a	Hs3st3b1	Gar1	Ercc2	Dicer1	Cwf19l1	Clps	Cenpm	Ccdc171	Capza1
Ppp1r3g	Hs3st6	Gas2l2	Etaa1	Dido1	Cxcl17	Cmas	Cenpv	Ccdc177	Capzb
Prcp	Hspa2	Gas8	Evl	Diexf	Cycs	Cmbl	Cep110	Ccdc3	Car5a
Prdm14	Htt	Gast	Exosc2	Dip2b	Cyp1b1	Cmtm4	Cep70	Ccdc40	Card9
Prlhr	Icmt	Gata2	F3	Dlgap4	Cyp2ab1	Cmtm8	Cfl2	Ccdc42b	Carm1
Prokr2	Idh2	Gbas	Fads6	Dmtn	Cyp2w1	Cnot3	Chd5	Ccdc51	Casq1
Prorsd1	Idh3a	Gca	Fam117a	Dnaja3	Cyp4v3	Cntn2	Chfr	Ccdc57	Cass4
Prss36	Ift46	Gcc1	Fam118a	Dnajc28	Cyth1	Cobl	Chga	Ccl17	Cbr4
Prss41	Ift88	Gck	Fam120a	Dnm3os	D6Wsu163e	Cobll1	Chic2	Ccm2l	Cbx5
Psmb7	Igfbp1	Gcnt2	Fam120b	Dnmt3b	Dad1	Coch	Chmp7	Ccr10	Cbx7
Psmb8	Ikzf4	Gdf1	Fam131a	Dnttip1	Dbt	Col18a1	Chrna5	Ccrl1	Ccbl2
Ptpn21	Il17b	Ggn	Fam134b	Dpm2	Dclre1a	Col1a1	Chrna9	Ccrn4l	Ccdc101
Ptprn2	Il27ra	Ggnbp1	Fam154b	Drosha	Dctd	Col6a5	Chrne	Cct2	Ccdc103
Ptrh1	Impad1	Git1	Fam160b2	Dsn1	Dcun1d5	Colgalt2	Ciao1	Cd101	Ccdc113
Pycrl	Inpp5f	Gja1	Fam187a	Dtnb	Ddc	Comp	Cisd3	Cd200r4	Ccdc153
Pzp	Insm2	Gjc1	Fam19a3	Dusp13	Ddx49	Copg2	Cited4	Cd207	Ccdc155
R3hcc1	Iqgap3	Gm10069	Fam20b	Dvl3	Def8	Cops7a	Ckap2	Cd247	Ccdc171
Rab11fip1	Itgav	Gm10584	Fam222a	Dym	Defb11	Copz1	Ckm	Cd63	Ccdc177
Rab18	Itih1	Gm10768	Fam45a	Dzip1l	Defb4	Cotl1	Cks1b	Cd74	Ccdc3
Rab38	Iws1	Gm11346	Fam89a	E230029C05Rik	Dennd1c	Cplx3	Clcn2	Cd81	Ccdc40
Rab7l1	Jmy	Gm11426	Fancf	Eapp	Dennd2a	Cpne9	Clcn6	Cdc5l	Ccdc42b
Rac3	Katnb1	Gm13247	Fancl	Ebi3	Dennd4b	Cpsf1	Clcnka	Cdc73	Ccdc51
Rarres1	Kbtbd2	Gm13845	Fbl	Ece2	Dhx29	Cpz	Cldn14	Cdca3	Ccdc57
Rasgrp2	Kbtbd7	Gm16197	Fbxl7	Ecscr	Dhx37	Crip2	Clns1a	Cdh13	Ccl17
Rb1	Kcna6	Gm1653	Fbxo24	Efcab2	Dhx38	Crlf2	Clps	Cdh5	Ccm2l
Rbbp5	Kcnb1	Gm1673	Fbxo42	Efcc1	Dhx9	Crtap	Cmas	Cdk18	Ccnh
Rbbp8	Kcnc4	Gm17762	Fem1a	Efnb2	Dicer1	Cry2	Cmbl	Cdk5rap3	Ccr10
Rbck1	Kcng1	Gm20556	Fem1b	Efnb3	Dido1	Csad	Cmip	Cdkn2d	Ccrl1
Rccd1	Kcnk13	Gm20759	Fgd2	Egr1	Diexf	Csde1	Cmtm4	Cdkn3	Ccrn4l
Relb	Khdrbs2	Gm3716	Fgf4	Eif2b2	Dip2b	Csk	Cmtm8	Cdr2l	Cd101
Repin1	Kif22	Gm410	Fis1	Eif4e1b	Dlgap4	Csrnp1	Cnot11	Cds1	Cd200r4
Retsat	Kifc1	Gm5148	Flad1	Emc10	Dmtn	Csrnp2	Cnot3	Cdx2	Cd207
Rftn2	Kri1	Gm525	Foxf1	Eme2	Dnaja3	Ctdp1	Cntn2	Cebpb	Cd247
Rgs12	Krt13	Gm7244	Foxp4	Emilin2	Dnajc28	Cth	Cobl	Cenpm	Cd63
Rhobtb3	L3mbtl1	Gm839	Foxr1	Entpd2	Dnd1	Ctnna1	Cobll1	Cenpv	Cd74
Rif1	Larp4b	Gmppb	Gabpa	Epb4.1	Dnm3os	Ctsg	Coch	Cep110	Cd81
Rilp	Lats2	Gmpr2	Gal3st4	Eps15	Dnmt3b	Cuedc1	Col18a1	Cep70	Cdc5l
Rnd2	Lbh	Gnas	Galm	Ercc2	Dnttip1	Cul4b	Col1a1	Cfl2	Cdc73
Rnf17	Lef1	Gnb3	Gar1	Etaa1	Dpep2	Cxcl17	Col6a5	Chd5	Cdca3
Rnf8	Leng8	Golga1	Gas2l2	Evl	Dpm2	Cycs	Colgalt2	Chfr	Cdh13
Rnu11	Letmd1	Gosr1	Gas8	Exoc4	Drosha	Cyp1b1	Comp	Chga	Cdh5
Rpap2	Lgr5	Gpam	Gast	Exosc2	Dsn1	Cyp2ab1	Copg2	Chi3l1	Cdk18
Rpl31	Lhfpl5	Gpc4	Gata2	F3	Dtnb	Cyp2w1	Cops7a	Chic2	Cdk5rap3
Rps6kb2	Lmbr1l	Gpd2	Gbas	Fabp3	Dusp13	Cyp4v3	Copz1	Chmp7	Cdkn2d
Rqcd1	Lpar5	Gpr114	Gca	Fads6	Dvl3	Cyth1	Cotl1	Chrna5	Cdkn3
Samd11	Lphn3	Gpr171	Gcc1	Fam117a	Dym	D6Wsu163e	Cplx3	Chrna9	Cdr2l
Sar1b	Lrch1	Gpr4	Gck	Fam118a	Dzip1l	Dad1	Cpne9	Chrne	Cds1
Scn8a	Lrcol1	Gpr84	Gcnt2	Fam120a	E230029C05Rik	Dbt	Cpsf1	Ciao1	Cdx2
Sct	Lrrn2	Grap	Gdf1	Fam120b	Eapp	Dcaf4	Cpz	Cisd2	Cdx4
Sec22a	Lyzl6	Grin2a	Gfap	Fam131a	Ebi3	Dclre1a	Crip2	Cisd3	Cebpb
Selplg	M6pr	Grsf1	Ggn	Fam134b	Ece2	Dctd	Crlf2	Cited4	Cenpb
Sfxn1	Manba	Gsap	Ggnbp1	Fam154b	Ecscr	Dcun1d5	Crtap	Ckap2	Cenpm
Sgms2	Map2k7	Gsk3b	Git1	Fam160b2	Efcab2	Dcxr	Cry2	Ckm	Cenpv
Sh2b1	Map4k1	Gstz1	Gja1	Fam187a	Efcc1	Ddc	Csad	Cks1b	Cep110
Shank3	Map4k3	Gtf2b	Gjc1	Fam188b	Efnb2	Ddit4	Csde1	Clcn2	Cep70
Shisa5	Mapk13	Gtsf1l	Glcci1	Fam19a3	Efnb3	Ddx49	Csk	Clcn6	Ces1a
Shmt1	Mapk8ip1	H2afx	Gm10069	Fam20b	Egr1	Def8	Csrnp1	Clcnka	Cfl2
Slc12a9	Mast1	H2-T3	Gm10584	Fam222a	Eif2b2	Defb11	Csrnp2	Cldn14	Chd5
Slc16a3	Mast4	Haao	Gm10768	Fam45a	Eif4e1b	Defb14	Csta	Cln8	Chfr
Slc22a17	Matn2	Hdgfrp3	Gm11346	Fam89a	Eln	Dennd1c	Ctdp1	Clns1a	Chga
Slc25a25	Mboat7	Hemk1	Gm11426	Fancf	Emc10	Dennd2a	Ctdspl2	Clps	Chi3l1
Slc35b4	Mcm2	Hexdc	Gm11762	Fancl	Eme2	Dennd4b	Cth	Cmas	Chic2
Slc38a10	Mesp1	Hey2	Gm13247	Fbl	Emilin2	Dhx29	Ctnna1	Cmbl	Chmp7
Slc9b1	Mest	Hhip	Gm13845	Fbxl7	Entpd2	Dhx37	Ctsg	Cmip	Chpf2
Smarca2	Mettl10	Hist1h1d	Gm16197	Fbxo24	Epb4.1	Dhx38	Cuedc1	Cmtm4	Chrna5
Snip1	Mia3	Hist1h2bc	Gm1653	Fbxo3	Epn2	Dhx9	Cul4b	Cmtm8	Chrna6
Snord15a	Mir1186b	Hist3h2ba	Gm1673	Fbxo42	Eps15	Dicer1	Cxcl17	Cnot11	Chrna9
Snord17	Mir297c	Hk1	Gm17762	Fbxo5	Ercc2	Dido1	Cycs	Cnot3	Chrne
Snrpa1	Mir302b	Hlf	Gm20556	Fem1a	Etaa1	Diexf	Cyld	Cntn2	Ciao1
Socs3	Mir760	Hmgcs1	Gm20759	Fem1b	Evl	Dip2b	Cyp1b1	Cobl	Cidea
Sod2	Mks1	Hmgn2	Gm3716	Fgd2	Exoc4	Dlgap4	Cyp2ab1	Cobll1	Cisd2
Spata2l	Mllt6	Hnrnpd	Gm410	Fgf4	Exosc2	Dmtn	Cyp2w1	Coch	Cisd3
Sppl2a	Mpped2	Hoxb2	Gm5148	Fis1	F3	Dnaja3	Cyp4v3	Col18a1	Cited2
Spsb1	Mras	Hoxb5	Gm525	Flad1	Fabp3	Dnajc28	Cyth1	Col1a1	Cited4
Srebf2	Mri1	Hoxc10	Gm6116	Fmo1	Fads6	Dnd1	D230025D16Rik	Col6a5	Ckap2
Srp19	Mroh8	Hoxc8	Gm7244	Foxf1	Fam117a	Dnm3os	D6Wsu163e	Colgalt2	Ckm
St6galnac2	Mrpl19	Hpca	Gm839	Foxp4	Fam118a	Dnmt3b	Dad1	Comp	Cks1b
Stam2	Mrps15	Hpcal4	Gmppb	Foxr1	Fam120a	Dnttip1	Dapk3	Copg2	Clcn2
Stat4	Ms4a10	Hpse	Gmpr2	Gal3st4	Fam120b	Dpep1	Dbil5	Cops7a	Clcn6
Sulf1	Mtf1	Hs3st3b1	Gnal	Galm	Fam131a	Dpep2	Dbt	Copz1	Clcnka
Suox	Mtf2	Hs3st6	Gnas	Gapdh	Fam134b	Dpm2	Dcaf11	Cotl1	Cldn14
Syce3	Mus81	Hspa2	Gnb3	Gar1	Fam154b	Drosha	Dcaf4	Cplx3	Cldn23
Syk	Myg1	Htt	Golga1	Gas2l2	Fam160b2	Dsn1	Dclre1a	Cpne9	Cln8
Syngr1	Mylpf	Icmt	Gosr1	Gas8	Fam187a	Dtnb	Dctd	Cpsf1	Clns1a
Taf1	Myo6	Idh2	Got1l1	Gast	Fam188b	Dtx1	Dcun1d5	Cpz	Clps
Tbc1d13	N4bp2	Idh3a	Gpam	Gata2	Fam19a3	Dusp13	Ddc	Crip2	Cmas
Tcof1	Naa11	Ift46	Gpc4	Gbas	Fam20b	Dvl3	Ddit4	Crlf2	Cmbl
Tcte1	Naa30	Ift88	Gpd2	Gca	Fam222a	Dym	Ddx49	Crtap	Cmip
Tgfbr3	Naaa	Igfbp1	Gpr114	Gcc1	Fam45a	Dzip1l	Def8	Cry2	Cmtm4
Thoc1	Ndrg3	Ikzf4	Gpr171	Gck	Fam89a	E230029C05Rik	Defb11	Csad	Cmtm8
Timmdc1	Ndufa9	Il17b	Gpr4	Gcnt2	Fancf	Eapp	Defb14	Csde1	Cnnm4
Tm2d2	Ndufs5	Impad1	Gpr84	Gdf1	Fancl	Ebi3	Dennd2a	Csk	Cnot1
Tmc6	Necap1	Inpp5f	Grap	Gfap	Fbl	Ece2	Dennd4b	Csrnp1	Cnot11
Tmcc2	Necap2	Insm2	Grap2	Ggn	Fbxl3	Ecscr	Dhx29	Csrnp2	Cnot3
Tmem101	Nek4	Iqgap3	Grin2a	Ggnbp1	Fbxl7	Eef1b2	Dhx37	Csta	Cntn2
Tmem211	Nek7	Itfg2	Grsf1	Git1	Fbxo24	Efcab2	Dhx38	Ctdp1	Cobl
Tmem220	Neurog2	Itgav	Gsap	Gja1	Fbxo3	Efcc1	Dhx9	Ctdspl2	Cobll1
Tmem221	Nfasc	Itih1	Gsk3b	Gjc1	Fbxo42	Efnb2	Dicer1	Cth	Coch
Tmem242	Nfkbiz	Itpk1	Gstz1	Glcci1	Fbxo5	Efnb3	Dido1	Ctnna1	Col18a1
Tmem40	Nhlrc1	Iws1	Gtf2b	Gm10069	Fem1a	Egr1	Diexf	Ctsg	Col1a1
Tmem41a	Nkain1	Jarid2	Gtsf1l	Gm10584	Fem1b	Ehhadh	Dip2b	Cuedc1	Col6a5
Tmem98	Nkx2-3	Jmy	H2afx	Gm10636	Fert2	Eif2b2	Dlgap4	Cul4b	Colgalt2
Tnfrsf14	Nme1	Jsrp1	H2afy2	Gm10768	Fgd2	Eif4e1b	Dnah9	Cxcl17	Comp
Tnfrsf19	Nme3	Katnb1	H2-T3	Gm11346	Fgf4	Eln	Dnaja3	Cycs	Copg2
Trim26	Nodal	Kbtbd2	Haao	Gm11426	Fgr	Emc10	Dnajc28	Cyld	Cops7a
Trim52	Notch3	Kbtbd7	Habp4	Gm11762	Fis1	Eme2	Dnd1	Cyp1b1	Copz1
Trpv3	Npy1r	Kcna6	Hdgfrp3	Gm12250	Flad1	Emilin2	Dnm3os	Cyp2ab1	Cotl1
Tspan32	Nrg2	Kcnb1	Hemk1	Gm13247	Fmo1	Entpd2	Dnmt3b	Cyp2w1	Cplx3
Ttf1	Nsun6	Kcnc4	Hexdc	Gm13845	Folr1	Epb4.1	Dnttip1	Cyp4v3	Cpne9
Ttll4	Nudt15	Kcng1	Hey2	Gm16197	Foxf1	Epn2	Dpep1	Cyth1	Cpsf1
Tub	Nxpe3	Kcnk13	Hhip	Gm1653	Foxp4	Eps15	Dpep2	D230025D16Rik	Cpz
Tubb2b	Oas1g	Kdm5b	Hist1h1d	Gm16532	Foxr1	Ercc2	Dpm2	D6Wsu163e	Crip2
Uqcr11	Olah	Keap1	Hist1h2bc	Gm1673	Fut11	Ercc6	Drosha	Dact1	Crlf2
Uvssa	Olfr20	Khdrbs2	Hist3h2ba	Gm17762	Fxyd4	Etaa1	Dscc1	Dad1	Crtap
Vamp2	Olfr279	Kif22	Hk1	Gm20556	Gal3st4	Evl	Dsn1	Dancr	Cry2
Vav3	Otop2	Kif2c	Hlf	Gm20759	Galm	Exoc4	Dtnb	Dapk3	Csad
Vezt	Otos	Kifc1	Hmgcs1	Gm3716	Gapdh	Exosc2	Dtx1	Dbil5	Csde1
Vps11	Otud3	Klf2	Hmgn2	Gm410	Gar1	F3	Dusp13	Dbnl	Csk
Vps25	P2rx4	Klhdc7b	Hmox1	Gm5111	Gas2l2	Fabp3	Dvl3	Dbt	Csrnp1
Vps51	Paip2b	Klhl35	Hnrnpd	Gm5148	Gas8	Fads3	Dym	Dcaf11	Csrnp2
Vrtn	Palld	Kri1	Hoxb2	Gm525	Gast	Fads6	Dyrk1a	Dcaf4	Csta
Wbp2	Pax6	Krt13	Hoxb6	Gm6116	Gata2	Fam117a	Dzip1l	Dclre1a	Ctdp1
Wbscr25	Pcnxl4	L3mbtl1	Hoxc10	Gm7244	Gatsl3	Fam118a	E230029C05Rik	Dctd	Ctdspl2
Wibg	Pdcd7	Lace1	Hoxc8	Gm839	Gbas	Fam120a	Eapp	Dcun1d5	Ctgf
Wnt5b	Pde4a	Larp4b	Hpca	Gmppb	Gbp5	Fam120b	Ebf4	Ddc	Cth
Yipf1	Pde6b	Lats2	Hpcal4	Gmpr2	Gca	Fam131a	Ebi3	Ddit4	Ctnna1
Ywhah	Pdgfb	Lbh	Hpse	Gnal	Gcc1	Fam132a	Ece2	Ddn	Ctsg
Zbtb6	Pdgfrl	Ldlrad2	Hs3st3b1	Gnas	Gck	Fam134b	Ecscr	Ddx49	Cuedc1
Zcchc17	Pdia4	Lef1	Hs3st6	Gnb3	Gcnt2	Fam154b	Eef1a2	Def8	Cul4b
Zfp341	Pdzrn3	Leng8	Hspa2	Golga1	Gdf1	Fam160b2	Eef1b2	Defb11	Cxcl17
Zfp39	Pex11g	Letmd1	Htt	Gosr1	Gdf11	Fam168a	Efcab2	Defb14	Cycs
Zfp457	Pfkl	Lgr5	Icmt	Got1l1	Gfap	Fam171a2	Efcc1	Dennd2a	Cyld
Zfp513	Phb2	Lhfpl5	Id3	Gpam	Gfra2	Fam179a	Efnb2	Dennd4b	Cyp1b1
Zfp708	Phf11c	Lima1	Idh2	Gpc4	Ggn	Fam188b	Efnb3	Dhx29	Cyp2ab1
Zfp800	Phgdh	Lmbr1l	Idh3a	Gpd2	Ggnbp1	Fam19a3	Egr1	Dhx37	Cyp2w1
Zfp956	Pim3	Lonrf2	Ifna13	Gpr114	Gigyf1	Fam20b	Ehhadh	Dhx38	Cyp4v3
Zmym2	Pip5kl1	Lpar5	Ift46	Gpr171	Gigyf2	Fam222a	Eif2b2	Dhx9	Cyth1
Znrd1as	Pla2g6	Lphn3	Ift88	Gpr4	Git1	Fam45a	Eif4e1b	Dicer1	Cyth3
Zswim6	Plat	Lrch1	Igfbp1	Gpr84	Gja1	Fam89a	Eln	Dido1	D230025D16Rik
	Plcl2	Lrcol1	Igfbp3	Grap	Gjc1	Fancf	Emc10	Diexf	D6Wsu163e
	Plekhh3	Lrrc58	Ikzf4	Grap2	Glcci1	Fancl	Emilin2	Dip2b	Dact1
	Pnkd	Lrrn2	Il17b	Grin2a	Gm10069	Fbl	Entpd2	Dlgap4	Dad1
	Pnliprp2	Lrrn4	Imp4	Grin2b	Gm10584	Fbxl3	Epb4.1	Dmc1	Dancr
	Pnmt	Ltn1	Impad1	Grn	Gm10636	Fbxl7	Epha1	Dnah9	Dapk3
	Pnpla7	Lyzl6	Inpp5f	Grsf1	Gm10637	Fbxo24	Epn1	Dnaja3	Dbil5
	Polr1d	M1ap	Insm2	Gsap	Gm10768	Fbxo3	Epn2	Dnajc28	Dbnl
	Polr2e	M6pr	Iqgap3	Gsk3b	Gm10790	Fbxo42	Eps15	Dnd1	Dbt
	Pomt2	Macrod1	Itfg2	Gsta1	Gm11346	Fbxo5	Erc2	Dnm3os	Dcaf11
	Pou5f1	Manba	Itgav	Gstz1	Gm11426	Fem1a	Ercc2	Dnmt3b	Dcaf4
	Ppap2a	Map1a	Itih1	Gtf2b	Gm11762	Fem1b	Ercc4	Dnttip1	Dclre1a
	Ppp1r1a	Map2k7	Itpk1	Gtsf1l	Gm12250	Fert2	Ercc6	Dpagt1	Dctd
	Ppp1r26	Map4k1	Iws1	H2afx	Gm13247	Fgd2	Erp44	Dpep1	Dcun1d5
	Ppp1r3g	Map4k3	Jarid2	H2afy2	Gm13845	Fgf4	Espn	Dpep2	Ddc
	Pptc7	Mapk13	Jmy	H2-T3	Gm14164	Fgf6	Etaa1	Dpm2	Ddit4
	Prcp	Mapk8ip1	Jsrp1	Haao	Gm16197	Fgr	Evl	Drosha	Ddn
	Prdm14	Mast1	Katnb1	Habp4	Gm1653	Fis1	Exoc4	Dscc1	Ddx39
	Prdm15	Mast4	Kbtbd2	Hdgfrp3	Gm16532	Flad1	Exosc2	Dsn1	Ddx49
	Prelp	Mat2a	Kbtbd7	Hemk1	Gm1673	Fmo1	Exosc7	Dstn	Def8
	Prlhr	Matn2	Kcna6	Herc1	Gm17762	Folr1	Ezh1	Dtnb	Defb11
	Prokr2	Mboat7	Kcnb1	Hexdc	Gm20556	Foxf1	F3	Dtx1	Defb14
	Prorsd1	Mcm2	Kcnc4	Hey2	Gm20759	Foxp4	Fabp3	Dusp13	Dennd2a
	Prss36	Mesp1	Kcng1	Hhip	Gm3716	Foxr1	Fads3	Dvl3	Dennd4b
	Prss41	Mest	Kcnk13	Hist1h1d	Gm410	Frem2	Fads6	Dym	Dhx29
	Psap	Mettl10	Kdm5b	Hist1h2bc	Gm5111	Fut11	Fam117a	Dyrk1a	Dhx37
	Psapl1	Mgl2	Keap1	Hist3h2bb-ps	Gm5148	Fxyd4	Fam118a	Dzip1l	Dhx38
	Psma3	Mia3	Khdrbs2	Hk1	Gm525	Gal3st4	Fam120a	E230029C05Rik	Dhx9
	Psmb7	Mir1186b	Kif22	Hlf	Gm6116	Galm	Fam120b	Eapp	Dicer1
	Psmb8	Mir1192	Kif2c	Hmgcs1	Gm7244	Gapdh	Fam129b	Ebf4	Dido1
	Ptf1a	Mir1957	Kifc1	Hmgn2	Gm7325	Gar1	Fam132a	Ebi3	Diexf
	Ptgir	Mir297c	Klf2	Hmox1	Gm839	Gas2l2	Fam134b	Ece2	Dip2b
	Ptpn13	Mir302b	Klhdc7b	Hnrnpd	Gmppb	Gas8	Fam154b	Ecscr	Dkk1
	Ptpn21	Mir30d	Klhl35	Hoxb2	Gmpr2	Gast	Fam160b2	Eef1a1	Dlgap4
	Ptpn6	Mir3473c	Krt13	Hoxb6	Gnal	Gata2	Fam168a	Eef1a2	Dmc1
	Ptprn2	Mir3971	L3mbtl1	Hoxc10	Gnas	Gatsl3	Fam171a2	Eef1b2	Dnah9
	Ptrh1	Mir760	Lace1	Hoxc8	Gnb3	Gbas	Fam179a	Efcab2	Dnaja3
	Pycrl	Mks1	Larp4b	Hpca	Golga1	Gbp5	Fam188b	Efcc1	Dnajc28
	Pzp	Mlf2	Lats2	Hpcal4	Golga5	Gca	Fam19a3	Efnb2	Dnd1
	R3hcc1	Mllt6	Lbh	Hpse	Gosr1	Gcc1	Fam20b	Efnb3	Dnm3os
	Rab11fip1	Mpped2	Ldlrad2	Hs3st3b1	Got1l1	Gck	Fam222a	Egr1	Dnmt3b
	Rab18	Mras	Lef1	Hs3st6	Gpam	Gcnt2	Fam45a	Ehhadh	Dnttip1
	Rab38	Mri1	Leng8	Hspa2	Gpc4	Gdf1	Fam89a	Eif2b2	Dpagt1
	Rab3d	Mrpl19	Letmd1	Htt	Gpd2	Gdf11	Fancf	Eif4e1b	Dpep1
	Rab7l1	Mrps15	Lgr5	Icmt	Gpr114	Gfap	Fancl	Eln	Dpep2
	Rac3	Mrps23	Lhfpl5	Id3	Gpr171	Gfra2	Fbl	Emc10	Dpm2
	Ralgps2	Mrps34	Lima1	Idh2	Gpr4	Ggn	Fbxl3	Emid1	Dpysl4
	Ramp3	Ms4a10	Lmbr1l	Idh3a	Gpr84	Ggnbp1	Fbxl7	Emilin2	Drosha
	Rapgef6	Mtf1	Lonrf2	Ido2	Grap	Gigyf1	Fbxo24	Entpd2	Dscc1
	Rarres1	Mtf2	Lpar5	Ifna13	Grap2	Gigyf2	Fbxo3	Epb4.1	Dsn1
	Rasgrp2	Mus81	Lpcat1	Ift46	Grin2a	Gip	Fbxo42	Epha1	Dstn
	Rb1	Mxi1	Lphn3	Ift88	Grin2b	Git1	Fbxo5	Epn1	Dtnb
	Rbbp5	Myg1	Lrch1	Igf2bp2	Grn	Gja1	Fem1a	Epn2	Dtx1
	Rbbp8	Mylpf	Lrcol1	Igfbp1	Grsf1	Gjc1	Fem1b	Eps15	Dtx2
	Rbck1	Myo6	Lrrc58	Igfbp3	Gsap	Glcci1	Fert2	Erc2	Dus1l
	Rbm14	N4bp2	Lrrn2	Ikzf4	Gsk3b	Glt8d2	Fezf2	Ercc2	Dusp13
	Rbm43	Naa11	Lrrn4	Il17b	Gsta1	Gm10069	Fgd2	Ercc4	Dusp18
	Rccd1	Naa30	Ltk	Il17f	Gstz1	Gm10584	Fgf17	Ercc6	Dvl3
	Relb	Naaa	Ltn1	Imp4	Gtf2b	Gm10636	Fgf4	Erp44	Dym
	Repin1	Nars2	Lyzl6	Impad1	Gtsf1l	Gm10637	Fgf6	Espn	Dyrk1a
	Retsat	Ndrg3	M1ap	Inpp5f	Gxylt2	Gm10768	Fgr	Etaa1	Dzip1l
	Rfc5	Ndufa6	M6pr	Insig1	H2afx	Gm10790	Filip1l	Evl	E130012A19Rik
	Rftn2	Ndufa9	Macrod1	Insm2	H2afy2	Gm11346	Fis1	Exoc4	E230029C05Rik
	Rgs12	Ndufs5	Man2a1	Iqgap3	H2-T3	Gm11426	Flt1	Exosc2	E330011O21Rik
	Rhobtb3	Ndufs7	Manba	Itfg2	Haao	Gm11762	Fmo1	Exosc7	Eapp
	Rif1	Nebl	Mansc4	Itgav	Habp4	Gm12250	Fndc5	Ezh1	Ebf4
	Rilp	Necap1	Map1a	Itih1	Hdgfrp3	Gm13247	Folr1	F3	Ebi3
	Rimklb	Necap2	Map2k7	Itpk1	Hemk1	Gm13845	Foxf1	Fabp3	Ece2
	Rnd2	Nek4	Map3k6	Iws1	Herc1	Gm14164	Foxp4	Fads3	Ecscr
	Rnf17	Nek7	Map4k1	Jam2	Hexdc	Gm16197	Foxr1	Fads6	Eef1a1
	Rnf8	Neurog2	Map4k3	Jarid2	Hey2	Gm1653	Frem2	Fam117a	Eef1a2
	Rnu11	Nfasc	Mapk13	Jmy	Hhip	Gm16532	Fut11	Fam118a	Eef1b2
	Rpap2	Nfkb1	Mapk8ip1	Jsrp1	Hist1h1d	Gm1673	Fxyd4	Fam120a	Efcab2
	Rpl31	Nfkbiz	Mast1	Katnb1	Hist1h2bc	Gm17762	G3bp2	Fam120b	Efcab4a
	Rps3	Nfya	Mast4	Kbtbd2	Hist3h2bb-ps	Gm20556	G6pc	Fam129b	Efcc1
	Rps6kb2	Nhlrc1	Mat2a	Kbtbd7	Hk1	Gm20759	Galm	Fam132a	Efnb2
	Rqcd1	Nkain1	Matn2	Kcmf1	Hlf	Gm21119	Gapdh	Fam134b	Efnb3
	Rrp1b	Nkx2-3	Mboat7	Kcna6	Hmgcs1	Gm3716	Gar1	Fam154b	Egr1
	Samd11	Nlrp6	Mcm2	Kcnb1	Hmgn2	Gm410	Gas2l2	Fam160b2	Ehhadh
	Sap30l	Nlrx1	Meox1	Kcnc4	Hmox1	Gm5111	Gas8	Fam168a	Eif2b2
	Sar1b	Nme1	Mesp1	Kcng1	Hnrnpd	Gm5148	Gast	Fam171a2	Eif4e1b
	Scarf1	Nodal	Mest	Kcnk13	Hook2	Gm525	Gata2	Fam179a	Eln
	Scn8a	Notch3	Mettl10	Kcnk5	Hoxb2	Gm6116	Gatsl3	Fam188b	Emc10
	Sct	Npdc1	Mgl2	Kdm4a	Hoxb6	Gm7244	Gbp5	Fam19a3	Emid1
	Sec16a	Npy1r	Mia3	Kdm5b	Hoxc10	Gm7325	Gca	Fam20b	Emilin2
	Sec16b	Nrg2	Mir1186b	Keap1	Hoxc8	Gm839	Gcc1	Fam222a	Entpd2
	Sec22a	Nsun6	Mir1192	Khdrbs2	Hpca	Gm884	Gck	Fam45a	Epb4.1
	Selplg	Nudt15	Mir1957	Kif22	Hpcal4	Gm9054	Gcnt2	Fam89a	Epha1
	Sema4a	Nxpe3	Mir1969	Kif2c	Hpse	Gmppb	Gdf1	Fancf	Epn1
	Sfxn1	Oacyl	Mir26a-1	Kifc1	Hs3st3b1	Gmpr2	Gdf11	Fancl	Epn2
	Sfxn4	Oas1g	Mir26a-2	Klf2	Hs3st6	Gnal	Gfap	Farp2	Eps15
	Sgms2	Odf3b	Mir297c	Klhdc7b	Hspa2	Gnas	Gfra2	Fbl	Erc2
	Sh2b1	Olah	Mir302b	Klhl35	Htt	Gnb3	Ggnbp1	Fbxl3	Ercc2
	Sh3rf1	Olfr197	Mir30d	Krt13	Icmt	Golga1	Gigyf1	Fbxl7	Ercc4
	Shank3	Olfr20	Mir3473c	L3mbtl1	Id3	Golga5	Gigyf2	Fbxo24	Ercc6
	Shf	Olfr279	Mir3971	Lace1	Idh2	Gosr1	Gins4	Fbxo3	Erp44
	Shisa5	Orc2	Mir5101	Larp4b	Idh3a	Got1l1	Gip	Fbxo42	Espn
	Shmt1	Otop2	Mir5107	Lats2	Ido1	Gpam	Git1	Fbxo5	Etaa1
	Slc12a9	Otos	Mir760	Lbh	Ido2	Gpc4	Gja1	Fem1a	Evl
	Slc15a4	Otud3	Mks1	Ldhd	Ifna13	Gpd2	Gjc1	Fem1b	Exoc4
	Slc16a3	P2rx1	Mlf2	Ldlrad2	Ift46	Gpr114	Glcci1	Fer1l5	Exosc2
	Slc16a9	P2rx4	Mllt6	Lef1	Ift88	Gpr126	Gls2	Fert2	Exosc7
	Slc17a5	Paip2b	Morc2a	Leng8	Igf2bp2	Gpr171	Glt8d2	Fezf2	Ezh1
	Slc22a17	Palld	Mpped2	Letmd1	Igfbp1	Gpr4	Gm10069	Fgd2	F3
	Slc25a17	Pax6	Mras	Lgals3bp	Igfbp3	Gpr84	Gm10584	Fgf17	Fabp3
	Slc25a25	Pcdh12	Mri1	Lgr5	Ikzf4	Gpt2	Gm10636	Fgf4	Fads3
	Slc35b4	Pcdhgb2	Mrpl19	Lhfpl5	Il17b	Grap	Gm10637	Fgf6	Fads6
	Slc35d1	Pcdhgc5	Mrpl28	Lima1	Il17f	Grap2	Gm10768	Fgr	Fam117a
	Slc38a10	Pcnxl4	Mrps15	Lmbr1l	Imp4	Grin2a	Gm10790	Fign	Fam118a
	Slc47a1	Pdcd7	Mrps23	Lmbrd2	Impad1	Grin2b	Gm11346	Filip1l	Fam120a
	Slc5a8	Pde4a	Mrps34	Lonrf2	Inpp5f	Grk1	Gm11426	Fis1	Fam120b
	Slc9b1	Pde6b	Ms4a10	Lpar2	Insig1	Grn	Gm11762	Flnb	Fam129b
	Smarca2	Pde6h	Mtf1	Lpar5	Insm2	Grsf1	Gm12171	Flt1	Fam132a
	Snhg6	Pdgfa	Mtf2	Lpcat1	Iqgap3	Gsap	Gm12250	Fmo1	Fam134b
	Snip1	Pdgfb	Mus81	Lphn3	Itfg2	Gsk3b	Gm13247	Fndc5	Fam154b
	Snord17	Pdgfrl	Mxi1	Lrch1	Itgav	Gsta1	Gm13845	Folr1	Fam160b2
	Snord58b	Pdia4	Myg1	Lrcol1	Itih1	Gstz1	Gm14164	Foxf1	Fam168a
	Snord66	Pdzd3	Myl7	Lrrc38	Itpk1	Gtf2b	Gm15612	Foxp4	Fam171a2
	Snrnp25	Pdzrn3	Mylpf	Lrrc58	Iws1	Gtsf1l	Gm16197	Foxr1	Fam179a
	Snrpa1	Pex11g	Myo6	Lrrn2	Jam2	Gxylt2	Gm1653	Frem2	Fam188b
	Snx20	Pfkl	N4bp2	Lrrn4	Jarid2	H2-M5	Gm16532	Fut11	Fam19a3
	Socs3	Phb2	Naa11	Ltk	Jmy	H2-T3	Gm1673	Fxyd4	Fam20b
	Sod2	Phc1	Naa30	Ltn1	Kat2b	Haao	Gm17296	Fzd6	Fam222a
	Sp1	Phf11c	Naaa	Lypd3	Katnb1	Habp4	Gm17762	G3bp2	Fam45a
	Spata2l	Phgdh	Nanog	Lyzl6	Kbtbd2	Hdgfrp3	Gm20556	G6pc	Fam89a
	Spire2	Pim3	Nars2	M1ap	Kbtbd7	Hemk1	Gm20759	Galm	Fancf
	Sppl2a	Pip5kl1	Ncf2	M6pr	Kcmf1	Herc1	Gm21119	Galnt4	Fancl
	Spsb1	Pla2g6	Ndrg3	Macrod1	Kcna6	Hexdc	Gm3716	Gapdh	Farp2
	Sqle	Plat	Ndufa6	Man2a1	Kcnb1	Hey2	Gm410	Gar1	Fbl
	Srebf2	Plcl2	Ndufa9	Manba	Kcnc4	Hhip	Gm4532	Gas2l2	Fbxl3
	Srp19	Pmpcb	Ndufs5	Mansc4	Kcng1	Hiat1	Gm5111	Gas8	Fbxl7
	Ss18l1	Pnkd	Ndufs7	Map1a	Kcnk13	Hist1h2bc	Gm5148	Gast	Fbxo24
	St6galnac2	Pnliprp2	Nebl	Map2k7	Kcnk5	Hist1h3e	Gm525	Gata2	Fbxo3
	Stam2	Pnpla7	Necab2	Map3k14	Kdm4a	Hist1h4h	Gm6116	Gatsl3	Fbxo42
	Stard7	Polr1d	Necap1	Map3k6	Kdm5b	Hist3h2bb-ps	Gm6525	Gbp5	Fbxo5
	Stat4	Polr2e	Necap2	Map4k1	Keap1	Hk1	Gm7244	Gca	Fem1a
	Stk35	Pou5f1	Nek4	Map4k3	Khdrbs2	Hlf	Gm7325	Gcc1	Fem1b
	Stra8	Ppap2a	Nek7	Mapk13	Kif18b	Hmbs	Gm839	Gck	Fer1l5
	Strap	Ppp1r1a	Neurog2	Mapk8ip1	Kif22	Hmgcs1	Gm8801	Gcnt2	Fert2
	Stx1a	Ppp1r26	Nfasc	Mast1	Kif2c	Hmgn2	Gm884	Gdf1	Fezf2
	Sulf1	Ppp1r3g	Nfkb1	Mast4	Kifc1	Hmox1	Gm9054	Gdf11	Fgd2
	Suox	Pptc7	Nfkbiz	Mat2a	Kiss1	Hnrnpd	Gmppb	Gfap	Fgf17
	Suv39h2	Prcp	Nfya	Matn2	Klf2	Hnrnpr	Gmpr2	Gfra2	Fgf4
	Syce3	Prdm14	Nhlrc1	Maz	Klhdc7b	Homez	Gnal	Ggnbp1	Fgf6
	Sycp3	Prdm15	Nkain1	Mboat7	Klhl35	Hook2	Gnas	Gigyf1	Fgr
	Syk	Prelp	Nkx2-3	Mcm2	Krt13	Hoxb2	Gnb3	Gigyf2	Fign
	Syngr1	Prlhr	Nlrp6	Mdc1	Krt14	Hoxb6	Golga1	Gins4	Filip1l
	Taf1	Prokr2	Nlrx1	Med7	L3mbtl1	Hoxc10	Golga5	Gip	Fis1
	Tanc1	Prorsd1	Nme1	Meox1	Lace1	Hoxc8	Gosr1	Git1	Flnb
	Tbc1d13	Prss16	Nodal	Mesp1	Larp4b	Hpca	Got1l1	Gja1	Flt1
	Tbc1d9b	Prss36	Notch3	Mest	Lats2	Hpcal4	Gpam	Gjb4	Fmo1
	Tbx21	Prss41	Notch4	Mettl10	Lbh	Hpse	Gpc4	Gjc1	Fndc5
	Tcof1	Psap	Npdc1	Mgl2	Ldhd	Hs3st3b1	Gpd2	Glcci1	Folr1
	Tcte1	Psapl1	Npr3	Mia3	Ldlrad2	Hs3st6	Gpr114	Gls2	Foxf1
	Tfam	Psma3	Npy1r	Micu2	Lef1	Hspa2	Gpr126	Glt8d2	Foxp4
	Tgfbr3	Psmb7	Nr4a1	Mir1186b	Leng8	Hspa8	Gpr171	Gm10069	Foxr1
	Thoc1	Psmb8	Nrg2	Mir1192	Letmd1	Htt	Gpr4	Gm10584	Frem2
	Tigd2	Ptf1a	Nsun6	Mir1898	Lgals3bp	Icmt	Gpr84	Gm10636	Fscn1
	Timmdc1	Ptgir	Nudt15	Mir1957	Lgr5	Id3	Gpt2	Gm10637	Fut11
	Tm2d2	Ptplb	Nup155	Mir1969	Lhfpl5	Idh2	Grap	Gm10768	Fxyd4
	Tmc6	Ptpn13	Nxpe3	Mir26a-1	Lima1	Idh3a	Grap2	Gm10790	Fzd6
	Tmcc2	Ptpn21	Oacyl	Mir26a-2	Limd1	Ido1	Grin2a	Gm11346	G3bp2
	Tmem101	Ptpn6	Oas1g	Mir297c	Lmbr1l	Ido2	Grin2b	Gm11426	G6pc
	Tmem106a	Ptprn2	Odc1	Mir302b	Lmbrd2	Ifna13	Grk1	Gm11762	Galm
	Tmem211	Ptrh1	Odf3b	Mir30d	Lonrf2	Ifrd2	Grn	Gm12171	Galns
	Tmem220	Pycrl	Olah	Mir3473c	Lpar2	Ift46	Grsf1	Gm12238	Gapdh
	Tmem221	Pzp	Olfr1383	Mir3572	Lpar5	Ift88	Gsap	Gm12250	Gar1
	Tmem242	R3hcc1	Olfr197	Mir3971	Lpcat1	Igf2bp2	Gsk3b	Gm12530	Gas2l2
	Tmem40	Rab11fip1	Olfr20	Mir5101	Lphn3	Igfbp1	Gsta1	Gm13247	Gas8
	Tmem41a	Rab11fip4	Olfr279	Mir671	Lrch1	Igfbp3	Gstz1	Gm13845	Gast
	Tmem45b	Rab18	Ooep	Mir760	Lrcol1	Igfbpl1	Gtf2b	Gm14164	Gata2
	Tmem59l	Rab38	Optc	Mks1	Lrp2	Ikzf4	Gtsf1l	Gm15612	Gatsl3
	Tmem64	Rab3d	Orc2	Mlf2	Lrrc38	Il17b	Gxylt2	Gm16197	Gbp5
	Tmem87b	Rab7l1	Osbpl8	Mllt6	Lrrc58	Il17f	H2-M5	Gm1653	Gca
	Tmem98	Rac3	Otop2	Morc2a	Lrrc59	Il17rd	H2-T3	Gm16532	Gcc1
	Tnfrsf14	Rad21	Otos	Mpped2	Lrrn2	Il1rl2	Haao	Gm1673	Gck
	Tnfrsf19	Ralgps2	Otud3	Mras	Lrrn4	Il25	Habp4	Gm17296	Gcnt2
	Trim26	Ramp3	Oxsr1	Mri1	Ltk	Imp4	Hbs1l	Gm17762	Gdf1
	Trim52	Rapgef6	P2rx1	Mrpl19	Ltn1	Impad1	Hdgfrp3	Gm20556	Gdf11
	Triobp	Rarres1	P2rx4	Mrpl28	Lypd3	Inpp1	Hemk1	Gm20759	Gdf5
	Trpv3	Rasgrp2	Paip2b	Mrps15	Lyzl6	Inpp5f	Hepacam	Gm21119	Gfap
	Tspan32	Rasip1	Palld	Mrps23	M1ap	Insig1	Herc1	Gm3716	Gfra2
	Ttf1	Rb1	Pax6	Mrps34	M6pr	Insm2	Hexdc	Gm410	Ggnbp1
	Ttll4	Rbbp5	Pcdh12	Mrps36	Macrod1	Iqgap3	Hey2	Gm4532	Gigyf2
	Tub	Rbbp8	Pcdhgb2	Ms4a10	Man2a1	Ireb2	Hhip	Gm5111	Gins4
	Tubb2b	Rbck1	Pcdhgc5	Mtf1	Manba	Itfg2	Hiat1	Gm5148	Gip
	Tulp4	Rbm14	Pcnx	Mtf2	Mansc4	Itgav	Hist1h2bc	Gm525	Git1
	Txn2	Rbm38	Pcnxl4	Mus81	Map1a	Itih1	Hist1h3e	Gm6116	Gja1
	Ubac2	Rbm43	Pdcd7	Mxi1	Map2k7	Itpk1	Hist1h4h	Gm6251	Gjb4
	Ube2f	Rccd1	Pde4a	Myg1	Map3k14	Iws1	Hist3h2bb-ps	Gm6525	Gjc1
	Ube2j2	Rce1	Pde6b	Myl7	Map3k6	Jam2	Hk1	Gm7244	Glcci1
	Ubr7	Relb	Pde6h	Mylpf	Map4k1	Jarid2	Hlf	Gm7325	Gli1
	Uhrf1bp1l	Repin1	Pdgfa	Myo6	Map4k3	Jmy	Hmbs	Gm766	Glt8d2
	Uhrf2	Retsat	Pdgfb	N4bp2	Mapk13	Kat2b	Hmgcs1	Gm839	Glyctk
	Unc119b	Rfc5	Pdgfrl	Naa11	Mapk8ip1	Katnb1	Hmgn2	Gm8801	Gm10069
	Uqcr11	Rftn2	Pdia4	Naa30	Marveld1	Kbtbd2	Hmox1	Gm884	Gm10584
	Usp46	Rfx2	Pdlim7	Naaa	Mast1	Kbtbd7	Hnrnpd	Gm9054	Gm10636
	Uvssa	Rgs12	Pdzd3	Nanog	Mast4	Kcmf1	Hnrnpr	Gmppb	Gm10637
	Uxs1	Rhoa	Pdzrn3	Nars2	Mat2a	Kcna6	Homez	Gmpr2	Gm10768
	Vamp2	Rhobtb3	Pex11g	Ncf2	Matn2	Kcnb1	Hook2	Gnal	Gm10790
	Vav3	Rif1	Pfkl	Ndrg3	Maz	Kcnc4	Hoxb2	Gnas	Gm11346
	Vax2os	Rilp	Phb2	Ndufa6	Mboat7	Kcng1	Hoxb6	Golga1	Gm11426
	Vdac1	Rimklb	Phc1	Ndufa9	Mcm2	Kcnk13	Hoxc10	Golga5	Gm11762
	Vezt	Rln3	Phf11c	Ndufs5	Mdc1	Kcnk5	Hoxc8	Gosr1	Gm12171
	Vgll2	Rnd2	Phf13	Ndufs7	Med11	Kdm4a	Hpca	Got1l1	Gm12238
	Vim	Rnf135	Phgdh	Nebl	Med7	Kdm5b	Hpcal4	Gpam	Gm12250
	Vps11	Rnf17	Pim3	Necab2	Meox1	Keap1	Hpse	Gpc2	Gm12530
	Vps25	Rnf8	Pip5kl1	Necap1	Mesdc1	Khdrbs2	Hs3st3b1	Gpc4	Gm13247
	Vps51	Rnu11	Piwil4	Necap2	Mesp1	Kif18b	Hs3st6	Gpd2	Gm13845
	Vrk1	Rpap2	Pla2g6	Neil3	Mest	Kif22	Hspa2	Gpr114	Gm14164
	Vrk2	Rpf2	Plat	Nek4	Mettl10	Kif2c	Hspa8	Gpr126	Gm15612
	Vrtn	Rpl31	Plcl2	Nek7	Mgl2	Kifc1	Htt	Gpr171	Gm16197
	Wbp2	Rpl5	Plk3	Neurog2	Mia3	Kiss1	Icmt	Gpr37l1	Gm1653
	Wbscr25	Rpn2	Pmpcb	Nfasc	Micu2	Klf2	Id3	Gpr4	Gm16532
	Wdr85	Rps23	Pnkd	Nfkb1	Mir1186b	Klhdc7b	Idh2	Gpr84	Gm1673
	Wibg	Rps3	Pnliprp2	Nfkbiz	Mir1192	Klhl35	Idh3a	Gpt2	Gm17296
	Wnt5b	Rps6kb2	Pnpla7	Nfya	Mir135a-1	Kncn	Ido1	Grap	Gm17762
	Yipf1	Rqcd1	Polr1d	Nhlrc1	Mir142	Krt13	Ido2	Grap2	Gm20556
	Ywhah	Rrm2	Polr2e	Nkain1	Mir1898	Krt14	Ifna13	Grin2a	Gm20759
	Zbtb11	Rrp1b	Polr2m	Nkx2-3	Mir1932	Krtcap3	Ifrd2	Grin2b	Gm21119
	Zbtb46	Runx2	Pomp	Nlrp6	Mir1947	L3mbtl1	Ift46	Grk1	Gm3716
	Zbtb6	Samd11	Pou5f1	Nlrx1	Mir1957	Lace1	Ift88	Grn	Gm410
	Zcchc17	Sap30l	Ppap2a	Nme1	Mir1969	Larp4b	Igf2bp2	Grsf1	Gm4532
	Zfp341	Sar1b	Ppm1b	Nodal	Mir1981	Lats2	Igfbp1	Gsap	Gm5111
	Zfp354b	Scarf1	Ppp1r1a	Notch3	Mir200c	Lbh	Igfbp3	Gsk3b	Gm5148
	Zfp39	Scgb3a1	Ppp1r26	Notch4	Mir26a-1	Ldhd	Igfbpl1	Gsta1	Gm525
	Zfp457	Scn8a	Ppp1r3g	Npr3	Mir26a-2	Ldlrad2	Ikzf4	Gstz1	Gm6116
	Zfp513	Sct	Ppp2r5e	Npy1r	Mir297c	Lef1	Il17b	Gtf2b	Gm6251
	Zfp574	Sec16a	Pptc7	Nr1h3	Mir298	Leng8	Il17f	Gtsf1l	Gm6525
	Zfp609	Sec16b	Prcp	Nr4a1	Mir302b	Letmd1	Il17rd	Gxylt2	Gm7244
	Zfp663	Sec22a	Prdm14	Nrap	Mir30d	Lgals3bp	Il1rl2	H2-M5	Gm7325
	Zfp708	Selplg	Prdm15	Nrg2	Mir3473c	Lgr5	Il25	H2-T3	Gm766
	Zfp800	Sema4a	Prelp	Nrxn1	Mir3572	Lhfpl5	Imp4	Haao	Gm839
	Zfp956	Set	Prlhr	Nsun6	Mir3960	Lima1	Impad1	Habp4	Gm8801
	Zfyve28	Sfxn1	Prokr2	Nudt15	Mir3971	Limd1	Inpp1	Hbs1l	Gm884
	Zmym2	Sfxn4	Prorsd1	Nup155	Mir5101	Lin7c	Inpp5f	Hdgfrp3	Gm9054
	Znrd1as	Sgk1	Prss16	Nxpe3	Mir760	Lmbr1l	Insig1	Hemk1	Gm933
	Zswim6	Sgms2	Prss35	Oacyl	Mks1	Lmbrd2	Insm2	Hepacam	Gmppb
	Zyg11a	Sh2b1	Prss36	Oas1g	Mlf2	Lonrf2	Iqgap3	Herc1	Gnal
		Sh3rf1	Prss41	Odc1	Mllt6	Lpar2	Ireb2	Hexdc	Gnas
		Shank3	Psap	Odf3b	Morc2a	Lpar5	Irs2	Hey2	Gnb2
		Shf	Psapl1	Olah	Morc3	Lpcat1	Isca1	Hhip	Golga1
		Shisa5	Psma3	Olfr1383	Mpp2	Lphn3	Itfg2	Hiat1	Golga5
		Shmt1	Psmb7	Olfr1510	Mppe1	Lrch1	Itgav	Hist1h2bc	Gosr1
		Slc10a5	Psmb8	Olfr183	Mpped2	Lrcol1	Itgb6	Hist1h3e	Got1l1
		Slc12a9	Ptf1a	Olfr197	Mras	Lrp2	Itih1	Hist1h4h	Gpam
		Slc15a4	Ptger1	Olfr20	Mri1	Lrrc38	Itpk1	Hist3h2bb-ps	Gpc2
		Slc16a3	Ptgir	Olfr279	Mrpl19	Lrrc58	Iws1	Hk1	Gpc4
		Slc16a9	Ptplb	Olfr643	Mrpl28	Lrrc59	Izumo1	Hlf	Gpd2
		Slc17a5	Ptpn1	Olfr856-ps1	Mrps15	Lrrn2	Jam2	Hmgn2	Gpn3
		Slc22a17	Ptpn13	Ooep	Mrps23	Lrrn4	Jarid2	Hmox1	Gpr114
		Slc24a1	Ptpn21	Optc	Mrps34	Ltk	Jmjd4	Hnrnpd	Gpr126
		Slc25a17	Ptpn6	Orc2	Mrps36	Ltn1	Jmy	Hnrnpr	Gpr171
		Slc25a25	Ptprn2	Osbpl8	Mrs2	Lypd3	Kat2b	Homez	Gpr30
		Slc35b4	Ptprs	Otop2	Ms4a10	Lyzl6	Katnb1	Hook2	Gpr35
		Slc35d1	Ptrh1	Otos	Msantd1	M1ap	Kbtbd2	Hoxb2	Gpr37l1
		Slc38a10	Pycrl	Otud3	Mtf1	M6pr	Kbtbd7	Hoxb6	Gpr4
		Slc47a1	Pzp	Oxr1	Mtf2	Macrod1	Kbtbd8	Hoxc10	Gpr84
		Slc5a8	R3hcc1	Oxsr1	Mus81	Man2a1	Kcmf1	Hoxc8	Gpt2
		Slc9b1	Rab11fip1	P2rx1	Mxi1	Manba	Kcna6	Hpca	Grap
		Slfn5	Rab11fip4	P2rx4	Myc	Mansc4	Kcnb1	Hpcal4	Grap2
		Slit3	Rab18	Paip2b	Myh13	Map1a	Kcnc4	Hpse	Grcc10
		Smarca2	Rab2b	Palld	Myl7	Map2k7	Kcng1	Hs3st3b1	Grin2a
		Smpd4	Rab38	Pax6	Mylpf	Map3k14	Kcnk13	Hs3st6	Grin2b
		Snhg6	Rab3d	Pcdh12	Myo6	Map3k6	Kcnk5	Hspa2	Grk1
		Snip1	Rab7l1	Pcdhgb2	Myo7a	Map3k7cl	Kdm4a	Hspa8	Grn
		Snord17	Rac3	Pcdhgc5	N4bp2	Map4k1	Kdm4c	Htt	Grsf1
		Snord58b	Rad21	Pcnx	Naa11	Map4k3	Kdm5b	Hyal6	Gsap
		Snord66	Rai1	Pcnxl4	Naa30	Mapk13	Keap1	Icmt	Gsk3b
		Snrnp25	Ralgps2	Pdcd7	Naaa	Mapk8ip1	Khdrbs2	Id3	Gsta1
		Snrpa1	Ramp3	Pde4a	Nanog	Mars2	Kif18b	Idh2	Gstz1
		Snrpf	Ranbp17	Pde6b	Nars2	Marveld1	Kif22	Idh3a	Gtf2b
		Snx20	Rapgef6	Pde6h	Ncf2	Mast1	Kif2c	Ido1	Gtsf1l
		Snx33	Rarres1	Pdgfa	Ndrg3	Mast4	Kifc1	Ido2	Gxylt2
		Socs3	Rasgrp2	Pdgfb	Ndufa6	Mat2a	Kiss1	Ifltd1	H2-M5
		Sod2	Rasip1	Pdgfrl	Ndufa9	Matn2	Klf13	Ifna13	H2-Oa
		Sp1	Rb1	Pdia4	Ndufs5	Maz	Klf2	Ifrd2	H2-T3
		Spg11	Rbbp5	Pdlim7	Ndufs7	Mboat7	Klhdc7b	Ift46	Haao
		Spic	Rbbp8	Pdzd3	Nebl	Mcm2	Klhl35	Ift57	Habp4
		Spire2	Rbck1	Pdzrn3	Necab2	Mcur1	Kncn	Ift88	Hbs1l
		Sppl2a	Rbm14	Pex11g	Necap1	Mdc1	Krt13	Igf2bp1	Hdgfrp3
		Spred2	Rbm38	Pfkl	Necap2	Med11	Krt14	Igf2bp2	Hemk1
		Spsb1	Rbm43	Phb2	Neil3	Med7	Krtcap3	Igfbp1	Hepacam
		Sqle	Rcan1	Phc1	Nek4	Mef2d	L3mbtl1	Igfbp3	Herc1
		Srebf2	Rccd1	Phf11c	Nek7	Meox1	Lace1	Igfbpl1	Hexdc
		Srp19	Rce1	Phf13	Neurog2	Mesdc1	Larp4b	Ikzf4	Hey2
		Srrt	Reep2	Phgdh	Nfasc	Mesp1	Larp7	Il13	Hhip
		Ss18l1	Relb	Phlda1	Nfkb1	Mest	Lats2	Il17b	Hiat1
		Ssh1	Repin1	Pim3	Nfkbiz	Mettl10	Lbh	Il17f	Hils1
		St6galnac2	Retsat	Piwil4	Nfya	Mettl7a1	Ldhd	Il17rd	Hist1h2bc
		Stam2	Rfc5	Pla2g6	Nhlrc1	Mgl2	Ldlrad2	Il1rl2	Hist1h3e
		Stard7	Rftn2	Plat	Nkain1	Mia3	Lef1	Il25	Hist1h4h
		Stat4	Rfx2	Plcg2	Nkx2-2as	Micu2	Leng8	Imp4	Hist3h2bb-ps
		Stra8	Rgl2	Plcl2	Nkx2-3	Mir1186b	Letmd1	Impad1	Hk1
		Strap	Rgs12	Plekho1	Nlrp6	Mir1192	Lgals3bp	Inpp1	Hlf
		Stx1a	Rhoa	Plk3	Nlrx1	Mir135a-1	Lgr5	Inpp5f	Hmgn2
		Sulf1	Rhobtb3	Pmpcb	Nme1	Mir142	Lhfpl5	Insig1	Hmox1
		Suox	Rif1	Pnkd	Nodal	Mir1898	Lima1	Insm2	Hnrnpd
		Suv39h2	Rilp	Pnliprp2	Notch3	Mir1932	Limd1	Ints2	Hnrnpm
		Syce3	Rilpl1	Pnpla7	Notch4	Mir1947	Lin7c	Ip6k2	Hnrnpr
		Sycp3	Rimklb	Polr1d	Npr3	Mir1957	Lmbr1l	Ippk	Homez
		Syk	Rln3	Polr2e	Npy1r	Mir1969	Lmbrd2	Iqgap3	Hook2
		Syngr1	Rnd2	Polr2l	Nr1h3	Mir1981	Lonrf2	Ireb2	Hoxb1
		Taf1	Rnf135	Polr2m	Nr4a1	Mir200c	Lpar2	Irs2	Hoxb3
		Tanc1	Rnf17	Pomp	Nrap	Mir26a-1	Lpar5	Isca1	Hoxb6
		Tbc1d13	Rnf8	Pou2f3	Nrg2	Mir26a-2	Lpcat1	Itfg2	Hoxc11
		Tbc1d9b	Rnu11	Pou5f1	Nrxn1	Mir297c	Lphn3	Itgav	Hoxc8
		Tbx21	Rpap2	Ppap2a	Nsun6	Mir298	Lrch1	Itgb6	Hpca
		Tcap	Rpf2	Ppm1b	Nt5e	Mir302b	Lrcol1	Itih1	Hpcal4
		Tcof1	Rpl31	Ppp1r1a	Nudt15	Mir30d	Lrp2	Itpk1	Hpse
		Tcte1	Rpl5	Ppp1r26	Nup155	Mir3473c	Lrrc38	Iws1	Hs3st3b1
		Tex30	Rpn2	Ppp1r3g	Nxpe3	Mir3960	Lrrc45	Izumo1	Hs3st6
		Tfam	Rps23	Ppp2r5e	Oacyl	Mir3971	Lrrc58	Jam2	Hsd17b11
		Tgfbr3	Rps3	Pptc7	Oas1g	Mir466n	Lrrc59	Jarid2	Hspa2
		Thoc1	Rps6kb2	Prcp	Odc1	Mir5101	Lrrn2	Jmjd4	Hspa8
		Thra	Rqcd1	Prdm14	Odf3b	Mir5108	Lrrn4	Jmy	Htt
		Tigd2	Rrm2	Prdm15	Olah	Mir760	Ltf	Kat2b	Hyal6
		Timmdc1	Rrp1b	Prelp	Olfr1383	Mks1	Ltk	Katnb1	Icmt
		Tm2d2	Runx2	Prlhr	Olfr1510	Mlf2	Ltn1	Kbtbd2	Id3
		Tmc6	Rxfp4	Prokr2	Olfr183	Mllt6	Ly75	Kbtbd7	Idh2
		Tmcc2	Samd11	Prorsd1	Olfr197	Morc2a	Lypd3	Kbtbd8	Idh3a
		Tmed2	Sap30l	Prss16	Olfr20	Morc3	Lyzl6	Kcmf1	Ido1
		Tmem101	Sar1b	Prss35	Olfr279	Mpp2	M1ap	Kcna6	Ido2
		Tmem106a	Scamp5	Prss36	Olfr643	Mppe1	M6pr	Kcnb1	Ifltd1
		Tmem159	Scarf1	Prss41	Olfr856-ps1	Mpped2	Macrod1	Kcnc4	Ifna13
		Tmem17	Scgb3a1	Psap	Ooep	Mras	Man2a1	Kcng1	Ifrd2
		Tmem191c	Scn8a	Psapl1	Optc	Mri1	Manba	Kcnk13	Ift46
		Tmem211	Sct	Psma3	Orc2	Mrpl19	Mansc4	Kcnk5	Ift57
		Tmem220	Sec16a	Psmb7	Osbpl8	Mrps15	Map1a	Kdm4a	Ift88
		Tmem221	Sec16b	Psmb8	Otop2	Mrps23	Map2k7	Kdm4c	Igf2bp1
		Tmem242	Sec22a	Ptf1a	Otos	Mrps34	Map3k14	Kdm5b	Igf2bp2
		Tmem40	Selk	Ptger1	Otud3	Mrps36	Map3k2	Keap1	Igfbp1
		Tmem41a	Selplg	Ptgir	Oxr1	Mrs2	Map3k6	Khdrbs1	Igfbp3
		Tmem45b	Sema4a	Ptplb	Oxsr1	Ms4a10	Map3k7cl	Khdrbs2	Igfbpl1
		Tmem59l	Set	Ptpn1	P2rx1	Msantd1	Map4k1	Kif18b	Ikzf4
		Tmem64	Sfr1	Ptpn13	P2rx4	Mtf1	Map4k3	Kif22	Il13
		Tmem87b	Sfrp4	Ptpn21	Paip2b	Mtf2	Mapk13	Kif2c	Il17b
		Tmem98	Sfxn1	Ptpn6	Palld	Mtmr9	Mapk8ip1	Kifc1	Il17f
		Tnfrsf14	Sfxn4	Ptprn2	Pax6	Mus81	Mars2	Kiss1	Il17rd
		Tnfrsf19	Sgk1	Ptprs	Pcdh12	Mxi1	Marveld1	Klf13	Il1rl2
		Tnfsf13b	Sgms2	Ptrh1	Pcdhgb2	Myc	Mast1	Klf2	Il4i1
		Trim26	Sh2b1	Pycrl	Pcdhgc5	Myh13	Mast4	Klhdc7b	Imp4
		Trim52	Sh3gl2	Pzp	Pcnx	Myl7	Mat2a	Klhl35	Impad1
		Triobp	Sh3rf1	R3hcc1	Pcnxl4	Mylpf	Matn2	Kncn	Inpp1
		Trpv3	Sh3tc2	R74862	Pdcd7	Myo18a	Maz	Krt13	Inpp5f
		Tspan32	Shank3	Rab11fip1	Pde4a	Myo6	Mbd1	Krt14	Insig1
		Ttc28	Shf	Rab11fip4	Pde6b	Myo7a	Mboat7	Krtcap3	Insm2
		Ttf1	Shisa5	Rab18	Pde6h	N4bp2	Mcl1	L3mbtl1	Ints2
		Ttll4	Shmt1	Rab2b	Pdgfa	Naa11	Mcm2	Lace1	Ip6k2
		Tub	Siglec5	Rab38	Pdgfb	Naa30	Mcur1	Larp4b	Ippk
		Tubb2b	Slc10a5	Rab3d	Pdgfrl	Naaa	Mdc1	Larp7	Iqgap3
		Tulp4	Slc12a4	Rab7l1	Pdia4	Nacad	Med11	Lats2	Ireb2
		Tut1	Slc12a9	Rac3	Pdlim7	Nanog	Med7	Lbh	Irs2
		Txlng	Slc15a4	Rad21	Pdzd3	Nars2	Mef2d	Ldhd	Isca1
		Txn2	Slc16a3	Rai1	Pdzrn3	Ncf2	Meox1	Ldlrad2	Itfg2
		Ubac2	Slc16a9	Ralgps2	Pex11g	Ndrg3	Mesdc1	Lef1	Itgav
		Ubald2	Slc17a5	Ramp3	Pfdn5	Ndufa9	Mesp1	Leng8	Itgb6
		Ube2f	Slc22a17	Ranbp17	Pfkl	Ndufb7	Mest	Letmd1	Itih1
		Ube2j2	Slc24a1	Rapgef6	Pfn2	Ndufs5	Mettl10	Lgals3bp	Itpk1
		Ubr7	Slc25a17	Rarb	Phc1	Ndufs7	Mettl7a1	Lgr5	Iws1
		Uhrf1bp1l	Slc25a25	Rarres1	Phf11c	Nebl	Mgl2	Lhfpl5	Izumo1
		Uhrf2	Slc25a42	Rasgrp2	Phf13	Necab2	Mia3	Lima1	Jam2
		Unc119b	Slc34a1	Rasip1	Phgdh	Necap1	Micu2	Limd1	Jarid2
		Upp1	Slc35b4	Rb1	Phkg1	Necap2	Mir1186b	Lin7c	Jmjd4
		Uqcr11	Slc35d1	Rbbp5	Phlda1	Neil3	Mir1192	Lmbr1l	Jmy
		Usp46	Slc38a10	Rbbp7	Pim3	Nek4	Mir135a-1	Lmbrd2	Kat2b
		Uvssa	Slc47a1	Rbbp8	Piwil4	Nek7	Mir142	Lonrf2	Katnb1
		Uxs1	Slc4a3	Rbck1	Pkd1	Neurog2	Mir1898	Lpar2	Kbtbd2
		Vamp2	Slc5a8	Rbm14	Pkp3	Nfasc	Mir1932	Lpar5	Kbtbd7
		Vangl2	Slc9b1	Rbm38	Pla2g10	Nfkb1	Mir1947	Lpcat1	Kbtbd8
		Vav3	Slfn5	Rbm43	Pla2g6	Nfkbiz	Mir1957	Lphn3	Kcmf1
		Vax2os	Slit3	Rcan1	Plat	Nfya	Mir1969	Lrch1	Kcna6
		Vdac1	Smarca2	Rccd1	Plcg2	Nhlrc1	Mir1981	Lrcol1	Kcnb1
		Vezt	Smarca5	Rce1	Plcl2	Nkain1	Mir200c	Lrp1	Kcnc4
		Vgll2	Smpd4	Reep2	Plekho1	Nkx2-2as	Mir26a-1	Lrp2	Kcng1
		Vim	Snhg6	Relb	Plk3	Nkx2-3	Mir26a-2	Lrrc38	Kcnj6
		Vps11	Snip1	Retsat	Pmel	Nlrp6	Mir297c	Lrrc45	Kcnk13
		Vps25	Snord17	Rfc5	Pmpcb	Nlrx1	Mir298	Lrrc58	Kcnk5
		Vps51	Snord58b	Rftn2	Pnkd	Nme1	Mir30d	Lrrc59	Kdm4a
		Vrk1	Snord66	Rfx2	Pnliprp2	Nodal	Mir3473c	Lrrn2	Kdm4c
		Vrk2	Snrnp25	Rgl2	Pnpla7	Notch3	Mir3960	Lrrn4	Kdm5b
		Vrtn	Snrpa1	Rgs12	Polr1d	Notch4	Mir3971	Ltf	Keap1
		Wbp2	Snrpf	Rhoa	Polr2e	Npr3	Mir466n	Ltk	Khdrbs1
		Wbscr16	Snx20	Rhobtb3	Polr2l	Npy1r	Mir5101	Ltn1	Khdrbs2
		Wbscr25	Snx33	Rif1	Polr2m	Nr1h3	Mir5108	Ly75	Kif18b
		Wdr85	Socs3	Rilp	Pomp	Nr4a1	Mir5113	Lypd3	Kif2c
		Wibg	Sod2	Rilpl1	Pou2f3	Nrap	Mir760	Lyzl6	Kifc1
		Wnt5b	Sp1	Rimklb	Pou5f1	Nrg2	Mitf	M1ap	Kiss1
		Yipf1	Spef1	Rln3	Ppap2a	Nrxn1	Mks1	M6pr	Klf13
		Ywhah	Spg11	Rltpr	Ppih	Nsun6	Mlf2	Macrod1	Klf2
		Zbtb46	Spic	Rnd2	Ppm1b	Nt5e	Mllt6	Man2a1	Klhdc7b
		Zbtb6	Spire2	Rnf135	Ppp1r1a	Nudt15	Morc2a	Manba	Klhl35
		Zcchc17	Sppl2a	Rnf17	Ppp1r26	Numa1	Morc3	Mansc4	Kncn
		Zfp217	Spred2	Rnf8	Ppp1r3g	Nup155	Mpp2	Map1a	Krt13
		Zfp341	Spsb1	Rnu11	Ppp2r5c	Nxpe3	Mppe1	Map2k7	Krt14
		Zfp354b	Sqle	Rpap2	Ppp2r5e	Oacyl	Mpped2	Map3k14	Krtcap3
		Zfp39	Srebf2	Rpf2	Pptc7	Oas1g	Mras	Map3k2	L3mbtl1
		Zfp457	Srp19	Rpl31	Ppy	Obp2a	Mri1	Map3k6	Lace1
		Zfp513	Srrt	Rpl5	Prcp	Odc1	Mrpl19	Map3k7cl	Larp4b
		Zfp574	Ss18l1	Rpn2	Prdm14	Odf3b	Mrps15	Map4k1	Larp7
		Zfp609	Ssbp4	Rps23	Prdm15	Olah	Mrps17	Map4k3	Lats2
		Zfp663	Ssh1	Rps3	Prelp	Olfr1384	Mrps23	Mapk13	Lbh
		Zfp708	St6galnac2	Rps6kb2	Prlhr	Olfr1510	Mrps34	Mapk8ip1	Ldhd
		Zfp763	Stam2	Rqcd1	Prokr2	Olfr183	Mrps36	Mars2	Ldlrad2
		Zfp800	Stard7	Rrm2	Prorsd1	Olfr197	Mrs2	Marveld1	Lef1
		Zfp956	Stat4	Rrp1b	Proser1	Olfr20	Ms4a10	Mast1	Leng8
		Zfyve28	Stra8	Runx2	Prss16	Olfr279	Msantd1	Mast4	Letmd1
		Zmym2	Strap	Rxfp4	Prss35	Olfr376	Mtch1	Mat2a	Lgr5
		Znrd1as	Stx1a	Samd11	Prss36	Olfr643	Mtf1	Matn2	Lhfpl5
		Zswim4	Sulf1	Sap30l	Prss41	Olfr856-ps1	Mtf2	Maz	Lima1
		Zswim6	Suox	Sar1b	Psap	Ooep	Mtmr9	Mbd1	Limd1
		Zyg11a	Suv39h2	Scamp5	Psapl1	Optc	Mus81	Mboat7	Lin7c
			Syce3	Scarf1	Psma3	Orc2	Mxi1	Mcam	Lmbr1l
			Sycp3	Scgb3a1	Psmb7	Osbpl8	Myc	Mcl1	Lmbrd2
			Syk	Scn8a	Psmb8	Otop2	Myh13	Mcm2	Lonrf2
			Syngr1	Sct	Ptf1a	Otos	Myh7	Mcur1	Lpar2
			Syngr2	Sec16a	Ptger1	Otud3	Myl7	Mdc1	Lpar5
			Taf1	Sec16b	Ptgir	Oxr1	Myo18a	Med11	Lpcat1
			Tagln2	Sec22a	Ptplb	Oxsr1	Myo6	Med7	Lphn3
			Tanc1	Selk	Ptpn1	P2rx1	Myo7a	Mef2d	Lrch1
			Tbc1d13	Selplg	Ptpn11	P2rx4	N4bp2	Meox1	Lrcol1
			Tbc1d9b	Sema4a	Ptpn13	P4ha1	Naa11	Mesdc1	Lrp1
			Tbx20	Set	Ptpn21	Paip2b	Naa30	Mesp1	Lrp2
			Tbx21	Sfr1	Ptpn6	Palld	Naaa	Mest	Lrrc10
			Tcap	Sfrp4	Ptprn2	Pard3	Nacad	Mettl10	Lrrc38
			Tcof1	Sfxn1	Ptprs	Pax6	Nanog	Mettl7a1	Lrrc45
			Tcte1	Sfxn4	Ptrh1	Pcdh12	Nars2	Mgl2	Lrrc58
			Tdrd3	Sgk1	Pycrl	Pcdhga4	Ncf2	Mia3	Lrrc59
			Tecpr1	Sgms1	Pzp	Pcdhgc4	Nckap1	Micu2	Lrriq1
			Tex30	Sgms2	R3hcc1	Pcnx	Nckap5	Mir1186b	Lrrn2
			Tfam	Sh2b1	Rab11fip1	Pcnxl4	Ndrg3	Mir1192	Lrrn4
			Tgfbr3	Sh3gl2	Rab11fip4	Pdcd7	Ndufa9	Mir135a-1	Lrtm2
			Thoc1	Sh3rf1	Rab18	Pde4a	Ndufb7	Mir142	Lta4h
			Thra	Sh3tc2	Rab2b	Pde6b	Ndufs5	Mir1898	Ltf
			Thy1	Shank3	Rab38	Pde6h	Ndufs7	Mir1932	Ltk
			Tial1	Shf	Rab3d	Pdgfa	Nebl	Mir1947	Ltn1
			Tigd2	Shisa5	Rab7l1	Pdgfb	Necab2	Mir1957	Ly75
			Timmdc1	Shmt1	Rac3	Pdgfrl	Necap1	Mir1969	Lypd3
			Tm2d2	Siglec5	Rad21	Pdia4	Necap2	Mir1981	Lypd6
			Tmc6	Ska3	Rai1	Pdlim7	Neil3	Mir200c	Lyzl6
			Tmcc2	Slc10a5	Ralgps2	Pdzd3	Nek4	Mir26a-1	M1ap
			Tmed2	Slc12a4	Ramp3	Pdzrn3	Nek7	Mir26a-2	M6pr
			Tmem101	Slc12a9	Ranbp17	Pex11g	Neurog2	Mir297c	Macf1
			Tmem106a	Slc15a4	Rapgef6	Pfdn5	Nfasc	Mir298	Macrod1
			Tmem159	Slc16a3	Rapsn	Pfkl	Nfkb1	Mir3057	Malt1
			Tmem17	Slc16a9	Rarb	Pfn2	Nfkbiz	Mir30d	Man2a1
			Tmem191c	Slc17a5	Rarres1	Pgam2	Nfya	Mir3473c	Manba
			Tmem211	Slc22a17	Rasgrp2	Phc1	Nhlrc1	Mir3960	Manbal
			Tmem220	Slc24a1	Rasip1	Phf11c	Nkain1	Mir3971	Mansc4
			Tmem221	Slc25a17	Rasl11a	Phf13	Nkx2-2	Mir466n	Map1a
			Tmem242	Slc25a25	Rb1	Phgdh	Nkx2-3	Mir5101	Map2k7
			Tmem40	Slc25a42	Rbbp5	Phkg1	Nlrp6	Mir5108	Map3k14
			Tmem41a	Slc34a1	Rbbp7	Phlda1	Nlrx1	Mir5113	Map3k2
			Tmem45b	Slc35b1	Rbbp8	Pif1	Nme1	Mir704	Map3k6
			Tmem59l	Slc35b4	Rbck1	Pim3	Nmrk2	Mir760	Map3k7cl
			Tmem64	Slc35d1	Rbm14	Pithd1	Nodal	Mitf	Map4k1
			Tmem87b	Slc38a10	Rbm38	Piwil4	Notch3	Mks1	Map4k3
			Tmem98	Slc39a11	Rbm43	Pkd1	Notch4	Mlf2	Mapk13
			Tmppe	Slc47a1	Rcan1	Pkp3	Npr3	Mllt6	Mars2
			Tnfrsf14	Slc4a3	Rccd1	Pla2g10	Npy1r	Mn1	Marveld1
			Tnfrsf19	Slc5a8	Rce1	Pla2g6	Nr1h3	Morc2a	Mast1
			Tnfrsf25	Slc7a7	Reep2	Plat	Nr4a1	Morc3	Mast4
			Tnfsf13b	Slc9b1	Relb	Plcg2	Nrap	Mpp2	Mat2a
			Trim26	Slfn5	Retsat	Plcl2	Nrg2	Mppe1	Matn2
			Trim47	Slit3	Rfc5	Plk3	Nrxn1	Mpped2	Maz
			Trim52	Smarca2	Rftn2	Pmel	Nsun6	Mras	Mbd1
			Triobp	Smarca5	Rfx2	Pmpcb	Nt5e	Mri1	Mboat7
			Trpv3	Smpd4	Rgl2	Pnkd	Nudcd3	Mrpl19	Mcam
			Tspan32	Snf8	Rgs12	Pnliprp2	Nudt15	Mrpl48	Mcl1
			Ttc18	Snhg6	Rhbdd2	Pnmt	Numa1	Mrps15	Mcm2
			Ttc28	Snip1	Rhd	Pnpla7	Numbl	Mrps17	Mcur1
			Ttf1	Snora41	Rhoa	Pole4	Nup155	Mrps23	Mdc1
			Ttll4	Snord58b	Rhobtb3	Polr1d	Nxnl1	Mrps34	Med11
			Tub	Snord66	Rif1	Polr2e	Nxpe3	Mrps36	Med7
			Tubb2b	Snrnp25	Rilp	Polr2l	Oacyl	Mrs2	Mef2d
			Tulp4	Snrpa1	Rilpl1	Polr2m	Oas1g	Ms4a10	Meox1
			Tut1	Snrpf	Rimklb	Pomp	Obp2a	Msantd1	Mesdc1
			Txlng	Snx20	Rln3	Pou2f3	Odc1	Mtch1	Mesp1
			Txn2	Snx33	Rltpr	Pou5f1	Odf3b	Mtf1	Mest
			Txnrd1	Snx5	Rnd2	Ppap2a	Olah	Mtf2	Mettl10
			Ubac2	Socs3	Rnf135	Ppih	Olfr1257	Mtmr9	Mettl7a1
			Ubald2	Sod2	Rnf17	Ppm1b	Olfr1384	Mus81	Mgl2
			Ube2d1	Sp1	Rnf8	Ppp1r1a	Olfr1510	Mxi1	Mia3
			Ube2f	Spef1	Rnu11	Ppp1r26	Olfr183	Myc	Micu2
			Ube2j2	Spg11	Rpap2	Ppp1r3g	Olfr197	Myh13	Mir1186b
			Ube2s	Spic	Rpf2	Ppp2r5c	Olfr20	Myh7	Mir1192
			Ublcp1	Spint4	Rpl24	Ppp2r5e	Olfr279	Myl12a	Mir142
			Ubr7	Spire2	Rpl31	Pptc7	Olfr376	Myl7	Mir1898
			Uhrf1bp1l	Sppl2a	Rpl5	Ppy	Olfr57	Myo18a	Mir1932
			Uhrf2	Spred2	Rpn2	Prcp	Olfr643	Myo1d	Mir1947
			Unc119b	Spsb1	Rps17	Prdm14	Olfr856-ps1	Myo6	Mir1957
			Upp1	Sqle	Rps23	Prdm15	Ooep	Myo7a	Mir1965
			Upp2	Srebf2	Rps3	Prelp	Oog4	Myoz3	Mir1969
			Uqcr11	Srp19	Rps5	Prkce	Optc	N4bp2	Mir1981
			Usp46	Srrt	Rps6kb2	Prlhr	Orc2	Naa11	Mir200c
			Uvssa	Ss18l1	Rqcd1	Prokr2	Osbpl10	Naa30	Mir208a
			Uxs1	Ssbp4	Rrm1	Prorsd1	Osbpl8	Naaa	Mir219-2
			Vamp2	Ssh1	Rrm2	Proser1	Otop2	Nacad	Mir26a-1
			Vangl2	St6galnac2	Rrp1b	Prrc2b	Otos	Naf1	Mir26a-2
			Vav1	Stac2	Runx2	Prss16	Otud3	Nanog	Mir297c
			Vav3	Stam2	Rxfp4	Prss35	Oxr1	Nars2	Mir298
			Vax2os	Stard7	Samd11	Prss36	Oxsr1	Ncf2	Mir3057
			Vdac1	Stat4	Sap30	Prss41	P2rx1	Nckap1	Mir30d
			Vezt	Stra8	Sap30l	Psap	P2rx4	Nckap5	Mir3473c
			Vgll2	Strap	Sar1b	Psapl1	P4ha1	Ncoa3	Mir3960
			Vim	Stx1a	Sarm1	Psma3	Paip2b	Ndrg3	Mir3971
			Vps11	Suds3	Scamp5	Psmb7	Palld	Ndufa9	Mir466n
			Vps25	Sulf1	Scgb3a1	Psmb8	Pard3	Ndufb7	Mir5101
			Vps51	Suox	Scn8a	Psmc3ip	Pax6	Ndufs1	Mir5108
			Vrk1	Suv39h2	Sct	Ptf1a	Paxip1	Ndufs3	Mir5113
			Vrk2	Syce3	Sec16a	Ptger1	Pcbp3	Ndufs4	Mir704
			Vrtn	Sycp3	Sec16b	Ptgir	Pcdh12	Ndufs5	Mir760
			Wbp2	Syk	Sec22a	Ptplb	Pcdhga4	Ndufs7	Mitf
			Wbscr16	Syngr1	Selk	Ptpn1	Pcdhgc4	Nebl	Mks1
			Wbscr25	Syngr2	Selplg	Ptpn11	Pcnx	Necab2	Mlf2
			Wdr70	Syvn1	Sema4a	Ptpn13	Pcnxl4	Necap1	Mllt6
			Wdr82	Taf1	Set	Ptpn21	Pdcd7	Necap2	Mn1
			Wdr85	Tagln2	Sfr1	Ptpn6	Pde4a	Neil3	Morc2a
			Wibg	Tanc1	Sfrp4	Ptprn2	Pde6b	Nek4	Morc3
			Wnt5b	Tbc1d13	Sfxn1	Ptprs	Pde6h	Nek7	Morn4
			Yipf1	Tbc1d9b	Sfxn4	Ptrh1	Pdgfa	Neurog2	Mpp2
			Ywhah	Tbx20	Sgk1	Pycrl	Pdgfb	Nfasc	Mpp3
			Zbtb46	Tbx21	Sgms1	Pzp	Pdgfrl	Nfkb1	Mppe1
			Zbtb6	Tbx3	Sgms2	R3hcc1	Pdia4	Nfkbiz	Mpped2
			Zbtbd6	Tcap	Sh2b1	Rab11fip1	Pdlim7	Nfya	Mras
			Zc3h12c	Tcof1	Sh3gl2	Rab11fip4	Pdzd3	Nhlrc1	Mri1
			Zcchc17	Tcte1	Sh3glb2	Rab18	Pdzrn3	Nhlrc3	Mrpl19
			Zfp217	Tdrd3	Sh3rf1	Rab2b	Pex11g	Nkain1	Mrpl48
			Zfp341	Tec	Sh3tc2	Rab38	Pfdn5	Nkx2-2	Mrps15
			Zfp354b	Tecpr1	Shank3	Rab3d	Pfkl	Nkx2-3	Mrps17
			Zfp39	Tex30	Shf	Rab7l1	Pfn2	Nlrp6	Mrps23
			Zfp457	Tfam	Shisa5	Rac1	Pgam2	Nlrx1	Mrps36
			Zfp513	Tgfbr3	Shisa6	Rad21	Pgap3	Nme1	Mrs2
			Zfp553	Thoc1	Shmt1	Rad51c	Pglyrp1	Nmrk2	Ms4a10
			Zfp574	Thra	Siglec5	Rai1	Phc1	Nodal	Msantd1
			Zfp609	Thy1	Sipa1l2	Ralb	Phf11c	Notch3	Mtch1
			Zfp663	Tial1	Ska3	Ralgps2	Phf13	Notch4	Mtf1
			Zfp708	Tigd2	Slc10a5	Ramp3	Phgdh	Npr3	Mtf2
			Zfp763	Timmdc1	Slc12a4	Ranbp17	Phkg1	Npy1r	Mtmr9
			Zfp791	Tm2d2	Slc12a9	Rapgef6	Phlda1	Nr1h3	Mus81
			Zfp799	Tmbim1	Slc15a4	Rapsn	Pif1	Nr4a1	Mxi1
			Zfp800	Tmc6	Slc16a1	Rarb	Pigh	Nrap	Myc
			Zfp956	Tmcc2	Slc16a3	Rarres1	Pigyl	Nrg2	Myh13
			Zfyve28	Tmed2	Slc16a9	Rasgrp2	Pim3	Nrsn2	Myh7
			Zmym2	Tmem101	Slc17a5	Rasip1	Pithd1	Nrxn1	Myl12a
			Zmynd8	Tmem106a	Slc22a17	Rb1	Piwil4	Nsun6	Myl7
			Znrd1as	Tmem117	Slc24a1	Rbbp5	Pkd1	Nt5e	Myo18a
			Zswim4	Tmem159	Slc25a17	Rbbp7	Pkp3	Nudcd3	Myo1d
			Zswim6	Tmem17	Slc25a25	Rbbp8	Pla2g10	Nudt15	Myo6
			Zyg11a	Tmem191c	Slc25a42	Rbck1	Pla2g6	Numa1	Myo7a
				Tmem205	Slc34a1	Rbm14	Plat	Numbl	N4bp1
				Tmem211	Slc35b1	Rbm38	Plcg2	Nup155	N4bp2
				Tmem220	Slc35b4	Rbm43	Plcl2	Nxnl1	Naa11
				Tmem221	Slc35d1	Rcan1	Plk3	Nxpe3	Naa30
				Tmem242	Slc38a10	Rccd1	Pmel	Oacyl	Naaa
				Tmem40	Slc39a11	Rce1	Pmpcb	Oas1g	Nacad
				Tmem41a	Slc47a1	Reep2	Pnkd	Obp2a	Nacc1
				Tmem45b	Slc4a3	Relb	Pnliprp2	Odc1	Naf1
				Tmem59l	Slc5a8	Retsat	Pnpla7	Odf3b	Nanog
				Tmem64	Slc7a7	Rfc5	Pole4	Olah	Nars2
				Tmem87b	Slc9b1	Rftn2	Polr1d	Olfr1166	Ncf2
				Tmem98	Slfn5	Rfx2	Polr2e	Olfr1257	Nckap1
				Tmppe	Slit3	Rgs12	Polr2l	Olfr1384	Nckap5
				Tnfrsf14	Smarca2	Rhbdd2	Polr2m	Olfr1510	Ncoa3
				Tnfrsf19	Smarca5	Rhd	Pomp	Olfr183	Ndrg3
				Tnfrsf25	Smarcd3	Rhoa	Pou2f3	Olfr197	Ndufa9
				Tnfsf13b	Smpd4	Rhobtb3	Pou5f1	Olfr20	Ndufb7
				Tnks2	Snf8	Rif1	Ppap2a	Olfr221	Ndufs1
				Trim26	Snhg6	Rilp	Ppih	Olfr279	Ndufs3
				Trim47	Snip1	Rilpl1	Ppm1b	Olfr376	Ndufs4
				Trim52	Snora41	Rimklb	Ppp1r1a	Olfr57	Ndufs5
				Triobp	Snord58b	Rln3	Ppp1r26	Olfr643	Ndufs7
				Trpv3	Snord66	Rltpr	Ppp1r3g	Olfr856-ps1	Nebl
				Tspan32	Snrnp25	Rnd2	Ppp2r5c	Ooep	Necab2
				Ttc18	Snrpa1	Rnf135	Ppp2r5e	Oog4	Necap1
				Ttc28	Snrpf	Rnf165	Pptc7	Optc	Necap2
				Ttf1	Snx20	Rnf17	Ppy	Orc2	Neil3
				Ttll4	Snx32	Rnf8	Prcp	Osbpl10	Nek4
				Tub	Snx33	Rnu11	Prdm14	Osbpl8	Nek7
				Tubb2b	Snx5	Rpap2	Prdm15	Otop2	Neurog2
				Tulp4	Socs3	Rpf2	Prelp	Otos	Nfasc
				Tut1	Sod2	Rpl21	Prkce	Otud3	Nfkb1
				Txlng	Sp1	Rpl24	Prkrip1	Otx2	Nfkbiz
				Txn2	Spef1	Rpl31	Prlhr	Oxr1	Nfu1
				Txnrd1	Spg11	Rpl5	Prokr2	Oxsr1	Nfya
				Ubac2	Spic	Rpn2	Prorsd1	P2rx1	Nhlrc1
				Ubald2	Spint4	Rps17	Proser1	P2rx4	Nhlrc3
				Ubap2	Spire2	Rps23	Prrc2b	P4ha1	Nkain1
				Ube2d1	Sppl2a	Rps3	Prss16	P4htm	Nkx2-2
				Ube2f	Spred2	Rps5	Prss35	Paip2b	Nkx2-3
				Ube2j2	Spsb1	Rps6kb2	Prss36	Palld	Nlrp6
				Ube2s	Sqle	Rqcd1	Prss41	Panx2	Nlrx1
				Ublcp1	Srebf2	Rrm1	Psap	Pard3	Nme1
				Ubr7	Srp19	Rrm2	Psapl1	Pax6	Nmrk2
				Uhrf1bp1l	Srrt	Rrp1b	Psg17	Paxip1	Nodal
				Uhrf2	Ss18l1	Runx2	Psma3	Pcbp3	Notch3
				Unc119b	Ssbp4	Rwdd4a	Psmb7	Pcdh12	Notch4
				Upp1	Ssh1	Rxfp4	Psmb8	Pcdhga4	Npr3
				Upp2	St6galnac2	Samd11	Psmc3ip	Pcdhgc4	Npy1r
				Uqcr11	St7	Samd4b	Psmd8	Pcnx	Nr1h3
				Usp2	Stac2	Sap30	Ptf1a	Pcnxl4	Nr1i3
				Usp46	Stam2	Sap30l	Ptger1	Pdcd7	Nr4a1
				Uvssa	Stard7	Sar1b	Ptgir	Pde4a	Nrap
				Uxs1	Stat4	Sarm1	Ptplb	Pde4c	Nrg2
				Vamp2	Stra8	Scamp5	Ptpn1	Pde6b	Nrsn2
				Vamp4	Strap	Scgb3a1	Ptpn11	Pde6h	Nrxn1
				Vangl2	Stx1a	Scn8a	Ptpn13	Pdgfa	Nsun6
				Vat1	Suds3	Sct	Ptpn21	Pdgfb	Nt5e
				Vav1	Sulf1	Sec16a	Ptpn6	Pdgfrl	Nudcd3
				Vav3	Suox	Sec16b	Ptprn2	Pdia4	Nudt15
				Vax2os	Suv39h2	Sec22a	Ptprs	Pdlim7	Numa1
				Vdac1	Syce3	Selk	Ptrh1	Pdzrn3	Numbl
				Vezt	Sycp3	Selplg	Pycrl	Pex11g	Nup155
				Vgll2	Syk	Sema4a	Pzp	Pfdn5	Nxnl1
				Vim	Syngr1	Serpinb13	R3hcc1	Pfkl	Nxpe3
				Vps11	Syngr2	Set	Rab11fip1	Pfn2	Oacyl
				Vps25	Syvn1	Sfr1	Rab11fip4	Pglyrp1	Oas1g
				Vps51	Taf1	Sfrp4	Rab18	Pgrmc2	Obp2a
				Vrk1	Tagln2	Sfxn1	Rab2b	Phc1	Odc1
				Vrk2	Tanc1	Sfxn4	Rab38	Phf11c	Odf3b
				Vrtn	Tbc1d1	Sgk1	Rab3d	Phf13	Olah
				Wbp2	Tbc1d13	Sgms1	Rab7l1	Phgdh	Olfr1166
				Wbscr16	Tbc1d9b	Sgms2	Rabac1	Phkg1	Olfr1257
				Wbscr25	Tbx20	Sh2b1	Rac1	Phlda1	Olfr1384
				Wdr70	Tbx21	Sh3gl2	Rad21	Pi4kb	Olfr1510
				Wdr82	Tbx3	Sh3glb2	Rad51c	Pif1	Olfr183
				Wdr85	Tbx4	Sh3rf1	Rai1	Pigh	Olfr197
				Wdr95	Tcap	Sh3tc2	Ralb	Pigyl	Olfr20
				Wibg	Tcof1	Shank3	Ralgps2	Pim3	Olfr221
				Wnt5b	Tcte1	Shf	Ramp2	Pithd1	Olfr279
				Wnt9a	Tdrd3	Shisa5	Ramp3	Piwil4	Olfr376
				Yars	Tec	Shisa6	Ranbp17	Pkd1	Olfr57
				Yipf1	Tecpr1	Shmt1	Rapgef6	Pkp3	Olfr643
				Ywhah	Tex30	Siah3	Rapsn	Pla2g10	Olfr856-ps1
				Zbtb3	Tfam	Siglec5	Rarb	Pla2g6	Ooep
				Zbtb45	Tfap2e	Sipa1l2	Rarres1	Plat	Oog4
				Zbtb46	Tgfbr3	Ska3	Rasgrp2	Plcg2	Orai1
				Zbtb6	Tgif2	Skor1	Rb1	Plcl2	Orc2
				Zbtbd6	Thoc1	Slain1	Rbbp5	Plekhh3	Osbpl10
				Zc3h12c	Thra	Slc10a5	Rbbp7	Plekhm1	Osbpl8
				Zc3h4	Thy1	Slc12a4	Rbbp8	Plk3	Ostc
				Zcchc17	Tial1	Slc12a9	Rbck1	Pmaip1	Otop2
				Zfp217	Ticrr	Slc15a4	Rbm14	Pmel	Otos
				Zfp236	Tigd2	Slc16a1	Rbm38	Pmpcb	Otud3
				Zfp341	Tigd4	Slc16a3	Rbm43	Pnkd	Otx2
				Zfp354b	Timmdc1	Slc16a9	Rcan1	Pnliprp2	Oxr1
				Zfp385c	Tm2d2	Slc17a5	Rccd1	Pnpla7	Oxsr1
				Zfp39	Tmbim1	Slc20a1	Rce1	Poc1a	P2rx1
				Zfp457	Tmc6	Slc22a17	Rchy1	Pole4	P2rx4
				Zfp513	Tmcc2	Slc24a1	Reep2	Polr1d	P4ha1
				Zfp553	Tmed2	Slc25a17	Relb	Polr2e	P4htm
				Zfp574	Tmem101	Slc25a25	Retsat	Polr2l	Paics
				Zfp609	Tmem106a	Slc25a42	Rfc5	Polr2m	Paip2b
				Zfp663	Tmem117	Slc29a4	Rfng	Pomp	Palld
				Zfp708	Tmem132a	Slc34a1	Rftn2	Pou2f3	Panx2
				Zfp763	Tmem159	Slc35b1	Rfx2	Pou5f1	Pard3
				Zfp791	Tmem17	Slc35b4	Rgs12	Ppap2a	Pax6
				Zfp799	Tmem191c	Slc35d1	Rhbdd2	Ppih	Paxip1
				Zfp800	Tmem205	Slc38a10	Rhd	Ppm1b	Pcbp3
				Zfp956	Tmem211	Slc39a11	Rhoa	Ppp1r1a	Pcdh12
				Zfyve28	Tmem220	Slc47a1	Rhobtb3	Ppp1r26	Pcdhga4
				Zmym2	Tmem221	Slc4a3	Rif1	Ppp1r3g	Pcdhgc4
				Zmynd8	Tmem242	Slc5a8	Rilp	Ppp2r5c	Pcnx
				Znrd1as	Tmem40	Slc7a7	Rilpl1	Ppp2r5e	Pcnxl4
				Zswim4	Tmem41a	Slc9b1	Rimklb	Pptc7	Pdcd7
				Zswim6	Tmem45b	Slfn5	Rln3	Ppy	Pde4a
				Zyg11a	Tmem59l	Slit3	Rltpr	Prcp	Pde4c
					Tmem64	Smarca2	Rnasek	Prdm14	Pde6b
					Tmem87b	Smarca5	Rnd2	Prdm15	Pde6h
					Tmem98	Smarcd3	Rnf135	Prelp	Pdgfa
					Tmppe	Smdt1	Rnf165	Prkce	Pdgfb
					Tnfrsf13b	Smpd4	Rnf17	Prkrip1	Pdgfrl
					Tnfrsf14	Snhg6	Rnf181	Prlhr	Pdia4
					Tnfrsf19	Snip1	Rnf8	Prokr2	Pdlim7
					Tnfrsf25	Snora61	Rnu11	Prorsd1	Pdzrn3
					Tnfsf13b	Snord58b	Rpap2	Proser1	Pex11g
					Tnks2	Snord66	Rpf2	Prrc2b	Pfdn5
					Top3b	Snrnp25	Rpl21	Prss16	Pfkl
					Trim26	Snrpa1	Rpl22	Prss35	Pfn2
					Trim47	Snrpf	Rpl24	Prss36	Pgd
					Trim52	Snx20	Rpl31	Prss41	Pglyrp1
					Triobp	Snx32	Rpl5	Psap	Pgrmc2
					Trpv3	Snx33	Rpl8	Psapl1	Phc1
					Tspan32	Snx5	Rpn2	Psg17	Phf11c
					Ttc18	Socs3	Rps17	Psma3	Phf13
					Ttc28	Sod2	Rps23	Psmb7	Phgdh
					Ttc39b	Sorbs3	Rps3	Psmb8	Phkg1
					Ttf1	Sp1	Rps5	Psmc3ip	Phlda1
					Ttll4	Sparc	Rps6kb2	Psmd8	Pi4kb
					Tub	Spef1	Rqcd1	Ptf1a	Pif1
					Tubb2b	Spg11	Rrm1	Ptger1	Pigh
					Tulp1	Spic	Rrm2	Ptgir	Pigyl
					Tulp4	Spint4	Rrp1b	Ptgs1	Pim3
					Tut1	Spire2	Runx2	Ptp4a3	Pithd1
					Tvp23b	Sppl2a	Rwdd4a	Ptplb	Piwil4
					Txlng	Spred2	Rxfp4	Ptpn1	Pkd1
					Txn2	Spsb1	Samd11	Ptpn11	Pkp3
					Txnrd1	Sqle	Samd4b	Ptpn13	Pla2g10
					Ubac2	Srebf2	Sap30	Ptpn21	Pla2g6
					Ubald2	Srp19	Sap30l	Ptpn6	Plat
					Ubap2	Srrt	Sar1b	Ptprn2	Plcg2
					Ube2d1	Ss18l1	Sarm1	Ptprs	Plcl2
					Ube2f	Ssbp4	Scamp5	Pycrl	Plekhh3
					Ube2j2	Ssh1	Scgb3a1	Pzp	Plekhm1
					Ube2s	St6galnac2	Scn2a1	R3hcc1	Plk3
					Ublcp1	St7	Scn5a	Rab11fip1	Pmaip1
					Ubr7	Stac2	Scn8a	Rab11fip4	Pmel
					Uhrf1bp1l	Stam2	Sct	Rab18	Pmpcb
					Uhrf2	Stard7	Sec16a	Rab2b	Pnkd
					Ulk1	Stat4	Sec16b	Rab38	Pnliprp2
					Unc119b	Stra8	Sec22a	Rab3d	Pnpla7
					Upp1	Strap	Selk	Rab7l1	Poc1a
					Upp2	Stx1a	Selplg	Rabac1	Poc1b
					Uqcc	Suds3	Sema4a	Rac1	Pole4
					Uqcr11	Sulf1	Serpinb13	Rad21	Polr1d
					Usmg5	Suox	Set	Rad51c	Polr2e
					Usp2	Susd1	Sfr1	Rai1	Polr2m
					Usp46	Suv39h2	Sfrp4	Ralb	Pomp
					Uvssa	Syce3	Sfxn1	Ralgps2	Pou2f3
					Uxs1	Sycp3	Sfxn2	Ramp2	Pou5f1
					Vamp2	Syk	Sfxn4	Ramp3	Ppap2a
					Vamp4	Syngr1	Sgk1	Ranbp17	Ppih
					Vangl2	Syngr2	Sgms1	Rap1b	Ppm1b
					Vat1	Syt17	Sgms2	Rapgef6	Ppp1cc
					Vav1	Syvn1	Sgsm1	Rapsn	Ppp1r1a
					Vav3	Taf1	Sh2b1	Rarb	Ppp1r26
					Vax2os	Tagln2	Sh3d19	Rarres1	Ppp1r3g
					Vdac1	Tanc1	Sh3gl2	Rasgrp2	Ppp2r5c
					Vezt	Tapbp	Sh3glb2	Rb1	Ppp2r5e
					Vgll2	Tbc1d1	Sh3rf1	Rbbp5	Pptc7
					Vim	Tbc1d13	Sh3tc2	Rbbp7	Ppy
					Vps11	Tbc1d9b	Shank3	Rbbp8	Prcp
					Vps25	Tbcc	Shf	Rbck1	Prdm14
					Vps51	Tbx20	Shisa5	Rbm14	Prdm15
					Vrk1	Tbx21	Shisa6	Rbm38	Prelp
					Vrk2	Tbx3	Shmt1	Rbm43	Prkce
					Vrtn	Tbx4	Siah3	Rcan1	Prkrip1
					Vsig10	Tcap	Siglec5	Rccd1	Prlhr
					Vwa1	Tcof1	Sipa1l2	Rce1	Prokr2
					Wbp2	Tcte1	Ska3	Rchy1	Prorsd1
					Wbscr16	Tdh	Skor1	Rcor2	Proser1
					Wbscr25	Tdrd3	Slain1	Reep2	Prrc2b
					Wdr70	Tec	Slc10a5	Relb	Prrxl1
					Wdr82	Tecpr1	Slc12a4	Retsat	Prss16
					Wdr85	Tecr	Slc12a9	Rfc5	Prss35
					Wdr95	Tenm4	Slc15a4	Rfng	Prss36
					Wibg	Tex30	Slc16a1	Rftn2	Prss41
					Wnt5b	Tfam	Slc16a3	Rfx2	Psap
					Wnt9a	Tfap2e	Slc16a9	Rgs12	Psapl1
					Wsb1	Tgfbr3	Slc17a5	Rhbdd2	Psg17
					Yars	Tgif2	Slc20a1	Rhbg	Psip1
					Yif1a	Theg	Slc22a17	Rhd	Psma3
					Yipf1	Thoc1	Slc24a1	Rhoa	Psmb7
					Ywhah	Thra	Slc25a17	Rhobtb3	Psmb8
					Zbtb3	Thy1	Slc25a25	Rif1	Psmc3ip
					Zbtb45	Tial1	Slc25a42	Rilp	Psmc4
					Zbtb46	Ticrr	Slc29a4	Rilpl1	Psmd8
					Zbtb6	Tigd2	Slc34a1	Rimbp3	Ptf1a
					Zbtbd6	Tigd4	Slc35b1	Rimklb	Ptger1
					Zc3h12c	Timmdc1	Slc35b4	Rln3	Ptgir
					Zc3h4	Tm2d2	Slc35c1	Rltpr	Ptgs1
					Zcchc17	Tmbim1	Slc35d1	Rnd2	Ptp4a3
					Zcchc3	Tmc6	Slc38a10	Rnf135	Ptplb
					Zer1	Tmcc2	Slc39a11	Rnf165	Ptpn1
					Zfhx2	Tmed2	Slc39a8	Rnf17	Ptpn11
					Zfp11	Tmem101	Slc41a1	Rnf181	Ptpn13
					Zfp174	Tmem106a	Slc47a1	Rnf8	Ptpn21
					Zfp217	Tmem109	Slc4a3	Rnu11	Ptprcap
					Zfp236	Tmem117	Slc5a8	Rpap2	Ptprn2
					Zfp341	Tmem159	Slc7a7	Rpf2	Ptprs
					Zfp354b	Tmem17	Slc9a9	Rpl21	Pzp
					Zfp385c	Tmem191c	Slc9b1	Rpl22	R3hcc1
					Zfp39	Tmem205	Slfn3	Rpl24	Rab11fip1
					Zfp457	Tmem211	Slfn5	Rpl31	Rab11fip4
					Zfp513	Tmem220	Slit3	Rpl5	Rab18
					Zfp553	Tmem221	Smarca2	Rpl8	Rab2b
					Zfp574	Tmem242	Smarca5	Rpn2	Rab38
					Zfp609	Tmem40	Smarcd3	Rps17	Rab3a
					Zfp663	Tmem41a	Smdt1	Rps23	Rab3d
					Zfp708	Tmem45b	Smpd4	Rps3	Rab7l1
					Zfp763	Tmem59l	Snhg6	Rps5	Rabac1
					Zfp791	Tmem64	Snip1	Rps6kb2	Rac1
					Zfp799	Tmem8	Snora16a	Rqcd1	Rad21
					Zfp800	Tmem87b	Snora28	Rrm1	Rad51c
					Zfp956	Tmem98	Snord58b	Rrm2	Rai1
					Zfyve28	Tmppe	Snord66	Rrn3	Ralb
					Zg16	Tnfrsf13b	Snrnp25	Rrp1b	Ralgps2
					Zmym2	Tnfrsf14	Snrpa1	Rtkn2	Ramp2
					Zmynd8	Tnfrsf19	Snrpf	Runx2	Ramp3
					Znrd1as	Tnfrsf25	Snx20	Rwdd4a	Ranbp17
					Zswim4	Tnfsf13b	Snx32	Rxfp4	Rap1b
					Zswim6	Tnks2	Snx33	Samd11	Rapgef1
					Zufsp	Top3b	Snx5	Samd4b	Rapgef6
					Zyg11a	Trhr	Socs3	Sap130	Rapsn
						Trim26	Sod2	Sap30	Rarb
						Trim47	Sorbs3	Sap30l	Rarres1
						Trim52	Sox12	Sar1b	Rasgrp2
						Triobp	Sp1	Sarm1	Rb1
						Trpv3	Sparc	Scamp5	Rbbp5
						Tspan1	Spef1	Scarna3b	Rbbp7
						Tspan32	Spg11	Scgb3a1	Rbbp8
						Ttc18	Spic	Scn2a1	Rbck1
						Ttc28	Spint4	Scn5a	Rbm14
						Ttc39b	Spire2	Scn8a	Rbm38
						Ttc7b	Sppl2a	Scrt2	Rbm43
						Ttf1	Spred2	Sct	Rbp7
						Ttll4	Spsb1	Sec16a	Rcan1
						Tub	Spsb3	Sec16b	Rccd1
						Tubb2b	Sqle	Sec22a	Rce1
						Tubg2	Srebf2	Selk	Rchy1
						Tulp1	Srp19	Selplg	Rcor2
						Tulp4	Srrt	Sema4a	Reep2
						Tut1	Ss18l1	Serpinb13	Relb
						Tvp23b	Ssbp4	Set	Retsat
						Txlnb	Ssh1	Sfr1	Rfc5
						Txlng	Ssr2	Sfrp4	Rfng
						Txn2	St6galnac2	Sfrp5	Rftn2
						Txnrd1	St7	Sfxn1	Rfx2
						Tyw5	Stac2	Sfxn2	Rgs12
						Uaca	Stam2	Sfxn4	Rhbdd2
						Ubac2	Stard7	Sgce	Rhbg
						Ubald2	Stat4	Sgk1	Rhd
						Ubap2	Stra8	Sgms1	Rhoa
						Ube2d1	Strap	Sgms2	Rhobtb3
						Ube2f	Stx1a	Sgsm1	Rhot1
						Ube2j2	Suds3	Sh2b1	Rhpn2
						Ube2s	Sulf1	Sh3d19	Rif1
						Ublcp1	Suox	Sh3gl2	Rilp
						Ubr7	Susd1	Sh3glb2	Rilpl1
						Uhrf1bp1l	Suv39h2	Sh3rf1	Rimbp3
						Uhrf2	Syce3	Sh3tc2	Rimklb
						Ulk1	Sycp3	Shank3	Rln3
						Unc119b	Syk	Shf	Rltpr
						Upp1	Syngr1	Shisa5	Rnd2
						Upp2	Syngr2	Shisa6	Rnf135
						Uqcc	Syt17	Shmt1	Rnf165
						Uqcr11	Syvn1	Siah3	Rnf17
						Urgcp	Taf1	Siglec5	Rnf181
						Urm1	Tagln2	Sipa1l2	Rnf8
						Usmg5	Tanc1	Ska3	Rnu11
						Usp2	Tapbp	Skor1	Rock1
						Usp3	Tbc1d1	Slain1	Rpap2
						Usp46	Tbc1d13	Slc10a5	Rpf2
						Uvssa	Tbc1d9b	Slc12a4	Rpl21
						Uxs1	Tbcc	Slc12a9	Rpl22
						Vamp2	Tbx20	Slc15a4	Rpl24
						Vamp4	Tbx21	Slc16a1	Rpl31
						Vangl2	Tbx3	Slc16a3	Rpl5
						Vat1	Tbx4	Slc16a9	Rpl8
						Vav1	Tcap	Slc17a5	Rpn2
						Vav3	Tchp	Slc20a1	Rps15a-ps6
						Vax2os	Tcof1	Slc22a17	Rps17
						Vdac1	Tcte1	Slc24a1	Rps23
						Vezt	Tdh	Slc25a17	Rps3
						Vgll2	Tdrd3	Slc25a20	Rps5
						Vim	Tead1	Slc25a25	Rqcd1
						Vps11	Tec	Slc25a42	Rrm1
						Vps25	Tecpr1	Slc29a4	Rrm2
						Vps51	Tecr	Slc34a1	Rrn3
						Vrk1	Tenm4	Slc35b1	Rrp1b
						Vrk2	Tex2	Slc35b4	Rtkn2
						Vrtn	Tex30	Slc35c1	Runx2
						Vsig10	Tfam	Slc35d1	Rusc2
						Vwa1	Tfap2e	Slc35e4	Rwdd4a
						Wbp2	Tgfbr3	Slc38a10	Rxfp4
						Wbscr16	Tgif2	Slc39a11	Samd11
						Wbscr25	Theg	Slc39a8	Samd4b
						Wdr70	Thoc1	Slc41a1	Sap130
						Wdr82	Thra	Slc47a1	Sap30
						Wdr85	Thy1	Slc4a3	Sap30l
						Wdr95	Tial1	Slc5a8	Sar1b
						Wibg	Ticrr	Slc7a7	Sarm1
						Wnt5b	Tigd2	Slc9a9	Scamp5
						Wnt9a	Tigd4	Slc9b1	Scarna3b
						Wsb1	Timmdc1	Slfn4	Scgb3a1
						Xrra1	Tm2d2	Slfn5	Scn2a1
						Yars	Tmbim1	Slit3	Scn5a
						Yif1a	Tmc6	Smarca2	Scn8a
						Yipf1	Tmcc2	Smarca5	Scrt2
						Ywhah	Tmed2	Smarcd3	Sct
						Zbtb3	Tmem101	Smco4	Sec16a
						Zbtb45	Tmem106a	Smdt1	Sec16b
						Zbtb46	Tmem109	Smpd4	Sec22a
						Zbtb6	Tmem117	Smtnl2	Selk
						Zbtbd6	Tmem120b	Snai1	Selplg
						Zc3h12c	Tmem159	Snhg12	Sema4a
						Zc3h4	Tmem17	Snhg6	Serpinb13
						Zcchc17	Tmem170	Snip1	Set
						Zcchc3	Tmem191c	Snora28	Sfr1
						Zer1	Tmem205	Snord58b	Sfrp4
						Zfhx2	Tmem211	Snord66	Sfrp5
						Zfp11	Tmem220	Snrnp25	Sfxn1
						Zfp148	Tmem242	Snrpa1	Sfxn2
						Zfp174	Tmem243	Snrpf	Sfxn4
						Zfp217	Tmem40	Snx17	Sgce
						Zfp236	Tmem41a	Snx20	Sgk1
						Zfp341	Tmem45b	Snx32	Sgms1
						Zfp354b	Tmem59l	Snx33	Sgms2
						Zfp385c	Tmem64	Snx5	Sgsm1
						Zfp39	Tmem8	Socs3	Sh2b1
						Zfp395	Tmem87b	Sod2	Sh3d19
						Zfp457	Tmem98	Sorbs3	Sh3gl2
						Zfp462	Tmppe	Sox12	Sh3glb2
						Zfp513	Tnfrsf13b	Sp1	Sh3rf1
						Zfp553	Tnfrsf14	Sparc	Sh3tc2
						Zfp574	Tnfrsf19	Specc1	Shank3
						Zfp609	Tnfrsf25	Spef1	Shf
						Zfp663	Tnfsf13b	Spg11	Shisa5
						Zfp708	Tnk2	Spic	Shisa6
						Zfp710	Tnks2	Spint4	Shmt1
						Zfp763	Top3b	Spire2	Siah3
						Zfp783	Trhr	Sppl2a	Siglec5
						Zfp791	Trim26	Spred2	Sipa1l2
						Zfp799	Trim47	Spsb1	Ska3
						Zfp800	Trim52	Spsb3	Skor1
						Zfp956	Triobp	Sqle	Slain1
						Zfyve28	Trpc2	Srebf2	Slc10a5
						Zg16	Trpv3	Srp19	Slc12a4
						Zmym2	Tspan1	Ss18l1	Slc12a9
						Zmynd8	Tspan32	Ssbp4	Slc15a4
						Znrd1as	Ttc18	Ssh1	Slc16a1
						Zswim4	Ttc28	Ssr2	Slc16a3
						Zswim6	Ttc39b	St6galnac2	Slc16a9
						Zufsp	Ttc7b	St7	Slc17a5
						Zyg11a	Ttf1	Stac2	Slc18b1
							Ttll4	Stam2	Slc20a1
							Tub	Stard7	Slc22a17
							Tubb2b	Stat4	Slc24a1
							Tubb4a	Stk32b	Slc25a17
							Tubg2	Stox2	Slc25a20
							Tulp1	Stra8	Slc25a25
							Tulp4	Strap	Slc25a42
							Tut1	Stx1a	Slc29a4
							Tvp23b	Suds3	Slc30a4
							Txlnb	Sulf1	Slc31a2
							Txlng	Sult2b1	Slc34a1
							Txn2	Suox	Slc35b1
							Txnrd1	Susd1	Slc35b4
							Tyw5	Suv39h2	Slc35c1
							Uaca	Syce3	Slc35d1
							Ubac2	Sycp3	Slc35e4
							Ubald2	Syk	Slc35f2
							Ubap2	Syngr1	Slc38a10
							Ube2d1	Syt17	Slc39a11
							Ube2f	Syvn1	Slc39a8
							Ube2j2	Taf1	Slc41a1
							Ube2s	Tagln2	Slc47a1
							Ublcp1	Tanc1	Slc4a3
							Ubr7	Tango6	Slc5a4a
							Ucp3	Tapbp	Slc5a8
							Uhrf1bp1l	Tbc1d1	Slc7a7
							Uhrf2	Tbc1d13	Slc9a9
							Ulk1	Tbc1d30	Slc9b1
							Unc119b	Tbc1d9b	Slfn4
							Upp1	Tbcc	Slfn5
							Upp2	Tbk1	Slit3
							Uqcc	Tbx20	Smarca2
							Uqcr11	Tbx21	Smarca5
							Urgcp	Tbx3	Smco4
							Urm1	Tbx4	Smdt1
							Usmg5	Tcap	Smpd4
							Usp2	Tchp	Smtnl2
							Usp3	Tcof1	Snai1
							Usp46	Tcte1	Snhg12
							Uvssa	Tdh	Snhg6
							Uxs1	Tdrd3	Snip1
							Vamp2	Tead1	Snora28
							Vamp4	Tec	Snord58b
							Vangl2	Tecpr1	Snord66
							Vat1	Tecr	Snrnp25
							Vav1	Tenm4	Snrpa1
							Vav3	Tex2	Snrpf
							Vax2os	Tex30	Snx17
							Vdac1	Tfam	Snx20
							Vezt	Tfap2e	Snx32
							Vgll2	Tgfbr3	Snx33
							Vim	Tgif2	Snx5
							Vps11	Theg	Socs3
							Vrk1	Thoc1	Sod2
							Vrk2	Thra	Sorbs3
							Vrtn	Thy1	Sox12
							Vsig10	Tial1	Sp1
							Wbp2	Ticrr	Sp3
							Wbscr16	Tigd2	Sparc
							Wbscr25	Tigd4	Specc1
							Wdr70	Timmdc1	Spg11
							Wdr82	Tm2d2	Spic
							Wdr85	Tmbim1	Spint4
							Wdr95	Tmc6	Spire2
							Wibg	Tmcc2	Sppl2a
							Wnt5b	Tmed2	Spred2
							Wnt9a	Tmem101	Spryd4
							Wsb1	Tmem106a	Spsb1
							Xrra1	Tmem109	Spsb3
							Yars	Tmem117	Srebf2
							Yif1a	Tmem120b	Srp19
							Yipf1	Tmem159	Srsf9
							Ywhah	Tmem17	Ss18l1
							Zbtb3	Tmem170	Ssbp4
							Zbtb45	Tmem191c	Ssh1
							Zbtb46	Tmem205	Ssr2
							Zbtb6	Tmem211	St6galnac2
							Zbtbd6	Tmem220	St7
							Zc3h12c	Tmem242	Stac2
							Zc3h4	Tmem243	Stam2
							Zcchc17	Tmem255b	Stard7
							Zcchc3	Tmem40	Stat4
							Zer1	Tmem41a	Stk32b
							Zfhx2	Tmem45b	Stox2
							Zfp1	Tmem59l	Stra8
							Zfp11	Tmem64	Strap
							Zfp148	Tmem8	Stx1a
							Zfp174	Tmem87b	Suds3
							Zfp217	Tmem98	Sulf1
							Zfp236	Tmppe	Sult2b1
							Zfp341	Tnfrsf13b	Suox
							Zfp35	Tnfrsf14	Susd1
							Zfp354b	Tnfrsf19	Suv39h2
							Zfp385c	Tnfrsf25	Syce3
							Zfp39	Tnfsf13b	Sycp3
							Zfp395	Tnk2	Syk
							Zfp457	Tnks2	Syngr1
							Zfp462	Top3b	Synpo
							Zfp513	Trhr	Syt17
							Zfp553	Trim26	Syvn1
							Zfp574	Trim47	Taf1
							Zfp609	Trim52	Tagln2
							Zfp663	Triobp	Tanc1
							Zfp708	Trip6	Tango6
							Zfp710	Trmt10b	Tapbp
							Zfp763	Trpc2	Tbc1d1
							Zfp783	Trpv2	Tbc1d13
							Zfp791	Trpv3	Tbc1d30
							Zfp799	Tspan1	Tbc1d9
							Zfp800	Tspan32	Tbc1d9b
							Zfp956	Ttc18	Tbcc
							Zfpl1	Ttc28	Tbk1
							Zfyve28	Ttc39b	Tbx20
							Zg16	Ttc7b	Tbx21
							Zmym2	Ttf1	Tbx3
							Zmynd8	Ttf2	Tbx4
							Znrd1as	Ttll4	Tcap
							Zswim4	Tub	Tceb2
							Zswim6	Tubb2b	Tchp
							Zufsp	Tubb4a	Tcof1
							Zyg11a	Tulp1	Tcte1
								Tulp4	Tctex1d1
								Tut1	Tctn3
								Tvp23b	Tdh
								Txlnb	Tdrd3
								Txlng	Tead1
								Txn2	Tec
								Txnrd1	Tecpr1
								Tyw5	Tecr
								Uaca	Tefm
								Ubac2	Tenm4
								Ubald2	Tex2
								Ubap2	Tex30
								Ube2d1	Tfam
								Ube2f	Tfap2e
								Ube2j2	Tgds
								Ube2s	Tgfbr3
								Ublcp1	Tgif2
								Ubn1	Theg
								Ubr7	Thoc1
								Ucp3	Thra
								Uhrf1bp1l	Thy1
								Uhrf2	Tial1
								Ulk1	Ticrr
								Unc119b	Tigd2
								Unc13d	Tigd4
								Upp1	Timmdc1
								Upp2	Tinf2
								Uqcc	Tm2d2
								Uqcr11	Tmbim1
								Urgcp	Tmc6
								Urm1	Tmcc2
								Usmg5	Tmco1
								Usp2	Tmed2
								Usp3	Tmem101
								Usp46	Tmem106a
								Uvssa	Tmem109
								Uxs1	Tmem117
								Vamp2	Tmem120b
								Vamp4	Tmem132a
								Vangl2	Tmem159
								Vat1	Tmem17
								Vav1	Tmem170
								Vav3	Tmem191c
								Vax2os	Tmem205
								Vdac1	Tmem211
								Vezt	Tmem220
								Vgll2	Tmem242
								Vim	Tmem243
								Vps11	Tmem255b
								Vrk1	Tmem40
								Vrk2	Tmem41a
								Vrtn	Tmem45b
								Vsig10	Tmem59l
								Wbp2	Tmem64
								Wbscr16	Tmem8
								Wbscr25	Tmem87b
								Wdr33	Tmem98
								Wdr70	Tmppe
								Wdr82	Tnfrsf13b
								Wdr85	Tnfrsf14
								Wdr95	Tnfrsf19
								Wibg	Tnfsf11
								Wnt5b	Tnfsf13b
								Wnt9a	Tnk2
								Wsb1	Tnks
								Xpr1	Tnks2
								Xrra1	Top3b
								Yars	Tpx2
								Yif1a	Trhr
								Yipf1	Trim26
								Ywhah	Trim47
								Zbtb3	Trim52
								Zbtb45	Triobp
								Zbtb46	Trip6
								Zbtb6	Trmt10b
								Zbtbd6	Trpc2
								Zc3h12c	Trpv2
								Zc3h4	Trpv3
								Zcchc17	Tspan1
								Zcchc3	Tspan32
								Zer1	Tsta3
								Zfhx2	Ttc18
								Zfp1	Ttc28
								Zfp11	Ttc39b
								Zfp148	Ttc7b
								Zfp174	Ttf1
								Zfp217	Ttf2
								Zfp236	Tti1
								Zfp341	Ttll4
								Zfp35	Tub
								Zfp354b	Tubb2b
								Zfp385c	Tubb4a
								Zfp39	Tulp1
								Zfp395	Tulp4
								Zfp457	Tut1
								Zfp462	Tvp23b
								Zfp553	Txlnb
								Zfp574	Txlng
								Zfp609	Txn2
								Zfp663	Txnrd1
								Zfp677	Tyw5
								Zfp708	Uaca
								Zfp710	Ubac2
								Zfp763	Ubald2
								Zfp783	Ubap2
								Zfp791	Ube2d1
								Zfp799	Ube2f
								Zfp800	Ube2j2
								Zfp956	Ube2s
								Zfpl1	Ublcp1
								Zfyve28	Ubn1
								Zg16	Ubr7
								Zmym2	Ubxn2a
								Zmynd8	Ucp3
								Znrd1as	Uhrf1bp1l
								Zswim4	Uhrf2
								Zswim6	Ulk1
								Zufsp	Unc119b
								Zyg11a	Unc13d
								Zzz3	Upp1
									Upp2
									Uqcr11
									Urgcp
									Urm1
									Usmg5
									Usp2
									Usp3
									Usp46
									Uvssa
									Uxs1
									Vamp2
									Vamp4
									Vangl2
									Vat1
									Vav1
									Vav3
									Vax2os
									Vdac1
									Vezt
									Vgll2
									Vim
									Vps11
									Vrk1
									Vrk2
									Vrtn
									Vsig10
									Wbp2
									Wbscr16
									Wbscr25
									Wdr33
									Wdr70
									Wdr82
									Wdr85
									Wdr95
									Wibg
									Wnt5b
									Wnt9a
									Wsb1
									Xpr1
									Xrra1
									Yars
									Yif1a
									Yipf1
									Ywhah
									Zbtb3
									Zbtb45
									Zbtb46
									Zbtb6
									Zbtbd6
									Zc3h12c
									Zc3h4
									Zcchc17
									Zcchc3
									Zdhhc1
									Zer1
									Zfhx2
									Zfp1
									Zfp11
									Zfp148
									Zfp169
									Zfp174
									Zfp217
									Zfp236
									Zfp341
									Zfp35
									Zfp354b
									Zfp385c
									Zfp39
									Zfp395
									Zfp407
									Zfp457
									Zfp462
									Zfp553
									Zfp572
									Zfp574
									Zfp609
									Zfp663
									Zfp677
									Zfp704
									Zfp706
									Zfp708
									Zfp710
									Zfp763
									Zfp783
									Zfp791
									Zfp799
									Zfp800
									Zfpl1
									Zfyve28
									Zg16
									Zmym2
									Zmym4
									Zmynd8
									Znrd1as
									Zswim4
									Zswim6
									Zufsp
									Zyg11a
									Zzz3
