# Supplementary material for: Wnt/Tcf1 pathway restricts embryonic stem cell cycle through activation of the Ink4/Arf locus
Source: PLoS Genet. 2017 Mar 27;13(3):e1006682. doi: 10.1371/journal.pgen.1006682 (PMC5386305; doi:10.1371/journal.pgen.1006682)
Supplement: S2 Table — (XLSX) [file pgen.1006682.s009.xlsx]

## Sheet: TCF1
1kbU&1kbD	2kbU&2kbD	3kbU&3kbD	4kbU&4kbD	5kbU&5kbD	6kbU&6kbD	7kbU&7kbD	8kbU&8kbD	9kbU&9kbD	10kbU&10kbD
2014-03-07	2014-03-07	2014-03-07	2014-03-07	2014-03-07	2014-03-07	2014-03-07	2014-03-07	2014-03-07	2014-03-07
2014-09-03	2014-09-03	2014-09-03	2014-09-03	2014-09-03	2014-09-03	2014-09-03	2014-09-03	2014-09-03	2014-09-03
2014-09-07	2014-09-07	2014-09-07	2014-09-07	2014-09-07	2014-09-07	2014-09-07	2014-09-07	2014-09-07	2014-09-07
2014-09-08	2014-09-08	2014-09-08	2014-09-08	2014-09-08	2014-09-08	2014-09-08	2014-09-08	2014-09-08	2014-09-08
1110020A21Rik	0610040F04Rik	0610040F04Rik	0610040F04Rik	0610040F04Rik	0610040F04Rik	0610040F04Rik	0610040F04Rik	0610040F04Rik	0610040F04Rik
1500009L16Rik	1110020A21Rik	1110020A21Rik	1110020A21Rik	1110020A21Rik	1110017D15Rik	1110017D15Rik	1110017D15Rik	1110017D15Rik	1110017D15Rik
1700003G18Rik	1500009L16Rik	1500009L16Rik	1500009L16Rik	1500009L16Rik	1110020A21Rik	1110020A21Rik	1110020A21Rik	1110020A21Rik	1110020A21Rik
1700003M07Rik	1600029O15Rik	1600029O15Rik	1600029O15Rik	1600029O15Rik	1500009L16Rik	1500009L16Rik	1500009L16Rik	1200014J11Rik	1200014J11Rik
1700008J07Rik	1700003G18Rik	1700003G18Rik	1700003E16Rik	1700003E16Rik	1600029O15Rik	1600029O15Rik	1500015O10Rik	1500009L16Rik	1500009L16Rik
1700012B15Rik	1700003M07Rik	1700003M07Rik	1700003G18Rik	1700003G18Rik	1700003E16Rik	1700001G17Rik	1600029O15Rik	1500015O10Rik	1500015O10Rik
1700018B24Rik	1700008J07Rik	1700008J07Rik	1700003M07Rik	1700003M07Rik	1700003G18Rik	1700003E16Rik	1700001G17Rik	1600029D21Rik	1600029D21Rik
1700019L03Rik	1700012B15Rik	1700012B15Rik	1700008J07Rik	1700008J07Rik	1700003M07Rik	1700003G18Rik	1700003E16Rik	1600029O15Rik	1600029O15Rik
1700020D05Rik	1700018B24Rik	1700018B24Rik	1700012B15Rik	1700012B15Rik	1700008J07Rik	1700003M07Rik	1700003G18Rik	1700001G17Rik	1700001G17Rik
1700028E10Rik	1700019L03Rik	1700019L03Rik	1700018B24Rik	1700018B24Rik	1700012B15Rik	1700008J07Rik	1700003M07Rik	1700003E16Rik	1700003E16Rik
1700028I16Rik	1700020D05Rik	1700020D05Rik	1700019L03Rik	1700019L03Rik	1700018B24Rik	1700012B15Rik	1700008J07Rik	1700003G18Rik	1700003G18Rik
1700030O20Rik	1700028E10Rik	1700028E10Rik	1700020D05Rik	1700020D05Rik	1700019L03Rik	1700018B24Rik	1700012B15Rik	1700003M07Rik	1700003M07Rik
1700101I11Rik	1700028I16Rik	1700028I16Rik	1700028E10Rik	1700028E10Rik	1700020D05Rik	1700028E10Rik	1700018B24Rik	1700008J07Rik	1700008J07Rik
1810013L24Rik	1700030O20Rik	1700030O20Rik	1700028I16Rik	1700028I16Rik	1700028E10Rik	1700028I16Rik	1700028E10Rik	1700012B15Rik	1700012B15Rik
1810032O08Rik	1700055C04Rik	1700055C04Rik	1700030O20Rik	1700030A11Rik	1700028I16Rik	1700030O20Rik	1700028I16Rik	1700018B24Rik	1700018B24Rik
2010107G23Rik	1700101I11Rik	1700101I11Rik	1700055C04Rik	1700030O20Rik	1700030O20Rik	1700034J05Rik	1700030O20Rik	1700020D05Rik	1700020D05Rik
2010320M18Rik	1810013L24Rik	1810013L24Rik	1700060C20Rik	1700055C04Rik	1700039E22Rik	1700039E22Rik	1700034J05Rik	1700028D13Rik	1700028D13Rik
2210019I11Rik	1810032O08Rik	1810032O08Rik	1700064M15Rik	1700060C20Rik	1700054M17Rik	1700054M17Rik	1700039E22Rik	1700028E10Rik	1700028E10Rik
2310035C23Rik	2010107G23Rik	2010107G23Rik	1700101I11Rik	1700064M15Rik	1700055C04Rik	1700055C04Rik	1700054K19Rik	1700028I16Rik	1700028I16Rik
2310039H08Rik	2010320M18Rik	2010308F09Rik	1810013L24Rik	1700101I11Rik	1700060C20Rik	1700060C20Rik	1700054M17Rik	1700030O20Rik	1700030O20Rik
2310045N01Rik	2210019I11Rik	2010320M18Rik	1810019D21Rik	1810013L24Rik	1700064M15Rik	1700064M15Rik	1700055C04Rik	1700034I23Rik	1700034I23Rik
2410004P03Rik	2310035C23Rik	2210019I11Rik	1810032O08Rik	1810019D21Rik	1700069L16Rik	1700069L16Rik	1700060C20Rik	1700034J05Rik	1700034J05Rik
2410015M20Rik	2310039H08Rik	2310035C23Rik	2010107G23Rik	1810032O08Rik	1700101I11Rik	1700094D03Rik	1700064M15Rik	1700039E22Rik	1700039E22Rik
2410016O06Rik	2310045N01Rik	2310039H08Rik	2010308F09Rik	2010107G23Rik	1810013L24Rik	1700101I11Rik	1700065J18Rik	1700049E22Rik	1700049E22Rik
2410018M08Rik	2410004P03Rik	2310045N01Rik	2010320M18Rik	2010308F09Rik	1810019D21Rik	1810013L24Rik	1700067P10Rik	1700054K19Rik	1700054K19Rik
2500004C02Rik	2410015M20Rik	2410004P03Rik	2210019I11Rik	2010320M18Rik	1810032O08Rik	1810019D21Rik	1700069L16Rik	1700054M17Rik	1700054M17Rik
2510002D24Rik	2410016O06Rik	2410015M20Rik	2310030G06Rik	2210019I11Rik	2010107G23Rik	1810032O08Rik	1700094D03Rik	1700055C04Rik	1700055C04Rik
2700046G09Rik	2410018M08Rik	2410016O06Rik	2310035C23Rik	2310030G06Rik	2010308F09Rik	2010107G23Rik	1700101I11Rik	1700060C20Rik	1700060C20Rik
2700050L05Rik	2410088K16Rik	2410018M08Rik	2310039H08Rik	2310035C23Rik	2010320M18Rik	2010308F09Rik	1810013L24Rik	1700064M15Rik	1700064M15Rik
2700089E24Rik	2500004C02Rik	2410088K16Rik	2310045N01Rik	2310039H08Rik	2210019I11Rik	2010320M18Rik	1810019D21Rik	1700065J18Rik	1700065J18Rik
2700094K13Rik	2510002D24Rik	2500004C02Rik	2410004P03Rik	2310045N01Rik	2310030G06Rik	2210019I11Rik	1810032O08Rik	1700067P10Rik	1700067P10Rik
2810454H06Rik	2610002J02Rik	2510002D24Rik	2410015M20Rik	2410004P03Rik	2310035C23Rik	2310030G06Rik	1810043H04Rik	1700069L16Rik	1700069L16Rik
3110035E14Rik	2700046G09Rik	2610002J02Rik	2410016O06Rik	2410007B07Rik	2310039H08Rik	2310035C23Rik	2010107G23Rik	1700094D03Rik	1700094D03Rik
3110057O12Rik	2700050L05Rik	2700046G09Rik	2410018M08Rik	2410015M20Rik	2310045N01Rik	2310039H08Rik	2010308F09Rik	1700101I11Rik	1700101I11Rik
3830408C21Rik	2700089E24Rik	2700050L05Rik	2410088K16Rik	2410016O06Rik	2310067B10Rik	2310045N01Rik	2010320M18Rik	1810013L24Rik	1810013L24Rik
4833417C18Rik	2700094K13Rik	2700060E02Rik	2500004C02Rik	2410018M08Rik	2410004P03Rik	2310067B10Rik	2210019I11Rik	1810019D21Rik	1810019D21Rik
4833439L19Rik	2810454H06Rik	2700089E24Rik	2510002D24Rik	2410088K16Rik	2410007B07Rik	2410004P03Rik	2310030G06Rik	1810032O08Rik	1810032O08Rik
4930447C04Rik	3110035E14Rik	2700094K13Rik	2610002J02Rik	2500004C02Rik	2410015M20Rik	2410007B07Rik	2310035C23Rik	1810043H04Rik	1810043H04Rik
4930452B06Rik	3110057O12Rik	2810454H06Rik	2700046G09Rik	2510002D24Rik	2410016O06Rik	2410015M20Rik	2310039H08Rik	2010015L04Rik	2010015L04Rik
4930500J02Rik	3830408C21Rik	3110035E14Rik	2700050L05Rik	2600006L11Rik	2410018M08Rik	2410016O06Rik	2310045N01Rik	2010107G23Rik	2010107G23Rik
4930502E09Rik	4833417C18Rik	3110057O12Rik	2700060E02Rik	2610002J02Rik	2410088K16Rik	2410018M08Rik	2310067B10Rik	2010308F09Rik	2010308F09Rik
4930509E16Rik	4833439L19Rik	3830408C21Rik	2700089E24Rik	2610206C17Rik	2500004C02Rik	2410088K16Rik	2410004P03Rik	2010320M18Rik	2010320M18Rik
4930539J05Rik	4930447C04Rik	4732416N19Rik	2700094K13Rik	2700046G09Rik	2510002D24Rik	2500004C02Rik	2410007B07Rik	2210019I11Rik	2210019I11Rik
4931406C07Rik	4930452B06Rik	4833417C18Rik	2810454H06Rik	2700050L05Rik	2600006L11Rik	2510002D24Rik	2410015M20Rik	2310030G06Rik	2210417A02Rik
4933404O12Rik	4930500J02Rik	4833439L19Rik	3110002H16Rik	2700060E02Rik	2610002J02Rik	2600006L11Rik	2410016O06Rik	2310035C23Rik	2310035C23Rik
4933417D19Rik	4930502E09Rik	4930447C04Rik	3110035E14Rik	2700089E24Rik	2610206C17Rik	2610002J02Rik	2410018M08Rik	2310039H08Rik	2310039H08Rik
4933430I17Rik	4930509E16Rik	4930452B06Rik	3110057O12Rik	2700094K13Rik	2700046G09Rik	2610206C17Rik	2410088K16Rik	2310067B10Rik	2310067B10Rik
5031439G07Rik	4930528D03Rik	4930455C13Rik	3830408C21Rik	2810454H06Rik	2700050L05Rik	2700046G09Rik	2500004C02Rik	2410004P03Rik	2410004P03Rik
5430416N02Rik	4930539J05Rik	4930500J02Rik	4732416N19Rik	3110002H16Rik	2700060E02Rik	2700050L05Rik	2510002D24Rik	2410007B07Rik	2410007B07Rik
5730455P16Rik	4931406C07Rik	4930502E09Rik	4732471J01Rik	3110035E14Rik	2700089E24Rik	2700060E02Rik	2510009E07Rik	2410015M20Rik	2410015M20Rik
6330408A02Rik	4931414P19Rik	4930509E16Rik	4833417C18Rik	3110057O12Rik	2700094K13Rik	2700089E24Rik	2600006L11Rik	2410016O06Rik	2410016O06Rik
9130023H24Rik	4932416H05Rik	4930528D03Rik	4833439L19Rik	3830408C21Rik	2810454H06Rik	2700094K13Rik	2610002J02Rik	2410018M08Rik	2410018M08Rik
9330020H09Rik	4933404O12Rik	4930539J05Rik	4930447C04Rik	4732416N19Rik	3110002H16Rik	2810454H06Rik	2610206C17Rik	2410088K16Rik	2410088K16Rik
9430083A17Rik	4933417D19Rik	4931406C07Rik	4930452B06Rik	4732471J01Rik	3110035E14Rik	2900041M22Rik	2700046G09Rik	2500004C02Rik	2410124H12Rik
9630028B13Rik	4933430I17Rik	4931414P19Rik	4930455C13Rik	4833417C18Rik	3110057O12Rik	3110002H16Rik	2700050L05Rik	2510002D24Rik	2500004C02Rik
A230056J06Rik	5031439G07Rik	4932416H05Rik	4930465A12Rik	4833439L19Rik	3830408C21Rik	3110035E14Rik	2700060E02Rik	2510009E07Rik	2510002D24Rik
A230065H16Rik	5430416N02Rik	4933404O12Rik	4930483K19Rik	4930447C04Rik	4732416N19Rik	3110057O12Rik	2700089E24Rik	2600006L11Rik	2510009E07Rik
A330009N23Rik	5730455P16Rik	4933411K16Rik	4930500F04Rik	4930452B06Rik	4732471J01Rik	3830408C21Rik	2810454H06Rik	2610002J02Rik	2600006L11Rik
A330021E22Rik	9130023H24Rik	4933417D19Rik	4930500J02Rik	4930455C13Rik	4833417C18Rik	4732416N19Rik	2900041M22Rik	2610206C17Rik	2610002J02Rik
A630001G21Rik	9330020H09Rik	4933430I17Rik	4930502E09Rik	4930455H04Rik	4833439L19Rik	4732471J01Rik	3110002H16Rik	2700046G09Rik	2610206C17Rik
A630075F10Rik	9430083A17Rik	5031439G07Rik	4930509E16Rik	4930465A12Rik	4930447C04Rik	4833417C18Rik	3110035E14Rik	2700050L05Rik	2700046G09Rik
A730043L09Rik	9630028B13Rik	5430416N02Rik	4930528D03Rik	4930483K19Rik	4930452B06Rik	4833439L19Rik	3110057O12Rik	2700060E02Rik	2700050L05Rik
Abcb7	A230056J06Rik	5730455P16Rik	4930539J05Rik	4930500F04Rik	4930455C13Rik	4930447C04Rik	3830408C21Rik	2700081O15Rik	2700060E02Rik
Abcb8	A230065H16Rik	6030440G07Rik	4931406C07Rik	4930500J02Rik	4930455H04Rik	4930452B06Rik	4732416N19Rik	2700089E24Rik	2700081O15Rik
Abcc5	A330009N23Rik	9130023H24Rik	4931414P19Rik	4930502E09Rik	4930465A12Rik	4930455C13Rik	4732471J01Rik	2810454H06Rik	2700089E24Rik
Abhd2	A330021E22Rik	9330020H09Rik	4932416H05Rik	4930509E16Rik	4930483K19Rik	4930455H04Rik	4833417C18Rik	2900041M22Rik	2810454H06Rik
Abi1	A330032B11Rik	9430083A17Rik	4933404O12Rik	4930528D03Rik	4930500F04Rik	4930465A12Rik	4833439L19Rik	3110002H16Rik	2900041M22Rik
Abl1	A630001G21Rik	9630028B13Rik	4933411K16Rik	4930539J05Rik	4930500J02Rik	4930483K19Rik	4930447C04Rik	3110035E14Rik	3110002H16Rik
Acad9	A630075F10Rik	A230056J06Rik	4933417D19Rik	4930594C11Rik	4930502E09Rik	4930500F04Rik	4930452B06Rik	3830408C21Rik	3110035E14Rik
Acadsb	A730043L09Rik	A230065H16Rik	4933430I17Rik	4931406C07Rik	4930509E16Rik	4930500J02Rik	4930455C13Rik	4732416N19Rik	3110082I17Rik
Acat1	Aak1	A330021E22Rik	5031434O11Rik	4931414P19Rik	4930528D03Rik	4930502E09Rik	4930455H04Rik	4732471J01Rik	3830408C21Rik
Acot13	Abcb7	A330032B11Rik	5031439G07Rik	4932416H05Rik	4930539E08Rik	4930503L19Rik	4930465A12Rik	4833417C18Rik	4732416N19Rik
Acsf2	Abcb8	A630001G21Rik	5430416N02Rik	4933400F21Rik	4930539J05Rik	4930507D05Rik	4930483K19Rik	4833439L19Rik	4732471J01Rik
Acsl3	Abcc5	A630075F10Rik	5730455P16Rik	4933404O12Rik	4930548H24Rik	4930509E16Rik	4930500F04Rik	4930447C04Rik	4833417C18Rik
Adam10	Abhd2	A730043L09Rik	5930438M14Rik	4933411K16Rik	4930567H12Rik	4930528D03Rik	4930500J02Rik	4930448H16Rik	4833439L19Rik
Adam12	Abi1	Aak1	6030440G07Rik	4933417D19Rik	4930594C11Rik	4930539E08Rik	4930502E09Rik	4930452B06Rik	4930412C18Rik
Adat3	Abi3	Abcb7	9130023H24Rik	4933430I17Rik	4931406C07Rik	4930539J05Rik	4930503L19Rik	4930455C13Rik	4930447C04Rik
Adcy7	Abl1	Abcb8	9330020H09Rik	5031434O11Rik	4931414P19Rik	4930544D05Rik	4930507D05Rik	4930455H04Rik	4930448H16Rik
Adnp	Acad9	Abcc5	9430083A17Rik	5031439G07Rik	4932416H05Rik	4930548H24Rik	4930509E16Rik	4930461G14Rik	4930452B06Rik
Adnp2	Acadsb	Abhd2	9630028B13Rik	5430416N02Rik	4933400F21Rik	4930562F07Rik	4930528D03Rik	4930465A12Rik	4930455C13Rik
Adpgk	Acat1	Abi1	A230056J06Rik	5730455P16Rik	4933404O12Rik	4930567H12Rik	4930539E08Rik	4930483K19Rik	4930455H04Rik
Adra1d	Ache	Abi3	A230065H16Rik	5830444B04Rik	4933411K16Rik	4930594C11Rik	4930539J05Rik	4930500F04Rik	4930461G14Rik
Adss	Acot13	Abl1	A330021E22Rik	5930438M14Rik	4933417D19Rik	4931406C07Rik	4930544D05Rik	4930500J02Rik	4930465A12Rik
Afap1	Acp5	Acad9	A330032B11Rik	6030440G07Rik	4933430I17Rik	4931414P19Rik	4930548H24Rik	4930502E09Rik	4930483K19Rik
Aff4	Acsf2	Acadsb	A630001G21Rik	9130023H24Rik	5031434O11Rik	4932416H05Rik	4930562F07Rik	4930503L19Rik	4930500F04Rik
Aga	Acsl3	Acat1	A630075F10Rik	9330020H09Rik	5031439G07Rik	4933400F21Rik	4930567H12Rik	4930507D05Rik	4930500J02Rik
Agbl3	Acsl5	Ache	A730043L09Rik	9430083A17Rik	5430416N02Rik	4933404O12Rik	4930594C11Rik	4930509E16Rik	4930502E09Rik
Agfg2	Actl6a	Acot13	Aak1	9630028B13Rik	5730455P16Rik	4933411K16Rik	4931406C07Rik	4930528D03Rik	4930503L19Rik
Agl	Actr8	Acp5	Abcb7	A230056J06Rik	5830444B04Rik	4933411K20Rik	4931414P19Rik	4930539E08Rik	4930507D05Rik
Ahctf1	Adam10	Acsf2	Abcb8	A230065H16Rik	5930438M14Rik	4933417D19Rik	4932416H05Rik	4930539J05Rik	4930509E16Rik
Ahnak	Adam12	Acsl3	Abcc5	A330021E22Rik	6030440G07Rik	4933430I17Rik	4933400F21Rik	4930544D05Rik	4930522O17Rik
Ahrr	Adamts3	Acsl5	Abhd2	A330032B11Rik	8030462N17Rik	5031434O11Rik	4933404O12Rik	4930548H24Rik	4930528D03Rik
AI464131	Adamts7	Actl6a	Abi1	A630001G21Rik	9130023H24Rik	5031439G07Rik	4933411K16Rik	4930562F07Rik	4930539E08Rik
AI646519	Adat3	Actr8	Abi3	A630075F10Rik	9330020H09Rik	5430416N02Rik	4933411K20Rik	4930567H12Rik	4930539J05Rik
AI854703	Adcy7	Adam10	Abl1	A730043L09Rik	9330179D12Rik	5730455P16Rik	4933417D19Rik	4930594C11Rik	4930544D05Rik
Aip	Adnp	Adam12	Acacb	A730098P11Rik	9430083A17Rik	5830444B04Rik	4933430I17Rik	4931406C07Rik	4930548H24Rik
Ajuba	Adnp2	Adamts3	Acad9	Aak1	9630028B13Rik	5930438M14Rik	5031434O11Rik	4931414P19Rik	4930562F07Rik
Akap1	Adpgk	Adamts7	Acadsb	Abcb7	A230009B12Rik	6030440G07Rik	5031439G07Rik	4932416H05Rik	4930567H12Rik
Akap11	Adra1d	Adat3	Acat1	Abcb8	A230056J06Rik	8030462N17Rik	5430416N02Rik	4933400F21Rik	4930594C11Rik
Akr1e1	Adss	Adcy7	Ache	Abcc5	A230065H16Rik	9130023H24Rik	5730409E04Rik	4933404O12Rik	4931406C07Rik
Akt1	Afap1	Adnp	Acot13	Abhd2	A330021E22Rik	9330020H09Rik	5730455P16Rik	4933411K20Rik	4931414P19Rik
Alg12	Aff4	Adnp2	Acp5	Abi1	A330032B11Rik	9330179D12Rik	5830444B04Rik	4933417D19Rik	4932416H05Rik
Alg6	Aga	Ado	Acrbp	Abi3	A430105I19Rik	9430041J12Rik	5930438M14Rik	4933425H06Rik	4933400F21Rik
Alkbh5	Agbl3	Adpgk	Acsbg2	Abl1	A630001G21Rik	9430083A17Rik	6030440G07Rik	4933430I17Rik	4933404O12Rik
Alox15	Agfg2	Adra1d	Acsf2	Acacb	A630075F10Rik	9630028B13Rik	8030462N17Rik	5031434O11Rik	4933406D12Rik
Alpk1	Agl	Adss	Acsl3	Acad9	A730043L09Rik	A230009B12Rik	9130023H24Rik	5031439G07Rik	4933411K20Rik
Alx4	Agpat6	Afap1	Acsl5	Acadsb	A730098P11Rik	A230056J06Rik	9330020H09Rik	5430416N02Rik	4933417D19Rik
Amer3	Ahctf1	Aff4	Actl6a	Acat1	Aak1	A230065H16Rik	9330179D12Rik	5730409E04Rik	4933425H06Rik
Amotl2	Ahcyl2	Aga	Actr8	Ache	Abcb7	A330021E22Rik	9430041J12Rik	5730455P16Rik	4933430I17Rik
Anapc4	Ahi1	Agbl3	Adam10	Acot13	Abcb8	A330032B11Rik	9430083A17Rik	5930438M14Rik	5031434O11Rik
Anapc5	Ahnak	Agfg2	Adam12	Acp5	Abcc5	A430105I19Rik	9630028B13Rik	6030440G07Rik	5031439G07Rik
Ank	Ahrr	Agl	Adamts3	Acrbp	Abhd2	A630001G21Rik	A230009B12Rik	8030462N17Rik	5430416N02Rik
Ankfy1	AI464131	Agpat6	Adamts7	Acsbg2	Abi1	A630075F10Rik	A230046K03Rik	9130023H24Rik	5730409E04Rik
Ankrd13c	AI646519	Ahctf1	Adat3	Acsf2	Abi3	A730043L09Rik	A230056J06Rik	9130409I23Rik	5730455P16Rik
Anxa3	AI854703	Ahcyl2	Adcy7	Acsl3	Abl1	A730098P11Rik	A230065H16Rik	9330020H09Rik	5930438M14Rik
Ap1s1	Aip	Ahi1	Adnp	Acsl5	Acacb	Aak1	A330021E22Rik	9330179D12Rik	6030440G07Rik
Ap2a2	Ajuba	Ahnak	Adnp2	Actl6a	Acad9	Abcb7	A330032B11Rik	9430041J12Rik	8030462N17Rik
Ap4m1	Akap1	Ahrr	Ado	Actr8	Acadsb	Abcb8	A430105I19Rik	9430083A17Rik	9130023H24Rik
Apbb2	Akap11	AI464131	Adpgk	Adam10	Acat1	Abcc5	A630001G21Rik	9630028B13Rik	9130230L23Rik
Apex2	Akr1e1	AI646519	Adra1d	Adam12	Ache	Abhd2	A630075F10Rik	A230009B12Rik	9130409I23Rik
Aplf	Akt1	AI854703	Adss	Adamts3	Acot13	Abi1	A730043L09Rik	A230046K03Rik	9330020H09Rik
Appl1	Aldh1l2	Aip	AF357425	Adamts7	Acp5	Abi3	A730098P11Rik	A230056J06Rik	9330179D12Rik
Aptx	Alg12	Ajuba	Afap1	Adat3	Acrbp	Abl1	Aak1	A230065H16Rik	9430041J12Rik
Arf3	Alg6	Akap1	Aff4	Adcy7	Acsbg2	Acacb	AB124611	A330021E22Rik	9430083A17Rik
Arhgap20	Alkbh5	Akap11	Aga	Adnp	Acsf2	Acad9	Abcb7	A330032B11Rik	9630028B13Rik
Arid3a	Alox15	Akr1e1	Agbl3	Adnp2	Acsl3	Acadsb	Abcb8	A430105I19Rik	A230009B12Rik
Arl10	Alpk1	Akt1	Agfg2	Ado	Acsl5	Acat1	Abcc5	A630001G21Rik	A230046K03Rik
Arl15	Alx4	Aldh1l2	Agl	Adpgk	Actl6a	Ache	Abhd2	A630075F10Rik	A230056J06Rik
Arl2	Amer3	Aldh3b1	Agpat6	Adra1d	Actr8	Acot13	Abi1	A730043L09Rik	A230065H16Rik
Arl2bp	Amotl2	Alg12	Ahctf1	Adss	Actrt2	Acp5	Abi3	A730098P11Rik	A330021E22Rik
Arnt2	Anapc4	Alg6	Ahcyl2	AF357425	Adam10	Acsbg2	Abl1	Aak1	A330032B11Rik
Arsa	Anapc5	Alkbh5	Ahi1	Afap1	Adam12	Acsf2	Acacb	AB124611	A430105I19Rik
As3mt	Ank	Alox15	Ahnak	Aff4	Adamts1	Acsl3	Acad9	Abca7	A630001G21Rik
Ash2l	Ankfy1	Alpk1	Ahrr	Aga	Adamts3	Acsl5	Acadsb	Abcb7	A630075F10Rik
Asph	Ankrd13c	Alx4	AI464131	Agbl3	Adamts7	Actl6a	Acat1	Abcb8	A730043L09Rik
Asun	Ankrd52	Amer3	AI646519	Agfg2	Adat3	Actr3	Acbd3	Abcc5	A730098P11Rik
Asxl2	Anxa3	Amotl2	AI854703	Agl	Adck2	Actr8	Ache	Abhd12b	Aak1
Atad3a	Ap1s1	Anapc4	Aip	Ago4	Adcy7	Actrt2	Acot13	Abhd2	AB124611
Ate1	Ap2a2	Anapc5	Ajuba	Agpat6	Adnp	Adam10	Acp5	Abi1	Abca15
Atf2	Ap4m1	Ank	Akap1	Ahctf1	Adnp2	Adam12	Acsbg2	Abi3	Abca7
Atf4	Apbb2	Ankfy1	Akap11	Ahcyl2	Ado	Adamts1	Acsf2	Abl1	Abcb7
Atf5	Apbb3	Ankrd13c	Akap2	Ahi1	Adpgk	Adamts3	Acsl3	Acacb	Abcb8
Atf6	Apex2	Ankrd52	Akr1e1	Ahnak	Adra1d	Adamts7	Acsl5	Acad9	Abcc5
Atf7	Aplf	Anxa3	Akt1	Ahrr	Adss	Adat3	Actl6a	Acadsb	Abhd12b
Atg16l1	App	Ap1s1	Aldh1l2	AI464131	AF357425	Adck2	Actr3	Acat1	Abhd16a
Atic	Appl1	Ap2a2	Aldh3b1	AI646519	Afap1	Adcy7	Actr8	Acbd3	Abhd2
Atoh1	Aprt	Ap4m1	Alg12	AI854703	Aff4	Adnp	Actrt2	Ache	Abi1
Atp12a	Aptx	Apbb2	Alg6	Aip	Aga	Adnp2	Adam10	Acot13	Abi3
Atp5c1	Arcn1	Apbb3	Alkbh5	Ajuba	Agbl3	Ado	Adam11	Acp5	Abl1
Atp5f1	Arf3	Apex2	Alox15	Akap1	Agfg2	Adpgk	Adam12	Acsbg2	Acacb
Atp5g1	Arhgap20	Aplf	Alpk1	Akap11	Agl	Adprh	Adam1b	Acsf2	Acad9
Atp6ap1	Arid3a	App	Alx4	Akap2	Ago4	Adra1d	Adamts1	Acsl3	Acadsb
Atp6v0a1	Arl10	Appl1	Amer3	Akr1e1	Agpat6	Adss	Adamts3	Acsl5	Acat1
Atxn10	Arl14epl	Aprt	Amotl2	Akt1	Ahctf1	Aebp1	Adamts7	Actb	Acbd3
Atxn1l	Arl15	Aptx	Anapc4	Aldh1l2	Ahcyl2	AF357425	Adat3	Actl6a	Ache
Atxn2l	Arl2	Arcn1	Anapc5	Aldh3b1	Ahi1	Afap1	Adck2	Actr3	Acly
AU018091	Arl2bp	Arf3	Ank	Aldoc	Ahnak	Aff4	Adcy7	Actr8	Acot13
AU023871	Arnt	Arhgap20	Ankfy1	Alg12	Ahrr	Aga	Adnp	Actrt2	Acp5
AV051173	Arnt2	Arid3a	Ankrd13c	Alg6	AI646519	Agbl3	Adnp2	Adam10	Acsbg2
AW046200	Arrdc3	Arid5b	Ankrd52	Alkbh5	AI854703	Agfg2	Ado	Adam11	Acsf2
Axin2	Arrdc5	Arl10	Anxa3	Alox15	Aicda	Agl	Adpgk	Adam12	Acsl3
B130034C11Rik	Arsa	Arl14epl	Ap1s1	Alpk1	Aip	Ago4	Adprh	Adam1b	Acsl5
B230219D22Rik	As3mt	Arl15	Ap2a2	Alx4	Ajuba	Agpat3	Adra1d	Adam32	Actb
B430319G15Rik	Ash2l	Arl2	Ap4m1	Amacr	Akap1	Agpat6	Adss	Adamts1	Actl6a
B4galt1	Asph	Arl2bp	Apbb2	Amer3	Akap11	Ahctf1	Aebp1	Adamts3	Actr3
B830017H08Rik	Asun	Arl4d	Apbb3	Ammecr1l	Akap2	Ahcyl2	AF357425	Adamts7	Actr8
B930059L03Rik	Asxl2	Arnt	Apex2	Amotl2	Akr1e1	Ahi1	Afap1	Adat1	Actrt2
Bak1	Atad3a	Arnt2	Aplf	Anapc4	Akt1	Ahnak	Aff4	Adat3	Adam10
Banp	Ate1	Arrdc3	App	Anapc5	Aldh1l2	Ahrr	Aga	Adck2	Adam11
Baz2b	Atf2	Arrdc5	Appl1	Ank	Aldh3b1	AI646519	Agbl3	Adcy7	Adam12
Bbs12	Atf3	Arsa	Aprt	Ankfy1	Aldoc	AI854703	Agfg2	Adnp	Adam1b
Bbs2	Atf4	As3mt	Aptx	Ankrd13c	Alg12	Aicda	Agl	Adnp2	Adam32
BC004004	Atf5	Asb16	Arcn1	Ankrd52	Alg6	Aip	Ago4	Adpgk	Adamts1
BC016423	Atf6	Ash2l	Arf3	Anxa3	Alkbh5	Ajuba	Agpat3	Adprh	Adamts3
BC018507	Atf7	Aspdh	Arfgap1	Ap1s1	Alox15	Akap1	Agpat6	Adra1d	Adamts7
BC022687	Atg16l1	Asph	Arhgap20	Ap2a2	Alpk1	Akap11	Ahctf1	Adss	Adat1
BC027231	Atg4b	Asun	Arid1a	Ap4m1	Alx4	Akap12	Ahcyl2	Aebp1	Adat3
BC037704	Athl1	Asxl2	Arid3a	Apbb2	Amacr	Akap2	Ahi1	AF357425	Adck2
BC048602	Atic	Atad3a	Arid5b	Apbb3	Amer3	Akr1e1	Ahnak	Afap1	Adcy6
Bcan	Atoh1	Ate1	Arl10	Apex2	Ammecr1l	Akt1	Ahrr	Aff4	Adcy7
Bcas3	Atp12a	Atf2	Arl13b	Aplf	Amotl2	Aldh1l2	AI646519	Aga	Adnp
Bche	Atp5c1	Atf3	Arl14epl	App	Anapc4	Aldh2	AI854703	Agbl3	Adnp2
Bckdk	Atp5f1	Atf4	Arl15	Appl1	Anapc5	Aldh3b1	Aicda	Agfg2	Adora2a
Bclaf1	Atp5g1	Atf5	Arl2	Aprt	Ank	Aldoc	Aip	Agl	Adpgk
Bdh2	Atp6ap1	Atf6	Arl2bp	Aptx	Ankfy1	Alg12	Ajuba	Ago4	Adprh
Bet1l	Atp6v0a1	Atf7	Arl4d	Arcn1	Ankrd13c	Alg6	Akap1	Agpat3	Adra1d
Birc6	Atxn10	Atg16l1	Arnt	Arf3	Ankrd52	Alkbh5	Akap11	Agpat6	Adss
Bmp8b	Atxn1l	Atg4b	Arnt2	Arfgap1	Anxa3	Alox15	Akap12	Ahctf1	Aebp1
Bola1	Atxn2l	Athl1	Arrdc3	Arhgap20	Ap1s1	Alpk1	Akap2	Ahcyl2	AF357425
Brf1	AU018091	Atic	Arrdc5	Arhgap8	Ap2a2	Alpl	Akr1e1	Ahi1	Afap1
Brpf1	AV051173	Atoh1	Arsa	Arhgef11	Ap4m1	Alx4	Akt1	Ahnak	Aff4
Bsn	Axin2	Atp12a	As3mt	Arid1a	Apbb2	Amacr	Aldh1l2	Ahrr	Aga
Btbd10	B130034C11Rik	Atp5c1	Asb16	Arid3a	Apbb3	Amer3	Aldh2	AI646519	Agbl3
Btbd19	B230219D22Rik	Atp5f1	Ash2l	Arid5a	Apex2	Ammecr1l	Aldh3b1	AI854703	Agfg2
Bysl	B430319G15Rik	Atp5g1	Aspdh	Arid5b	Aplf	Amotl2	Aldoc	Aicda	Agl
Bzw1	B4galt1	Atp6ap1	Asph	Arl10	Apof	Anapc4	Alg12	Aip	Ago1
C030016D13Rik	B630005N14Rik	Atp6v0a1	Asun	Arl13b	App	Anapc5	Alg14	Ajuba	Ago4
C030034L19Rik	B830017H08Rik	Atxn10	Asxl2	Arl14epl	Appl1	Ank	Alg6	Akap1	Agpat3
C330018D20Rik	B930059L03Rik	Atxn1l	Atad3a	Arl15	Aprt	Ankfy1	Alkbh5	Akap11	Agpat6
Cabin1	Bak1	Atxn2l	Ate1	Arl2	Aptx	Ankrd13c	Alox15	Akap12	Ahctf1
Cacna1h	Banp	AU018091	Atf1	Arl2bp	Aqp11	Ankrd52	Alpk1	Akap2	Ahcyl2
Cactin	Baz2b	AU021063	Atf2	Arl4d	Arcn1	Anp32e	Alpl	Akr1e1	Ahi1
Cacybp	BB014433	AV051173	Atf3	Arnt	Arf1	Anxa3	Alx4	Akt1	Ahnak
Camk2d	Bbs12	Axin2	Atf4	Arnt2	Arf3	Ap1s1	Amacr	Aldh1l2	Ahrr
Camta1	Bbs2	B130034C11Rik	Atf5	Arpc3	Arfgap1	Ap2a2	Amer3	Aldh2	AI646519
Cand1	BC004004	B230219D22Rik	Atf6	Arrdc3	Arhgap20	Ap3b1	Ammecr1l	Aldh3b1	AI854703
Canx	BC016423	B3gnt4	Atf7	Arrdc5	Arhgef11	Ap4m1	Amotl2	Aldoc	Aicda
Capn2	BC018507	B430319G15Rik	Atg16l1	Arsa	Arhgef7	Apbb2	Anapc13	Alg12	Aip
Casc4	BC022687	B4galt1	Atg4b	As3mt	Arid1a	Apbb3	Anapc4	Alg14	Ajuba
Casp7	BC027231	B630005N14Rik	Athl1	Asb16	Arid3a	Apex2	Anapc5	Alg3	Akap1
Casp8	BC037704	B830017H08Rik	Atic	Ash2l	Arid5a	Aplf	Ank	Alg6	Akap11
Catsperg1	BC048602	B930059L03Rik	Atoh1	Aspdh	Arid5b	Apof	Ankfy1	Alkbh5	Akap12
Cbx1	BC049635	Bak1	Atp12a	Asph	Arl10	App	Ankmy1	Alox15	Akap2
Cc2d1b	Bcan	Banp	Atp5c1	Asun	Arl13b	Appl1	Ankrd13c	Alpk1	Akr1e1
Ccdc102a	Bcas3	Barx2	Atp5f1	Asxl2	Arl14epl	Aprt	Ankrd52	Alpl	Akt1
Ccdc108	Bche	Baz2b	Atp5g1	Atad3a	Arl15	Aptx	Anp32e	Alx4	Aldh1l2
Ccdc142	Bckdk	BB014433	Atp6ap1	Ate1	Arl2	Aqp11	Anxa3	Amacr	Aldh2
Ccdc37	Bcl3	Bbs12	Atp6v0a1	Atf1	Arl2bp	Arcn1	Ap1s1	Amer3	Aldh3b1
Ccdc53	Bcl6	Bbs2	Atxn10	Atf2	Arl4d	Arf1	Ap2a2	Ammecr1l	Aldoc
Ccdc61	Bcl7a	BC004004	Atxn1l	Atf3	Arnt2	Arf3	Ap3b1	Amotl2	Alg12
Ccdc62	Bcl9l	BC016423	Atxn2l	Atf4	Arpc3	Arfgap1	Ap4m1	Anapc13	Alg14
Ccdc64b	Bclaf1	BC018507	AU018091	Atf5	Arrdc3	Arhgap20	Apbb2	Anapc4	Alg3
Ccdc82	Bdh2	BC022687	AU021063	Atf6	Arrdc5	Arhgef11	Apbb3	Anapc5	Alg6
Ccnb1	Bet1l	BC027231	AV051173	Atf7	Arsa	Arhgef7	Apex2	Ank	Alkbh5
Ccnj	Bhlhe22	BC037704	Axin2	Atg16l1	As3mt	Arid1a	Aplf	Ankfy1	Alox15
Ccnl1	Birc6	BC048602	B130034C11Rik	Atg4b	Asb16	Arid3a	Apof	Ankmy1	Alpk1
Ccnl2	Bloc1s4	BC049635	B230219D22Rik	Athl1	Ash2l	Arid5a	App	Ankrd13c	Alpl
Ccno	Bmp8b	Bcan	B3gnt4	Atic	Aspdh	Arid5b	Appl1	Ankrd44	Alx4
Ccp110	Bola1	Bcas3	B430319G15Rik	Atoh1	Asph	Arl10	Aptx	Ankrd52	Amacr
Cct2	Brf1	Bche	B4galt1	Atp12a	Asun	Arl13b	Aqp11	Anp32e	Amer3
Cct5	Brpf1	Bckdk	B630005N14Rik	Atp2c1	Asxl2	Arl14epl	Arcn1	Anxa3	Ammecr1l
Cd24a	Brpf3	Bcl3	B830017H08Rik	Atp5c1	Atad3a	Arl15	Arf1	Ap1s1	Amotl2
Cd2ap	Bsn	Bcl6	B930059L03Rik	Atp5f1	Ate1	Arl2	Arf3	Ap2a2	Anapc13
Cd2bp2	Btbd10	Bcl7a	Bag3	Atp5g1	Atf1	Arl2bp	Arfgap1	Ap3b1	Anapc4
Cd320	Btbd11	Bcl9l	Bak1	Atp5o	Atf2	Arl4d	Arhgap20	Ap4m1	Anapc5
Cd9	Btbd19	Bclaf1	Banp	Atp6ap1	Atf3	Arl5a	Arhgef11	Apbb2	Ank
Cdc16	Bysl	Bdh2	Barx2	Atp6v0a1	Atf4	Arnt2	Arhgef7	Apbb3	Ankfy1
Cdc20	Bzw1	Bet1l	Baz2b	Atxn10	Atf5	Arpc3	Arid1a	Apex2	Ankmy1
Cdc25a	C030016D13Rik	Bhlha15	BB014433	Atxn1l	Atf6	Arrdc3	Arid3a	Aplf	Ankrd10
Cdc26	C030034L19Rik	Bhlhe22	Bbs12	Atxn2l	Atf7	Arrdc5	Arid5a	Apon	Ankrd13c
Cdc42ep4	C130071C03Rik	Birc6	Bbs2	AU018091	Atg16l1	Arsa	Arid5b	App	Ankrd44
Cdc5l	C2cd3	Bloc1s4	BC004004	AU021063	Atg4b	As3mt	Arl10	Appl1	Ankrd52
Cdc6	C2cd4d	Bmp8b	BC016423	AV051173	Athl1	Asb14	Arl13b	Aptx	Ankrd66
Cdk12	C330018D20Rik	Bola1	BC018507	Axin2	Atic	Asb16	Arl14epl	Aqp11	Anp32e
Cdkn1a	Cabin1	Brf1	BC022687	B130034C11Rik	Atoh1	Ash2l	Arl15	Aqp12	Anxa3
Cdkn2a	Cacna1h	Brpf1	BC027231	B230219D22Rik	Atp12a	Asns	Arl2	Arcn1	Ap1s1
Cdkn2b	Cactin	Brpf3	BC037704	B3gnt4	Atp2c1	Aspdh	Arl2bp	Arf1	Ap2a2
Cdkn2c	Cacybp	Bsn	BC048602	B430319G15Rik	Atp5c1	Asph	Arl4d	Arf3	Ap3b1
Cdx1	Camk2d	Btbd10	BC049635	B4galnt1	Atp5f1	Asrgl1	Arl5a	Arfgap1	Ap4m1
Cdx2	Camta1	Btbd11	Bcan	B4galnt2	Atp5g1	Asun	Armc12	Arhgap20	Apbb2
Cebpb	Cand1	Btbd19	Bcas3	B4galt1	Atp5o	Asxl2	Arnt2	Arhgef11	Apbb3
Cenpb	Canx	Btg3	Bche	B630005N14Rik	Atp6ap1	Atad3a	Arpc3	Arhgef7	Apex2
Cenpt	Capn11	Bysl	Bckdk	B830017H08Rik	Atp6v0a1	Ate1	Arrdc3	Arid1a	Aplf
Cep350	Capn2	Bzw1	Bcl3	B930059L03Rik	Atp6v1g2	Atf1	Arrdc5	Arid3a	Apol6
Cep85	Casc4	C030016D13Rik	Bcl6	Bag3	Atxn10	Atf2	Arsa	Arid5a	Apom
Cetn3	Casp7	C030034L19Rik	Bcl7a	Bak1	Atxn1l	Atf3	As3mt	Arid5b	Apon
Chaf1a	Casp8	C130071C03Rik	Bcl9l	Banp	Atxn2l	Atf4	Asb14	Arl10	App
Chmp1a	Catsperg1	C2cd3	Bclaf1	Barhl2	AU018091	Atf5	Asb16	Arl13b	Appl1
Chst10	Cbx1	C2cd4d	Bdh2	Barx2	AU021063	Atf6	Ash2l	Arl14epl	Aptx
Chst12	Cc2d1b	C330018D20Rik	Bet1l	Baz2b	AV051173	Atf7	Asns	Arl15	Aqp11
Chuk	Ccdc102a	Cabin1	Bhlha15	BB014433	Axin2	Atg16l1	Aspdh	Arl2	Aqp12
Churc1	Ccdc108	Cabp4	Bhlhe22	Bbs12	B130034C11Rik	Atg2b	Asph	Arl2bp	Arcn1
Ciao1	Ccdc142	Cacna1h	Birc6	Bbs2	B230219D22Rik	Atg4b	Asrgl1	Arl4d	Arf1
Ciapin1	Ccdc37	Cactin	Bloc1s4	BC004004	B3gnt4	Athl1	Asun	Arl5a	Arf3
Cib1	Ccdc38	Cacybp	Bmp8b	BC016423	B430319G15Rik	Atic	Asxl2	Armc12	Arfgap1
Clasrp	Ccdc53	Camk2d	Bola1	BC018507	B4galnt1	Atl2	Atad3a	Armc2	Arhgap20
Clcnka	Ccdc58	Camta1	Brf1	BC022687	B4galnt2	Atoh1	Ate1	Arnt2	Arhgef11
Clptm1	Ccdc61	Cand1	Brpf1	BC027231	B4galt1	Atp12a	Atf1	Arpc3	Arhgef7
Cmbl	Ccdc62	Canx	Brpf3	BC033916	B630005N14Rik	Atp2c1	Atf2	Arrdc3	Arid1a
Cmss1	Ccdc64b	Capn11	Bsn	BC037704	B930059L03Rik	Atp5c1	Atf3	Arrdc5	Arid5a
Cmtm7	Ccdc82	Capn2	Btbd10	BC048602	Bag3	Atp5f1	Atf4	Arsa	Arid5b
Cnbp	Ccnb1	Casc4	Btbd11	BC049635	Bak1	Atp5g1	Atf5	As3mt	Arl10
Cnnm2	Ccnj	Casp7	Btbd19	Bcan	Banp	Atp5o	Atf6	Asb14	Arl13b
Cnot3	Ccnl1	Casp8	Btg3	Bcas3	Barhl2	Atp6ap1	Atf7	Asb16	Arl14epl
Cnpy2	Ccnl2	Casq2	Bysl	Bche	Barx2	Atp6v0a1	Atg16l1	Ash2l	Arl15
Cntrob	Ccno	Catsperg1	Bzw1	Bckdk	Baz2b	Atp6v1g2	Atg2b	Asns	Arl2
Cog6	Ccp110	Cbx1	C030016D13Rik	Bcl3	BB014433	Atxn10	Atg4b	Aspdh	Arl2bp
Col5a3	Cct2	Cc2d1b	C030034L19Rik	Bcl6	Bbs12	Atxn1l	Athl1	Asph	Arl4d
Copb2	Cct5	Ccdc102a	C130071C03Rik	Bcl7a	Bbs2	Atxn2l	Atic	Asrgl1	Arl5a
Cops3	Cd24a	Ccdc108	C2cd3	Bcl9l	BC004004	AU018091	Atl2	Asun	Armc12
Cotl1	Cd2ap	Ccdc142	C2cd4d	Bclaf1	BC016423	AU021063	Atoh1	Asxl2	Armc2
Cox4i1	Cd2bp2	Ccdc37	C330018D20Rik	Bdh2	BC018507	AV051173	Atp12a	Atad3a	Arnt2
Cox7b	Cd320	Ccdc38	C77080	Bet1l	BC022687	Axin2	Atp2c1	Ate1	Arpc3
Creb3	Cd52	Ccdc53	Cabin1	Bhlha15	BC027231	B130034C11Rik	Atp5c1	Atf1	Arrdc3
Creb3l1	Cd9	Ccdc58	Cabp4	Bhlhe22	BC033916	B230219D22Rik	Atp5f1	Atf2	Arrdc5
Crebl2	Cdc16	Ccdc61	Cacna1h	Birc6	BC037704	B3gnt4	Atp5g1	Atf3	Arsa
Crebzf	Cdc20	Ccdc62	Cactin	Bloc1s4	BC048602	B430319G15Rik	Atp5o	Atf4	As3mt
Crem	Cdc25a	Ccdc64b	Cacybp	Bmp8b	BC049635	B4galnt1	Atp6ap1	Atf5	Asb14
Crip3	Cdc26	Ccdc82	Camk2d	Bola1	Bcan	B4galnt2	Atp6v0a1	Atf6	Asb16
Crot	Cdc42ep4	Ccdc88b	Camta1	Brd4	Bcas3	B4galt1	Atp6v1g2	Atf7	Ash2l
Crtc1	Cdc5l	Ccnb1	Cand1	Brf1	Bche	B630005N14Rik	Atxn10	Atg16l1	Asns
Cry1	Cdc6	Ccnd1	Canx	Brpf1	Bckdk	B930059L03Rik	Atxn1l	Atg2b	Aspdh
Cry2	Cdca4	Ccnj	Capg	Brpf3	Bcl3	Bag3	Atxn2l	Atg4b	Asph
Csde1	Cdh20	Ccnl1	Capn11	Bsn	Bcl6	Bak1	AU018091	Athl1	Asrgl1
Csnk1a1	Cdk12	Ccnl2	Capn2	Btbd10	Bcl7a	Banp	AU021063	Atic	Asun
Csnk1g3	Cdk16	Ccno	Casc4	Btbd11	Bcl9l	Barhl2	AV051173	Atl2	Asxl2
Ctdsp1	Cdkn1a	Ccp110	Casp7	Btbd19	Bclaf1	Barx2	Axin2	Atoh1	Atad3a
Ctnnbip1	Cdkn2a	Cct2	Casp8	Btg3	Bdh2	Baz2b	B130034C11Rik	Atp11b	Ate1
Ctps	Cdkn2b	Cct5	Casq2	Btn2a2	Bet1l	BB014433	B230219D22Rik	Atp12a	Atf1
Cul3	Cdkn2c	Cct7	Catsperg1	Bysl	Bhlha15	Bbs12	B230323A14Rik	Atp2c1	Atf2
Cul5	Cdx1	Cd24a	Cbx1	Bzw1	Bhlhe22	Bbs2	B3gnt4	Atp5c1	Atf3
Cwc22	Cdx2	Cd2ap	Cc2d1b	C030016D13Rik	Birc6	BC004004	B430319G15Rik	Atp5f1	Atf5
Cwf19l1	Cebpb	Cd2bp2	Ccdc102a	C030034L19Rik	Bloc1s4	BC016423	B4galnt1	Atp5g1	Atf6
Cxcl14	Celf1	Cd320	Ccdc108	C130071C03Rik	Bmp8b	BC018507	B4galnt2	Atp5o	Atf7
Cyb561d1	Cenpb	Cd52	Ccdc120	C2cd3	Bola1	BC022687	B4galt1	Atp6ap1	Atg16l1
Cyb5r2	Cenpt	Cd9	Ccdc142	C2cd4d	Bola3	BC027231	B630005N14Rik	Atp6v0a1	Atg2b
Cyb5r4	Cep350	Cdc16	Ccdc177	C330018D20Rik	Brd4	BC033916	B930059L03Rik	Atp6v1g2	Atg4b
Cyc1	Cep85	Cdc20	Ccdc37	C77080	Brf1	BC037704	Bach1	Atxn10	Athl1
Cyct	Cetn3	Cdc25a	Ccdc38	Cabin1	Brpf1	BC048602	Bag3	Atxn1l	Atic
Cyfip1	Chaf1a	Cdc26	Ccdc53	Cabp4	Brpf3	BC049635	Bak1	Atxn2l	Atl2
Cyhr1	Chmp1a	Cdc42ep4	Ccdc58	Cacna1h	Bsn	Bcan	Banp	AU018091	Atoh1
Cyp2s1	Chst10	Cdc5l	Ccdc61	Cactin	Btbd10	Bcas3	Barhl2	AU021063	Atp11b
Cyp46a1	Chst12	Cdc6	Ccdc62	Cacybp	Btbd11	Bche	Barx2	AV051173	Atp12a
Cyyr1	Chst15	Cdca4	Ccdc64b	Camk2d	Btbd19	Bckdk	Baz2b	Axin2	Atp2c1
D10Wsu52e	Chuk	Cdh20	Ccdc82	Camta1	Btg3	Bcl3	BB014433	B130034C11Rik	Atp5c1
D14Abb1e	Churc1	Cdk12	Ccdc88b	Cand1	Btn2a2	Bcl6	Bbs12	B230219D22Rik	Atp5f1
D1Pas1	Ciao1	Cdk16	Ccdc89	Canx	Bud31	Bcl7a	Bbs2	B230323A14Rik	Atp5g1
D5Ertd579e	Ciapin1	Cdkn1a	Ccnb1	Capg	Bysl	Bcl9l	BC004004	B3gnt4	Atp5o
Dab2ip	Cib1	Cdkn2a	Ccnd1	Capn11	Bzw1	Bclaf1	BC016423	B430319G15Rik	Atp6ap1
Dach1	Clasrp	Cdkn2b	Ccnj	Capn2	C030016D13Rik	Bdh2	BC018507	B4galnt1	Atp6v0a1
Dars	Clcnka	Cdkn2c	Ccnl1	Casc4	C030034L19Rik	Bet1l	BC022687	B4galnt2	Atp6v1g2
Daxx	Clptm1	Cdx1	Ccnl2	Casp7	C030039L03Rik	Bhlha15	BC027231	B4galt1	Atp9b
Dbr1	Cmbl	Cdx2	Ccno	Casp8	C130071C03Rik	Bhlha9	BC033916	B630005N14Rik	Atxn10
Dcaf11	Cmss1	Cebpb	Ccp110	Casq2	C2cd3	Bhlhe22	BC037704	B930059L03Rik	Atxn1l
Dcaf17	Cmtm7	Celf1	Cct2	Catsperg1	C2cd4d	Birc6	BC048602	B9d2	Atxn2l
Dcaf6	Cnbp	Cenpb	Cct5	Cbx1	C330018D20Rik	Bloc1s4	BC049635	Bach1	AU018091
Dcaf7	Cnnm2	Cenpt	Cct7	Cc2d1b	C77080	Bmp8b	Bcan	Bag3	AU021063
Dcaf8	Cnot3	Cep350	Cd24a	Ccdc102a	Cabin1	Bmpr1b	Bcas3	Bak1	AV051173
Dck	Cnot6l	Cep85	Cd2ap	Ccdc108	Cabp4	Bola1	Bche	Banp	Avpi1
Dctn2	Cnpy2	Cetn3	Cd2bp2	Ccdc120	Cacna1h	Bola3	Bckdk	Barhl2	Axin2
Dcun1d5	Cntrob	Chaf1a	Cd320	Ccdc142	Cactin	Brd4	Bcl3	Barx2	B130034C11Rik
Ddhd2	Cog6	Chmp1a	Cd52	Ccdc177	Cacybp	Brf1	Bcl6	Baz2b	B230219D22Rik
Ddrgk1	Col5a3	Chpt1	Cd9	Ccdc181	Camk2d	Bri3bp	Bcl7a	BB014433	B230323A14Rik
Ddx20	Copb2	Chrne	Cdc16	Ccdc37	Camta1	Brpf1	Bcl9l	Bbs12	B3gnt4
Ddx39b	Cops3	Chst1	Cdc20	Ccdc38	Cand1	Brpf3	Bclaf1	Bbs2	B430319G15Rik
Ddx3x	Cotl1	Chst10	Cdc25a	Ccdc53	Canx	Bsn	Bdh2	BC004004	B4galnt1
Ddx41	Cox14	Chst12	Cdc26	Ccdc58	Capg	Btbd10	Best3	BC016423	B4galnt2
Dennd6b	Cox4i1	Chst15	Cdc42ep4	Ccdc61	Capn11	Btbd11	Bet1l	BC018507	B4galt1
Denr	Cox7b	Chuk	Cdc5l	Ccdc62	Capn2	Btbd19	Bhlha15	BC022687	B630005N14Rik
Depdc7	Creb1	Churc1	Cdc6	Ccdc64b	Car15	Btg3	Bhlha9	BC027231	B930059L03Rik
Dffa	Creb3	Ciao1	Cdca4	Ccdc82	Casc4	Btn1a1	Bhlhe22	BC033916	B9d2
Dgke	Creb3l1	Ciapin1	Cdh20	Ccdc88b	Casp7	Btn2a2	Birc6	BC037704	Bach1
Dguok	Creb3l2	Cib1	Cdk12	Ccdc89	Casp8	Bud31	Bloc1s4	BC048602	Bag3
Dhrs13	Crebl2	Clasrp	Cdk16	Ccnb1	Casq2	Bysl	Bmp8b	BC049635	Bak1
Dhx37	Crebzf	Clcnka	Cdkn1a	Ccnd1	Catsperg1	Bzw1	Bmpr1b	Bcan	Banp
Dhx9	Crip3	Clec11a	Cdkn2a	Ccnd2	Cbx1	C030016D13Rik	Bola1	Bcas3	Barhl2
Diap2	Crot	Clptm1	Cdkn2b	Ccnj	Cc2d1b	C030034L19Rik	Bola3	Bche	Barx2
Dido1	Crtc1	Cmbl	Cdkn2c	Ccnl1	Ccdc102a	C030039L03Rik	Brd4	Bckdk	Baz2b
Dis3l2	Cry1	Cmss1	Cdx1	Ccnl2	Ccdc108	C130071C03Rik	Brf1	Bcl3	BB014433
Dkkl1	Cry2	Cmtm7	Cdx2	Ccno	Ccdc120	C2cd3	Bri3bp	Bcl6	Bbs12
Dld	Crygn	Cnbp	Cebpb	Ccny	Ccdc142	C2cd4d	Brpf1	Bcl7a	Bbs2
Dlst	Csde1	Cnnm2	Celf1	Ccp110	Ccdc177	C330018D20Rik	Brpf3	Bcl9l	BC004004
Dlx1	Csnk1a1	Cnot3	Cenpb	Ccrn4l	Ccdc181	C77080	Bsn	Bclaf1	BC016423
Dmwd	Csnk1g3	Cnot6l	Cenpt	Cct2	Ccdc37	Cabin1	Btbd10	Bdh2	BC018507
Dmxl1	Csnk2a2	Cnpy2	Cep350	Cct5	Ccdc38	Cabp4	Btbd11	Best3	BC022687
Dnajb4	Ctdsp1	Cntrob	Cep85	Cct7	Ccdc53	Cacna1h	Btbd19	Bhlha15	BC027231
Dnajb9	Ctnnbip1	Cog6	Cetn3	Cd24a	Ccdc58	Cacna1i	Btg3	Bhlha9	BC033916
Dnajc12	Ctps	Col5a3	Chadl	Cd2ap	Ccdc61	Cactin	Btn1a1	Bhlhe22	BC037704
Dnajc15	Ctsz	Copb2	Chaf1a	Cd2bp2	Ccdc62	Cacybp	Btn2a2	Birc6	BC048602
Dnajc2	Cul3	Cops3	Chmp1a	Cd320	Ccdc64b	Camk2d	Bud31	Bloc1s4	BC049635
Dnajc27	Cul5	Cotl1	Chpt1	Cd52	Ccdc69	Camta1	Bysl	Bmp8b	Bcan
Dnm3os	Cwc22	Cox14	Chrne	Cd80	Ccdc8	Cand1	Bzw1	Bmpr1b	Bcas3
Dock1	Cwf19l1	Cox4i1	Chst1	Cd9	Ccdc82	Canx	C030016D13Rik	Bola1	Bche
Dock3	Cxcl14	Cox7b	Chst10	Cda	Ccdc88b	Capg	C030034L19Rik	Bola3	Bckdk
Dohh	Cxcr4	Creb1	Chst12	Cdc16	Ccdc89	Capn11	C030037D09Rik	Brd4	Bcl3
Dok4	Cyb561d1	Creb3	Chst15	Cdc20	Ccnb1	Capn2	C030039L03Rik	Brf1	Bcl6
Dpf2	Cyb5r2	Creb3l1	Chuk	Cdc25a	Ccnd1	Car15	C130071C03Rik	Bri3	Bcl7a
Dpp3	Cyb5r4	Creb3l2	Churc1	Cdc26	Ccnj	Casc4	C2cd3	Bri3bp	Bcl9l
Dpp6	Cyc1	Crebl2	Ciao1	Cdc42ep4	Ccnl1	Casp7	C2cd4d	Brpf1	Bclaf1
Dpy19l3	Cyct	Crebzf	Ciapin1	Cdc5l	Ccnl2	Casp8	C330018D20Rik	Brpf3	Bdh2
Drg1	Cyfip1	Crip3	Cib1	Cdc6	Ccno	Casq2	C77080	Bsn	Best3
Dsp	Cyhr1	Crot	Clasrp	Cdca4	Ccny	Catsperg1	Cabin1	Btbd10	Bhlha15
Dtl	Cyp2s1	Crtc1	Clcnka	Cdh20	Ccp110	Cbx1	Cabp4	Btbd11	Bhlha9
Dusp3	Cyp46a1	Cry1	Cldn14	Cdk12	Ccrn4l	Cbx8	Cacna1h	Btg2	Bhlhe22
Dusp6	Cyyr1	Cry2	Clec11a	Cdk16	Cct2	Cc2d1b	Cacna1i	Btg3	Birc6
Dyrk1b	D10Wsu52e	Cryab	Clptm1	Cdkn1a	Cct5	Ccdc102a	Cactin	Btn1a1	Bloc1s4
Dysf	D14Abb1e	Crygn	Cmbl	Cdkn2a	Cct7	Ccdc108	Cacybp	Btn2a2	Bmp2k
Dytn	D1Pas1	Csde1	Cmss1	Cdkn2b	Cd24a	Ccdc120	Camk2d	Bud31	Bmp8b
Dzip3	D5Ertd579e	Csnk1a1	Cmtm7	Cdkn2c	Cd2ap	Ccdc142	Camta1	Bysl	Bmpr1b
E230016M11Rik	Dab2ip	Csnk1g3	Cnbp	Cdv3	Cd2bp2	Ccdc171	Cand1	Bzw1	Bnc2
E2f1	Dach1	Csnk2a2	Cnnm2	Cdx1	Cd320	Ccdc177	Canx	C030016D13Rik	Bola1
Eaf1	Dars	Ctdsp1	Cnot3	Cdx2	Cd36	Ccdc181	Capg	C030034L19Rik	Bola3
Eaf2	Daxx	Ctnnbip1	Cnot6l	Cebpb	Cd52	Ccdc37	Capn11	C030037D09Rik	Brd4
Eed	Dbr1	Ctps	Cnpy2	Celf1	Cd80	Ccdc38	Capn2	C030039L03Rik	Brf1
Efcab14	Dcaf10	Ctsz	Cntrob	Cenpb	Cd86	Ccdc53	Car15	C130071C03Rik	Bri3
Efs	Dcaf11	Cul3	Cog6	Cenpt	Cd9	Ccdc58	Casc4	C2cd3	Bri3bp
Egr1	Dcaf17	Cul5	Col5a3	Cep350	Cda	Ccdc61	Casp7	C2cd4d	Brpf1
Ehd1	Dcaf6	Cwc22	Commd4	Cep85	Cdc16	Ccdc62	Casp8	C330018D20Rik	Brpf3
Eif2ak2	Dcaf7	Cwf19l1	Copb2	Cetn3	Cdc20	Ccdc64b	Casq2	C77080	Bsn
Eif3a	Dcaf8	Cxcl14	Cops3	Chadl	Cdc25a	Ccdc69	Catsperg1	C920006O11Rik	Btbd10
Eif4a3	Dck	Cxcr4	Cotl1	Chaf1a	Cdc26	Ccdc8	Cbx1	Cabin1	Btbd11
Eif5	Dctn2	Cyb561d1	Cox14	Chmp1a	Cdc42ep4	Ccdc82	Cbx7	Cabp4	Btg2
Elfn1	Dcun1d5	Cyb5r2	Cox4i1	Chmp6	Cdc5l	Ccdc88b	Cbx8	Cacna1h	Btg3
Ell	Ddhd2	Cyb5r4	Cox7b	Chn2	Cdc6	Ccdc89	Cc2d1b	Cacna1i	Btn1a1
Elmsan1	Ddi2	Cyc1	Cpeb3	Chpt1	Cdca4	Ccnb1	Ccdc102a	Cactin	Btn2a2
Eml5	Ddrgk1	Cyct	Cpsf4l	Chrne	Cdh20	Ccnd1	Ccdc108	Cacybp	Bud31
En2	Ddx20	Cyfip1	Creb1	Chst1	Cdk12	Ccnj	Ccdc120	Camk2d	Bysl
Enah	Ddx39b	Cyhr1	Creb3	Chst10	Cdk16	Ccnl1	Ccdc142	Camta1	Bzw1
Endov	Ddx3x	Cyp2s1	Creb3l1	Chst12	Cdkn1a	Ccnl2	Ccdc171	Cand1	C030016D13Rik
Eno4	Ddx41	Cyp46a1	Creb3l2	Chst15	Cdkn2a	Ccno	Ccdc177	Canx	C030034L19Rik
Entpd2	Ddx58	Cyyr1	Crebl2	Chuk	Cdkn2b	Ccny	Ccdc181	Capg	C030037D09Rik
Ephb1	Dennd6b	D10Wsu52e	Crebzf	Churc1	Cdkn2c	Ccp110	Ccdc37	Capn11	C030039L03Rik
Epm2a	Denr	D14Abb1e	Crip3	Ciao1	Cdv3	Ccrn4l	Ccdc38	Capn2	C130071C03Rik
Ercc5	Depdc7	D1Pas1	Crot	Ciapin1	Cdx1	Cct2	Ccdc53	Car15	C2cd3
Ercc6l	Dffa	D5Ertd579e	Crtc1	Cib1	Cdx2	Cct5	Ccdc58	Casc4	C2cd4d
Ercc6l2	Dgke	Dab2ip	Cry1	Clasrp	Cebpb	Cct7	Ccdc61	Casp7	C330018D20Rik
Ergic2	Dguok	Dach1	Cry2	Clcnka	Celf1	Cd24a	Ccdc62	Casp8	C77080
Erh	Dhrs13	Dars	Cryab	Cldn14	Cenpb	Cd2ap	Ccdc64b	Casq2	C920006O11Rik
Erlin1	Dhx37	Daxx	Crygn	Cldn7	Cenpt	Cd2bp2	Ccdc69	Catsperg1	Cabp4
Esf1	Dhx9	Dbr1	Csde1	Clec11a	Cep350	Cd320	Ccdc8	Cbx1	Cacna1h
Esrra	Diap2	Dcaf10	Csnk1a1	Clptm1	Cep85	Cd36	Ccdc82	Cbx7	Cacna1i
Esyt3	Dido1	Dcaf11	Csnk1g3	Cmbl	Cetn3	Cd52	Ccdc88b	Cbx8	Cactin
Etf1	Dis3l2	Dcaf17	Csnk2a2	Cmss1	Cfl1	Cd80	Ccdc89	Cc2d1b	Cacybp
Etfa	Dkkl1	Dcaf6	Csrnp3	Cmtm7	Chadl	Cd86	Ccnb1	Ccdc102a	Camk2d
Etv4	Dld	Dcaf7	Ctdsp1	Cnbp	Chaf1a	Cd9	Ccnd1	Ccdc108	Camta1
Etv5	Dlst	Dcaf8	Cth	Cnnm2	Chmp1a	Cd97	Ccnj	Ccdc120	Cand1
Ewsr1	Dlx1	Dck	Ctnnbip1	Cnot3	Chmp6	Cda	Ccnl1	Ccdc142	Canx
Exo5	Dmrt3	Dctn2	Ctps	Cnot6l	Chn2	Cdc16	Ccnl2	Ccdc171	Capg
Exosc10	Dmwd	Dcun1d5	Ctsz	Cnpy2	Chpt1	Cdc20	Ccno	Ccdc177	Capn11
Exosc3	Dmxl1	Ddhd2	Cul3	Cntrob	Chrne	Cdc25a	Ccny	Ccdc181	Capn2
Exosc8	Dnajb4	Ddi2	Cul5	Cog6	Chst1	Cdc26	Ccp110	Ccdc37	Caprin1
Ezh1	Dnajb9	Ddrgk1	Cwc22	Col17a1	Chst10	Cdc42ep4	Ccrn4l	Ccdc38	Car15
Ezh2	Dnajc12	Ddx20	Cwf19l1	Col5a3	Chst12	Cdc5l	Cct2	Ccdc53	Casc4
Fadd	Dnajc15	Ddx39b	Cxcl14	Commd4	Chst15	Cdc6	Cct5	Ccdc58	Casp7
Fam103a1	Dnajc2	Ddx3x	Cxcr4	Copb2	Chuk	Cdca4	Cct7	Ccdc61	Casp8
Fam135a	Dnajc22	Ddx41	Cyb561d1	Cops3	Churc1	Cdh20	Cd24a	Ccdc62	Casq2
Fam187b	Dnajc27	Ddx58	Cyb5r2	Coq5	Ciao1	Cdk12	Cd2ap	Ccdc64b	Catsperg1
Fam210b	Dnd1	Dennd6b	Cyb5r4	Cotl1	Ciapin1	Cdk16	Cd2bp2	Ccdc69	Cbx7
Fam213b	Dnm3	Denr	Cyc1	Cox14	Cib1	Cdk19	Cd320	Ccdc8	Cbx8
Fam214a	Dnm3os	Depdc7	Cyct	Cox4i1	Clasrp	Cdkn1a	Cd36	Ccdc82	Cc2d1b
Fam217b	Dock1	Dffa	Cyfip1	Cox7b	Clcnka	Cdkn2a	Cd52	Ccdc88b	Ccdc102a
Fam26f	Dock3	Dgke	Cyhr1	Cpeb3	Cldn14	Cdkn2b	Cd80	Ccdc89	Ccdc108
Fam45a	Dock9	Dguok	Cyp2s1	Cpsf4l	Cldn7	Cdkn2c	Cd86	Ccnb1	Ccdc142
Fam46a	Dohh	Dhh	Cyp46a1	Creb1	Clec11a	Cdo1	Cd9	Ccnd1	Ccdc171
Fam57a	Dok4	Dhrs13	Cyyr1	Creb3	Clptm1	Cdv3	Cd97	Ccnj	Ccdc177
Fam76a	Dpf2	Dhx30	D10Wsu52e	Creb3l1	Cmbl	Cdx1	Cda	Ccnl1	Ccdc181
Fancc	Dpp3	Dhx37	D14Abb1e	Creb3l2	Cmss1	Cdx2	Cdc16	Ccnl2	Ccdc37
Far1	Dpp6	Dhx9	D1Pas1	Crebl2	Cmtm7	Cebpb	Cdc25a	Ccno	Ccdc38
Fastkd3	Dppa2	Diap2	D5Ertd579e	Crebzf	Cnbp	Celf1	Cdc26	Ccny	Ccdc53
Fbn1	Dppa5a	Dido1	D630029K05Rik	Crip3	Cnnm2	Cenpb	Cdc42ep4	Ccp110	Ccdc58
Fbxl12	Dpy19l3	Dis3l2	Dab2ip	Crot	Cnot3	Cenpt	Cdc45	Ccrn4l	Ccdc61
Fbxl13	Drg1	Dkkl1	Dach1	Crtc1	Cnot6l	Cep350	Cdc5l	Cct2	Ccdc62
Fbxl14	Dsp	Dld	Dars	Cry1	Cnpy2	Cep85	Cdc6	Cct5	Ccdc64b
Fbxo30	Dtl	Dlst	Daxx	Cry2	Cntrob	Cep89	Cdca4	Cct7	Ccdc69
Fbxo48	Dusp3	Dlx1	Dbr1	Cryab	Cog6	Cetn3	Cdh20	Cd24a	Ccdc8
Fbxw11	Dusp6	Dmrt3	Dcaf10	Crygn	Col17a1	Cfl1	Cdk12	Cd2ap	Ccdc82
Fbxw8	Dyrk1b	Dmwd	Dcaf11	Csde1	Col5a3	Cggbp1	Cdk16	Cd2bp2	Ccdc88b
Fcgr2b	Dysf	Dmxl1	Dcaf17	Csnk1a1	Commd4	Chadl	Cdk19	Cd320	Ccdc89
Fcho1	Dytn	Dnajb12	Dcaf6	Csnk1g3	Copb2	Chaf1a	Cdkn1a	Cd36	Cckbr
Fdx1	Dzip3	Dnajb4	Dcaf7	Csnk2a2	Cops3	Chmp1a	Cdkn2a	Cd52	Ccnb1
Fermt1	E2f1	Dnajb9	Dcaf8	Csrnp3	Coq5	Chmp6	Cdkn2b	Cd80	Ccnd1
Fgf11	E2f7	Dnajc12	Dck	Ctdsp1	Cotl1	Chn2	Cdkn2c	Cd86	Ccnj
Fgf12	E330011O21Rik	Dnajc15	Dctn2	Cth	Cox14	Chpt1	Cdo1	Cd9	Ccnl1
Fgfr1op2	Eaf1	Dnajc2	Dcun1d5	Ctnnbip1	Cox4i1	Chst1	Cdt1	Cd97	Ccno
Fgfr3	Eaf2	Dnajc22	Ddhd2	Ctps	Cox7b	Chst10	Cdv3	Cda	Ccny
Fgl1	Ebf3	Dnajc27	Ddi2	Ctsz	Cpeb3	Chst12	Cdx1	Cdc16	Ccp110
Flii	Edc4	Dnd1	Ddrgk1	Cul3	Cpsf4l	Chst15	Cdx2	Cdc25a	Ccrn4l
Fmnl3	Eed	Dnm3	Ddx20	Cul5	Creb1	Chuk	Cebpb	Cdc26	Cct2
Fmr1nb	Efcab14	Dnm3os	Ddx39b	Cwc22	Creb3	Churc1	Celf1	Cdc42ep4	Cct5
Foxh1	Efcab4a	Dock1	Ddx3x	Cwf19l1	Creb3l1	Ciao1	Cenpb	Cdc45	Cct7
Foxp2	Efs	Dock3	Ddx41	Cxcl14	Creb3l2	Ciapin1	Cenpt	Cdc5l	Cd24a
Frmd4a	Egr1	Dock9	Ddx58	Cxcr4	Crebl2	Cib1	Cep350	Cdc6	Cd2ap
Frrs1l	Ehbp1	Dohh	Dennd6b	Cyb561d1	Crebzf	Clasrp	Cep85	Cdca4	Cd2bp2
Fsd1l	Ehd1	Dok4	Denr	Cyb5r2	Crip3	Clcc1	Cep89	Cdh20	Cd300e
Fsip1	Eif2ak2	Dpf2	Depdc7	Cyb5r4	Crot	Clcn3	Cetn3	Cdk12	Cd320
Fundc2	Eif3a	Dpp3	Dffa	Cyc1	Crtc1	Clcnka	Cfl1	Cdk16	Cd36
Fus	Eif4a3	Dpp6	Dgke	Cyct	Crtc3	Cldn14	Cggbp1	Cdk19	Cd52
Fyco1	Eif5	Dppa2	Dguok	Cyfip1	Cry1	Cldn19	Chadl	Cdkn1a	Cd80
Fyn	Elfn1	Dppa5a	Dhh	Cyhr1	Cry2	Cldn7	Chaf1a	Cdkn2a	Cd86
Fzd6	Ell	Dpy19l3	Dhrs13	Cyp2s1	Cryab	Clec11a	Chmp1a	Cdkn2b	Cd9
G3bp2	Elmo2	Drg1	Dhrs7b	Cyp46a1	Crygn	Clptm1	Chmp1b	Cdkn2c	Cd97
Gab1	Elmsan1	Dsp	Dhx30	Cyyr1	Csde1	Cmbl	Chmp6	Cdo1	Cda
Gabra4	Eml5	Dtl	Dhx37	D10Wsu52e	Csnk1a1	Cmip	Chn2	Cdt1	Cdc16
Gadd45a	En2	Duoxa1	Dhx9	D14Abb1e	Csnk1g3	Cmss1	Chpt1	Cdv3	Cdc25a
Gal	Enah	Dusp3	Diap2	D17Wsu92e	Csnk2a2	Cmtm7	Chst1	Cdx1	Cdc26
Galnt11	Endov	Dusp6	Dido1	D1Pas1	Csrnp3	Cnbp	Chst10	Cdx2	Cdc42ep4
Galnt13	Eno4	Dynlrb2	Dis3l2	D5Ertd579e	Ctdsp1	Cnnm2	Chst12	Cebpb	Cdc45
Galr3	Entpd2	Dyrk1b	Dkkl1	D630029K05Rik	Cth	Cnot3	Chst15	Celf1	Cdc5l
Gca	Ephb1	Dysf	Dld	D630039A03Rik	Ctnnal1	Cnot6l	Chuk	Cenpb	Cdc6
Gdf1	Ephb2	Dytn	Dlg4	Dab2ip	Ctnnbip1	Cnpy2	Churc1	Cenpt	Cdca4
Gdi2	Epm2a	Dzip3	Dlst	Dach1	Ctps	Cnpy4	Ciao1	Cep350	Cdh20
Get4	Ercc5	E2f1	Dlx1	Dapk1	Ctsz	Cntrob	Ciapin1	Cep85	Cdk12
Gfra3	Ercc6l	E2f2	Dmrt3	Dars	Cul3	Cog6	Cib1	Cep89	Cdk16
Gga1	Ercc6l2	E2f7	Dmwd	Dbr1	Cul5	Col17a1	Clasrp	Cerkl	Cdk19
Gga2	Ergic2	E330011O21Rik	Dmxl1	Dcaf10	Cwc22	Col5a3	Clcc1	Cetn3	Cdkn1a
Gga3	Erh	Eaf1	Dnajb12	Dcaf11	Cwf19l1	Commd4	Clcn3	Cggbp1	Cdkn2a
Ggact	Erlin1	Eaf2	Dnajb4	Dcaf17	Cxcl14	Copb2	Clcnka	Chadl	Cdkn2b
Ggnbp2	Esco1	Ebf3	Dnajb9	Dcaf5	Cxcr4	Cops3	Cldn14	Chaf1a	Cdkn2c
Ggps1	Esf1	Ech1	Dnajc12	Dcaf6	Cyb561d1	Coq5	Cldn19	Chmp1a	Cdo1
Ghitm	Esrp2	Edc4	Dnajc15	Dcaf7	Cyb5r2	Cotl1	Cldn7	Chmp1b	Cdt1
Gin1	Esrra	Eed	Dnajc2	Dcaf8	Cyb5r4	Cox4i1	Clec11a	Chmp6	Cdv3
Gldn	Esx1	Efcab14	Dnajc22	Dck	Cyc1	Cox7b	Clptm1	Chn2	Cdx1
Gli3	Esyt3	Efcab4a	Dnajc27	Dctn2	Cyct	Cpeb3	Cmbl	Chpt1	Cdx2
Glis1	Etf1	Efs	Dnd1	Dcun1d5	Cyfip1	Cpsf4l	Cmip	Chst1	Cdx4
Glul	Etfa	Egfl7	Dnm3	Ddc	Cyhr1	Cr1l	Cmss1	Chst10	Ceacam16
Gm10584	Etv4	Egr1	Dnm3os	Ddhd2	Cyp2s1	Creb1	Cmtm7	Chst12	Cebpb
Gm12830	Etv5	Ehbp1	Dnmt1	Ddi2	Cyp46a1	Creb3	Cnbp	Chst15	Celf1
Gm13034	Ewsr1	Ehd1	Dock1	Ddrgk1	Cyyr1	Creb3l1	Cnnm2	Chuk	Cenpb
Gm15663	Exo5	Eif2ak2	Dock3	Ddx20	D10Wsu52e	Creb3l2	Cnot3	Churc1	Cenpt
Gm15787	Exosc10	Eif3a	Dock9	Ddx39b	D14Abb1e	Crebl2	Cnot6l	Ciao1	Cep350
Gm16157	Exosc3	Eif4a3	Dohh	Ddx3x	D17Wsu92e	Crebzf	Cnpy2	Ciapin1	Cep85
Gm4432	Exosc8	Eif5	Dok4	Ddx41	D1Pas1	Crip3	Cnpy4	Cib1	Cep89
Gm5	Ezh1	Elfn1	Dpf1	Ddx58	D5Ertd579e	Crot	Cntrob	Clasrp	Cerkl
Gm5476	Ezh2	Ell	Dpf2	Dennd6b	D630029K05Rik	Crtc1	Cog6	Clcc1	Cetn3
Gmppa	Fadd	Elmo2	Dpp3	Denr	D630039A03Rik	Crtc3	Col17a1	Clcn3	Cggbp1
Gmpr	Fam103a1	Elmsan1	Dpp6	Depdc7	D630045M09Rik	Cry1	Col5a3	Clcnka	Chadl
Gnas	Fam135a	Eml5	Dppa2	Dffa	D930020B18Rik	Cry2	Commd4	Cldn14	Chaf1a
Gng8	Fam169b	En2	Dppa5a	Dgke	Dab2ip	Cryab	Copb2	Cldn19	Chi3l1
Gnl3	Fam171a2	Enah	Dpy19l3	Dguok	Dach1	Crygd	Cops3	Cldn7	Chmp1a
Golga1	Fam187b	Endov	Drg1	Dhh	Dapk1	Crygn	Cops7a	Clec11a	Chmp1b
Golga3	Fam193b	Eno4	Dsp	Dhrs13	Dars	Csde1	Coq5	Clec3b	Chmp4b
Golim4	Fam210b	Entpd2	Dtl	Dhrs7b	Dbr1	Csnk1a1	Cotl1	Clptm1	Chmp6
Got1	Fam213b	Ephb1	Duoxa1	Dhx30	Dcaf10	Csnk1g3	Cox4i1	Cma2	Chn2
Gpaa1	Fam214a	Ephb2	Dusp3	Dhx37	Dcaf11	Csnk2a2	Cox7b	Cmbl	Chpt1
Gpank1	Fam217b	Epm2a	Dusp6	Dhx9	Dcaf17	Csrnp3	Cpeb3	Cmip	Chst1
Gpatch11	Fam26f	Ercc5	Dynlrb2	Diap2	Dcaf5	Ctdsp1	Cpsf4l	Cmss1	Chst10
Gpatch3	Fam45a	Ercc6l	Dyrk1b	Dido1	Dcaf6	Cth	Cr1l	Cmtm7	Chst12
Gpbp1	Fam46a	Ercc6l2	Dysf	Dis3l2	Dcaf7	Ctnnal1	Creb1	Cnbp	Chst15
Gpn3	Fam57a	Ergic2	Dytn	Dkkl1	Dcaf8	Ctnnbip1	Creb3	Cnnm2	Chuk
Gpr116	Fam76a	Erh	Dzip3	Dld	Dck	Ctps	Creb3l1	Cnot3	Churc1
Gpr162	Fancc	Erlin1	E2f1	Dlg4	Dct	Ctsz	Creb3l2	Cnot6l	Ciao1
Gpr180	Far1	Esco1	E2f2	Dlst	Dctn2	Cul3	Crebl2	Cnpy2	Ciapin1
Gpr19	Fastkd3	Esf1	E2f7	Dlx1	Dcun1d5	Cul5	Crebzf	Cnpy4	Cib1
Gpr45	Fbn1	Esrp2	E330011O21Rik	Dmrt3	Ddc	Cux1	Crip3	Cntrob	Clasrp
Gprc5c	Fbxl12	Esrra	Eaf1	Dmwd	Ddhd2	Cwc22	Crot	Cog6	Clcc1
Gps2	Fbxl13	Esx1	Eaf2	Dmxl1	Ddi2	Cwf19l1	Crtc1	Col17a1	Clcn3
Gpsm2	Fbxl14	Esyt3	Ebf3	Dnajb12	Ddrgk1	Cxcl14	Crtc3	Col5a3	Clcnka
Grb2	Fbxo11	Etf1	Ech1	Dnajb4	Ddx20	Cxcr4	Cry1	Col8a2	Cldn14
Grcc10	Fbxo30	Etfa	Edc4	Dnajb9	Ddx3x	Cyb561d1	Cry2	Commd4	Cldn19
Grlf1	Fbxo41	Etv4	Eed	Dnajc12	Ddx41	Cyb5r2	Cryab	Copb2	Cldn7
Gsg2	Fbxo46	Etv5	Efcab14	Dnajc15	Ddx58	Cyc1	Crygd	Cops3	Clec11a
Gstt1	Fbxo48	Ewsr1	Efcab4a	Dnajc2	Dennd6b	Cyct	Crygn	Cops7a	Clec3b
Gtf2a1	Fbxw11	Exo5	Efs	Dnajc22	Denr	Cyfip1	Csde1	Coq5	Cln6
Gtf2e1	Fbxw8	Exosc10	Egfl7	Dnajc27	Depdc7	Cyhr1	Csnk1a1	Cotl1	Clptm1
Gtf2f1	Fcgr2b	Exosc3	Egr1	Dnm3	Dffa	Cyp2s1	Csnk1g3	Cox4i1	Cma2
Gtf2i	Fcho1	Exosc8	Ehbp1	Dnm3os	Dgke	Cyp46a1	Csnk2a2	Cox7b	Cmbl
Gtf3c6	Fdx1	Ezh1	Ehd1	Dnmt1	Dguok	Cyyr1	Csrnp3	Cpeb3	Cmip
Gtpbp6	Fermt1	Ezh2	Eif2ak2	Dock1	Dhh	D10Wsu102e	Ctdsp1	Cpsf4l	Cmss1
Guf1	Fgf11	Fadd	Eif3a	Dock3	Dhrs13	D10Wsu52e	Cth	Cr1l	Cmtm7
Gusb	Fgf12	Fam103a1	Eif4a3	Dock9	Dhrs7b	D14Abb1e	Ctnnal1	Creb1	Cnbp
H2-Bl	Fgfr1op2	Fam135a	Eif5	Dohh	Dhx30	D17Wsu92e	Ctnnbip1	Creb3	Cnnm2
H2-Eb1	Fgfr3	Fam169b	Elfn1	Dok4	Dhx37	D1Pas1	Ctps	Creb3l1	Cnot3
Hadh	Fgl1	Fam171a2	Ell	Dpf1	Dhx9	D5Ertd579e	Ctsz	Creb3l2	Cnot6l
Hadhb	Flii	Fam187b	Elmo2	Dpf2	Diap2	D630029K05Rik	Cul3	Crebl2	Cnot7
Hapln4	Fmnl3	Fam189a1	Elmsan1	Dpp3	Dido1	D630039A03Rik	Cul5	Crebzf	Cnpy2
Haus4	Fmr1nb	Fam193b	Eml5	Dpp6	Dis3l2	D630045M09Rik	Cux1	Crip3	Cnpy4
Haus8	Fnbp1l	Fam20c	En2	Dppa2	Dkkl1	D930020B18Rik	Cwc22	Crot	Cntrob
Hbs1l	Fnip1	Fam210b	Enah	Dppa5a	Dld	Dab2ip	Cwf19l1	Crtc1	Cog6
Hcn4	Foxb2	Fam213b	Endov	Dpy19l3	Dlg4	Dach1	Cxcl14	Crtc3	Col17a1
Hdac1	Foxh1	Fam214a	Eno4	Drg1	Dlst	Dapk1	Cxcr4	Cry1	Col5a3
Hdac6	Foxo3	Fam217b	Entpd2	Dsp	Dlx1	Dars	Cyb561d1	Cry2	Col8a2
Hectd2	Foxp2	Fam26f	Ephb1	Dtl	Dmrt3	Daxx	Cyb5r2	Cryab	Commd1
Hells	Frmd4a	Fam45a	Ephb2	Duoxa1	Dmwd	Dbr1	Cyct	Crygd	Commd4
Herc1	Frrs1l	Fam46a	Epm2a	Dusp3	Dmxl1	Dcaf10	Cyfip1	Crygn	Copb2
Hes5	Fsd1l	Fam57a	Ercc5	Dusp6	Dnaaf3	Dcaf11	Cyhr1	Csde1	Cops3
Hexb	Fsip1	Fam76a	Ercc6l	Dynlrb2	Dnah8	Dcaf17	Cyp2s1	Csnk1a1	Cops7a
Hic2	Fstl4	Fancc	Ercc6l2	Dyrk1a	Dnajb12	Dcaf5	Cyp46a1	Csnk1g3	Coq5
Hip1	Fth1	Far1	Ergic2	Dyrk1b	Dnajb4	Dcaf6	Cyyr1	Csnk2a2	Cotl1
Hipk3	Fundc2	Fasn	Erh	Dysf	Dnajb9	Dcaf7	D10Wsu102e	Csrnp3	Cox4i1
Hira	Fus	Fastkd3	Erlin1	Dytn	Dnajc12	Dcaf8	D10Wsu52e	Ctdsp1	Cox7b
Hist1h4h	Fyco1	Fbn1	Esco1	Dzip3	Dnajc15	Dck	D130020L05Rik	Cth	Cpeb3
Hk3	Fyn	Fbxl12	Esf1	E2f1	Dnajc2	Dct	D14Abb1e	Ctnna3	Cpsf4l
Hmcn1	Fzd6	Fbxl13	Esrra	E2f2	Dnajc22	Dctn2	D17Wsu92e	Ctnnal1	Cr1l
Hmg20b	G3bp2	Fbxl14	Esx1	E2f7	Dnajc27	Dcun1d5	D1Pas1	Ctnnbip1	Creb1
Hmgb3	G6b	Fbxl5	Esyt3	E330011O21Rik	Dnm3	Ddah2	D2hgdh	Ctps	Creb3
Hmox2	Gab1	Fbxo11	Etf1	Eaf1	Dnm3os	Ddc	D5Ertd579e	Ctsz	Creb3l1
Hnrnph1	Gabra4	Fbxo30	Etfa	Eaf2	Dnmt1	Ddhd2	D630029K05Rik	Cul3	Creb3l2
Hnrnph3	Gadd45a	Fbxo41	Etv4	Ebf3	Dock1	Ddi2	D630039A03Rik	Cul5	Crebl2
Hnrnpk	Gal	Fbxo46	Etv5	Ech1	Dock3	Ddrgk1	D630045M09Rik	Cux1	Crebzf
Homer2	Galnt11	Fbxo48	Ewsr1	Edc4	Dock9	Ddx20	D930020B18Rik	Cwc22	Crot
Hoxa4	Galnt13	Fbxw11	Exo5	Eed	Dohh	Ddx3x	Dab2ip	Cwf19l1	Crtc1
Hpcal4	Galnt7	Fbxw8	Exosc10	Efcab14	Dok4	Ddx41	Dach1	Cxcl14	Crtc3
Hps4	Galr3	Fcgr2b	Exosc3	Efs	Dpf1	Ddx58	Dapk1	Cxcr4	Cry1
Hps6	Ganab	Fcgr3	Exosc4	Egfl7	Dpf2	Dennd6b	Dars	Cyb561d1	Cry2
Hs6st1	Gca	Fcho1	Exosc7	Egr1	Dpp3	Denr	Daxx	Cyb5r2	Cryab
Hs6st3	Gdf1	Fdx1	Exosc8	Ehbp1	Dpp6	Depdc7	Dbr1	Cyct	Crygd
Hsbp1	Gdi2	Fermt1	Ezh1	Ehd1	Dppa2	Dffa	Dcaf10	Cyfip1	Crygn
Hspa13	Get4	Fgf11	Ezh2	Eif2ak2	Dppa5a	Dgke	Dcaf11	Cyhr1	Csde1
Hspa4	Gfra3	Fgf12	F830045P16Rik	Eif3a	Dpy19l3	Dguok	Dcaf17	Cyp2s1	Csnk1a1
Htra2	Gga1	Fgfr1op2	Fadd	Eif4a3	Drg1	Dhh	Dcaf5	Cyp46a1	Csnk1g2
Huwe1	Gga2	Fgfr2	Fam103a1	Eif5	Dsp	Dhrs13	Dcaf6	Cyyr1	Csnk1g3
Hydin	Gga3	Fgfr3	Fam132b	Elfn1	Dtl	Dhrs7b	Dcaf7	D10Wsu102e	Csnk2a2
Hyls1	Ggact	Fgl1	Fam135a	Ell	Duoxa1	Dhx30	Dcaf8	D10Wsu52e	Csrnp3
Hyou1	Ggnbp2	Flii	Fam169b	Elmo2	Dusp3	Dhx37	Dck	D130020L05Rik	Csrp3
Icmt	Ggps1	Flrt2	Fam171a2	Elmsan1	Dusp6	Dhx9	Dct	D14Abb1e	Ctdsp1
Id3	Ghitm	Fmnl3	Fam187b	Eml5	Dynlrb2	Diap2	Dctn2	D17Wsu92e	Cth
Idh1	Gin1	Fmr1nb	Fam189a1	En2	Dyrk1a	Dido1	Dcun1d5	D1Pas1	Ctnna3
Idh3g	Gipr	Fnbp1l	Fam193b	Enah	Dyrk1b	Dis3l2	Ddah2	D2hgdh	Ctnnal1
Ier3	Gk5	Fnip1	Fam20c	Endov	Dysf	Dixdc1	Ddc	D5Ertd579e	Ctnnbip1
Ift20	Glb1l	Foxb2	Fam210b	Eno4	Dytn	Dkkl1	Ddhd2	D630029K05Rik	Ctps
Ift46	Gldn	Foxg1	Fam213b	Entpd2	Dzip3	Dld	Ddi2	D630039A03Rik	Ctsz
Ift57	Gli3	Foxh1	Fam214a	Ephb1	E2f1	Dlg4	Ddrgk1	D630045M09Rik	Cul3
Ift74	Glis1	Foxo3	Fam217b	Ephb2	E2f2	Dlst	Ddx20	D930020B18Rik	Cul5
Ift80	Glul	Foxp2	Fam26f	Epm2a	E2f7	Dlx1	Ddx3x	Dab2ip	Cux1
Igf2r	Gm11426	Frmd4a	Fam45a	Epn2	E330011O21Rik	Dmrt3	Ddx41	Dach1	Cwc22
Igfbpl1	Gm12830	Frrs1l	Fam46a	Ercc5	Eaf1	Dmwd	Ddx52	Dalrd3	Cwf19l1
Igsf9	Gm13034	Fscn1	Fam57a	Ercc6l	Eaf2	Dmxl1	Ddx58	Dapk1	Cx3cl1
Il10rb	Gm15663	Fsd1l	Fam76a	Ercc6l2	Ebf3	Dnaaf3	Dennd6b	Dars	Cxcl14
Il17b	Gm15787	Fsip1	Fancc	Ergic2	Ech1	Dnah8	Denr	Daxx	Cxcr4
Ilvbl	Gm16861	Fstl3	Far1	Erh	Edc4	Dnajb12	Depdc7	Dbr1	Cyb561d1
Ing3	Gm19583	Fstl4	Fasn	Erlin1	Eed	Dnajb4	Dffa	Dcaf10	Cyb5r2
Ino80	Gm20098	Fth1	Fastkd3	Esco1	Efcab14	Dnajb9	Dgke	Dcaf11	Cyct
Ints2	Gm20324	Fundc2	Fbn1	Esf1	Efcab8	Dnajc12	Dguok	Dcaf17	Cyfip1
Ints7	Gm20604	Fus	Fbxl12	Esx1	Efs	Dnajc15	Dhh	Dcaf5	Cyhr1
Ints9	Gm4432	Fyco1	Fbxl13	Esyt3	Egfl7	Dnajc2	Dhrs13	Dcaf6	Cyp24a1
Iqgap2	Gm5	Fyn	Fbxl14	Etf1	Egr1	Dnajc22	Dhrs7b	Dcaf7	Cyp2s1
Ireb2	Gm5476	Fzd6	Fbxl18	Etfa	Ehbp1	Dnajc27	Dhx30	Dcaf8	Cyp46a1
Irf6	Gm5607	G3bp2	Fbxl5	Etv4	Ehd1	Dnm1l	Dhx37	Dck	Cyp4f15
Islr2	Gm6225	G6b	Fbxo11	Etv5	Eif2ak2	Dnm3	Dhx9	Dct	Cyyr1
Isoc1	Gm6981	G6pc2	Fbxo30	Ewsr1	Eif3a	Dnm3os	Diap2	Dctn2	D10Wsu102e
Itfg3	Gmppa	Gab1	Fbxo41	Exo1	Eif4a3	Dnmt1	Dido1	Dcun1d5	D10Wsu52e
Itga6	Gmpr	Gabra4	Fbxo46	Exo5	Eif5	Dnmt3b	Dis3l2	Ddc	D130020L05Rik
Itgb1bp1	Gnas	Gad2	Fbxo48	Exoc3l4	Elfn1	Dock1	Dixdc1	Ddhd2	D14Abb1e
Itgb3	Gng7	Gadd45a	Fbxw11	Exosc10	Ell	Dock3	Dkkl1	Ddi2	D17Wsu92e
Jag1	Gng8	Gal	Fbxw8	Exosc3	Elmo2	Dock9	Dld	Ddrgk1	D1Pas1
Jkamp	Gnl3	Galnt11	Fcgr2b	Exosc4	Elmsan1	Dohh	Dlg4	Ddx20	D2hgdh
Jmy	Golga1	Galnt13	Fcgr3	Exosc7	Elovl2	Dok4	Dlst	Ddx3x	D5Ertd579e
Josd2	Golga3	Galnt7	Fcho1	Exosc8	Eml5	Dpf1	Dlx1as	Ddx41	D630029K05Rik
Jtb	Golga4	Galr3	Fdx1	Ezh1	En2	Dpf2	Dmrt3	Ddx52	D630039A03Rik
Kat5	Golim4	Ganab	Fermt1	Ezh2	Enah	Dpp3	Dmwd	Ddx58	D630045M09Rik
Kcne2	Got1	Gca	Fgf11	F830045P16Rik	Endov	Dpp6	Dmxl1	Deb1	D930020B18Rik
Kcnk12	Gpaa1	Gdf1	Fgf12	Fadd	Enho	Dppa2	Dnaaf3	Dennd5a	Dab2ip
Kcns2	Gpank1	Gdi2	Fgfr1op2	Fam103a1	Eno4	Dppa5a	Dnah2	Dennd6b	Dach1
Kctd5	Gpatch11	Get4	Fgfr2	Fam109b	Entpd2	Dpy19l3	Dnah8	Denr	Dapk1
Kdm4b	Gpatch3	Gfra3	Fgfr3	Fam124a	Ephb1	Drg1	Dnajb12	Depdc7	Dars
Khsrp	Gpbp1	Gga1	Fgl1	Fam132b	Ephb2	Dsp	Dnajb4	Dffa	Daxx
Kif1a	Gpcpd1	Gga2	Flii	Fam135a	Epm2a	Dtl	Dnajb9	Dgke	Dbr1
Kif24	Gpn3	Gga3	Flrt2	Fam169b	Epn2	Duoxa1	Dnajc12	Dguok	Dcaf10
Kirrel2	Gpr116	Ggact	Flywch2	Fam171a2	Erc2	Dusp14	Dnajc15	Dhh	Dcaf11
Klf7	Gpr162	Ggnbp2	Fmnl3	Fam187b	Ercc5	Dusp3	Dnajc2	Dhrs13	Dcaf17
Klhdc9	Gpr180	Ggps1	Fmr1nb	Fam189a1	Ercc6l	Dusp6	Dnajc22	Dhrs7b	Dcaf5
Klhl21	Gpr19	Ggt1	Fnbp1l	Fam193b	Ercc6l2	Dynlrb2	Dnajc25	Dhx30	Dcaf6
Klhl23	Gpr45	Ghitm	Fnip1	Fam20c	Ergic2	Dyrk1a	Dnajc27	Dhx37	Dcaf7
Klhl9	Gprc5c	Gin1	Foxb2	Fam210b	Erh	Dyrk1b	Dnase1	Dhx9	Dcaf8
Klk11	Gps2	Gipr	Foxg1	Fam213b	Erlin1	Dysf	Dnase2a	Diap2	Dck
Kmt2b	Gpsm2	Gja1	Foxh1	Fam214a	Esco1	Dytn	Dnm1l	Dido1	Dct
Knop1	Grb2	Gjb3	Foxo3	Fam217b	Esf1	Dzip3	Dnm3	Dis3l2	Dctn2
Kpna2	Grcc10	Gk5	Foxp2	Fam221a	Esx1	E130308A19Rik	Dnm3os	Dixdc1	Dcun1d5
Kpnb1	Grhl1	Glb1l	Frmd4a	Fam228b	Esyt3	E230025N22Rik	Dnmt1	Dkkl1	Ddc
Kremen1	Grlf1	Gldn	Frrs1l	Fam25c	Etf1	E2f1	Dnmt3b	Dld	Ddhd2
Krt19	Gsc	Gli1	Fscn1	Fam26f	Etfa	E2f2	Dock1	Dlg4	Ddi2
Ksr2	Gsg2	Gli3	Fsd1l	Fam45a	Etv4	E2f7	Dock3	Dlst	Ddrgk1
Lamb2	Gsta3	Glis1	Fsip1	Fam46a	Etv5	E330011O21Rik	Dock9	Dlx1as	Ddt
Lamp1	Gstt1	Gls	Fstl3	Fam46c	Evpl	Eaf1	Dohh	Dmrt3	Ddx20
Laptm4a	Gtf2a1	Glul	Fstl4	Fam57a	Ewsr1	Eaf2	Dok4	Dmwd	Ddx3x
Larp4b	Gtf2e1	Gm10560	Fth1	Fam76a	Exo1	Ebf3	Dpf1	Dmxl1	Ddx41
Lcmt2	Gtf2f1	Gm10789	Fundc2	Fancc	Exo5	Ech1	Dpf2	Dnaaf3	Ddx52
Lcorl	Gtf2i	Gm11426	Fus	Far1	Exoc3l4	Edc4	Dpp3	Dnah2	Ddx58
Ldhal6b	Gtf3c6	Gm12830	Fyco1	Fasn	Exosc10	Eed	Dpp6	Dnah8	Deb1
Lef1	Gtpbp6	Gm13034	Fyn	Fastkd3	Exosc3	Efcab14	Dppa2	Dnajb12	Decr2
Leprel4	Guf1	Gm13251	Fzd6	Fbn1	Exosc4	Efcab8	Dppa5a	Dnajb4	Dennd5a
Lgals8	Gusb	Gm15663	G3bp2	Fbxl12	Exosc7	Efs	Dpy19l3	Dnajb9	Dennd6b
Lhfp	H2-Bl	Gm15787	G6b	Fbxl13	Exosc8	Egfl7	Drg1	Dnajc12	Denr
Lhx8	H2-Eb1	Gm16861	G6pc2	Fbxl14	Ezh1	Egr1	Dsp	Dnajc15	Depdc7
Limk2	Hadh	Gm19583	Gab1	Fbxl18	Ezh2	Ehbp1	Dtl	Dnajc2	Dffa
Lims1	Hadhb	Gm20098	Gabra4	Fbxl5	F830045P16Rik	Ehd1	Duoxa1	Dnajc22	Dgke
Lin28b	Hapln4	Gm20324	Gad2	Fbxo11	Fadd	Eif2ak2	Dusp14	Dnajc25	Dguok
Lin7c	Haus4	Gm20604	Gadd45a	Fbxo30	Fam103a1	Eif3a	Dusp3	Dnajc27	Dhh
Lins	Haus8	Gm4432	Gadd45b	Fbxo41	Fam109b	Eif4a3	Dusp6	Dnase1	Dhrs13
Litaf	Hbs1l	Gm5	Gal	Fbxo42	Fam124a	Eif5	Dynlrb2	Dnase2a	Dhrs7b
Lix1	Hck	Gm5176	Galnt11	Fbxo46	Fam132b	Eif5a	Dyrk1a	Dnm1l	Dhx30
Lmbr1	Hcn4	Gm5476	Galnt13	Fbxo48	Fam135a	Elfn1	Dyrk1b	Dnm3	Dhx37
Loh12cr1	Hdac1	Gm5607	Galnt7	Fbxw11	Fam136a	Ell	Dysf	Dnm3os	Dhx9
Lpgat1	Hdac6	Gm6225	Galr3	Fbxw8	Fam169b	Elmo2	Dytn	Dnmt1	Diap2
Lrguk	Hectd2	Gm6981	Ganab	Fcgr2b	Fam171a2	Elmsan1	Dzip3	Dnmt3b	Dido1
Lrif1	Hells	Gm8580	Gca	Fcgr3	Fam187b	Elovl2	E130308A19Rik	Dock1	Dis3l2
Lrmp	Herc1	Gmppa	Gde1	Fcho1	Fam189a1	Eml5	E230025N22Rik	Dock3	Dixdc1
Lrp8	Hes5	Gmpr	Gdf1	Fdx1	Fam193b	En2	E2f1	Dock9	Dkkl1
Lrrc16a	Hexb	Gnas	Gdi2	Fem1a	Fam20c	Enah	E2f2	Dohh	Dld
Lrrc28	Hic2	Gnat2	Get4	Fermt1	Fam210b	Endov	E2f7	Dok4	Dlg4
Lrrc33	Hip1	Gng7	Gfra3	Fgf12	Fam213b	Enho	E330011O21Rik	Dpf1	Dlst
Lrrc47	Hipk3	Gng8	Gga1	Fgfr1op2	Fam214a	Eno4	Eaf1	Dpf2	Dlx1as
Lrrc66	Hira	Gnl3	Gga2	Fgfr2	Fam217b	Entpd2	Eaf2	Dpp3	Dmrt3
Lrwd1	Hist1h1b	Golga1	Gga3	Fgfr3	Fam221a	Ephb1	Ebf3	Dpp6	Dmwd
Lsm14a	Hist1h4h	Golga3	Ggact	Fgl1	Fam228a	Ephb2	Ecd	Dppa2	Dmxl1
Lsm3	Hk3	Golga4	Ggnbp2	Flii	Fam228b	Epm2a	Ech1	Dppa5a	Dnaaf3
Lsmd1	Hmcn1	Golim4	Ggps1	Flrt2	Fam25c	Epn2	Edc4	Dpy19l3	Dnah2
Lsmem1	Hmg20b	Got1	Ggt1	Flywch2	Fam26f	Eps15l1	Eed	Drg1	Dnah8
Ltbr	Hmgb3	Gpaa1	Ghdc	Fmnl3	Fam45a	Erc2	Efcab14	Drosha	Dnajb12
Luc7l2	Hmox2	Gpank1	Ghitm	Fmr1nb	Fam46a	Ercc5	Efcab8	Dsp	Dnajb4
Lyn	Hnrnpf	Gpatch11	Gin1	Fnbp1l	Fam46c	Ercc6l	Efs	Dtl	Dnajb9
Lyrm1	Hnrnph1	Gpatch3	Gipr	Fnip1	Fam57a	Ercc6l2	Egfl7	Duoxa1	Dnajc12
Lyrm4	Hnrnph3	Gpbp1	Gja1	Foxb2	Fam76a	Ergic2	Egr1	Dusp14	Dnajc15
Lyrm7	Hnrnpk	Gpcpd1	Gja3	Foxg1	Fancc	Erh	Ehbp1	Dusp3	Dnajc2
Lysmd2	Hnrnpu	Gpn3	Gjb3	Foxh1	Far1	Erlin1	Ehd1	Dusp6	Dnajc22
Macrod1	Homer2	Gpr116	Gk5	Foxo3	Fasn	Esco1	Ehd2	Dync1li1	Dnajc25
Macrod2	Hoxa4	Gpr162	Glb1l	Foxp2	Fastkd3	Esf1	Eif2ak2	Dynlrb2	Dnajc27
Mad1l1	Hoxc12	Gpr180	Gldn	Frmd4a	Fat1	Esx1	Eif3a	Dyrk1a	Dnase1
Mafg	Hpcal4	Gpr19	Gli1	Frrs1l	Fbn1	Esyt3	Eif4a3	Dyrk1b	Dnase2a
Magoh	Hps4	Gpr3	Gli3	Fscn1	Fbxl12	Etf1	Eif5	Dysf	Dnm1l
Mak	Hps6	Gpr45	Glis1	Fsd1l	Fbxl13	Etfa	Eif5a	Dytn	Dnm3
Mak16	Hs6st1	Gpr68	Gls	Fsip1	Fbxl14	Etv4	Elfn1	Dzip3	Dnm3os
Malsu1	Hs6st3	Gprc5c	Glul	Fstl3	Fbxl18	Etv5	Ell	E130308A19Rik	Dnmt1
Man1a2	Hsbp1	Gps2	Gm10560	Fstl4	Fbxl5	Evpl	Elmo2	E130310I04Rik	Dnmt3b
Maoa	Hspa13	Gpsm2	Gm10789	Fth1	Fbxo11	Ewsr1	Elmsan1	E230025N22Rik	Doc2g
Map10	Hspa4	Gpx4	Gm11426	Fundc2	Fbxo30	Exo1	Elovl1	E2f1	Dock1
Map2k2	Htra2	Grb2	Gm12830	Fus	Fbxo41	Exo5	Elovl2	E2f2	Dock3
Map3k15	Htra4	Grcc10	Gm13034	Fyco1	Fbxo42	Exoc3l4	Eml5	E2f7	Dock9
Map3k7	Huwe1	Grhl1	Gm13251	Fyn	Fbxo46	Exosc10	En2	E330011O21Rik	Dohh
Map6d1	Hydin	Grlf1	Gm15663	Fzd6	Fbxo48	Exosc3	Enah	Eaf1	Dok4
Mapk14	Hyls1	Gsc	Gm15787	G3bp2	Fbxw11	Exosc4	Endov	Eaf2	Dpf1
Mapk8ip2	Hyou1	Gsg2	Gm16861	G6b	Fbxw8	Exosc7	Enho	Ebf3	Dpf2
Mapkapk2	Icmt	Gsta3	Gm19583	G6pc2	Fcgr2b	Exosc8	Eno4	Ecd	Dpp10
Mapkapk3	Id3	Gstt1	Gm20098	Gab1	Fcgr3	Ezh1	Entpd2	Ech1	Dpp3
Mapre3	Idh1	Gtf2a1	Gm20324	Gabra4	Fcho1	Ezh2	Epha1	Edc4	Dpp6
Marcks	Idh3g	Gtf2e1	Gm20604	Gad2	Fdx1	F830045P16Rik	Ephb1	Edn2	Dppa2
Mars	Ier3	Gtf2f1	Gm4432	Gadd45a	Fem1a	Fadd	Ephb2	Eed	Dpy19l3
Marveld2	Ift20	Gtf2i	Gm5	Gadd45b	Fermt1	Fahd2a	Epm2a	Efcab14	Drg1
Matr3	Ift46	Gtf3c6	Gm5176	Gal	Fgd1	Fam103a1	Epn2	Efcab8	Drosha
Maz	Ift57	Gtpbp6	Gm5476	Galnt11	Fgf12	Fam109b	Eps15l1	Efs	Dsp
Mb21d2	Ift74	Gtsf1l	Gm5607	Galnt13	Fgfr1op2	Fam124a	Erc2	Egfl7	Dtl
Mblac1	Ift80	Guf1	Gm6116	Galnt7	Fgfr2	Fam132b	Ercc5	Egr1	Duoxa1
Mboat7	Igf2bp2	Gusb	Gm6225	Galr3	Fgfr3	Fam134a	Ercc6l	Egr2	Dusp14
Mbtps1	Igf2r	H13	Gm6981	Ganab	Fgl1	Fam135a	Ercc6l2	Ehbp1	Dusp3
Mccc2	Igfbpl1	H2-Bl	Gm8580	Gapdh	Flii	Fam136a	Ergic2	Ehd1	Dusp6
Mcl1	Igsf9	H2-Eb1	Gmcl1	Gca	Flrt2	Fam169b	Erh	Ehd2	Dync1li1
Mcm7	Il10rb	Hadh	Gmppa	Gde1	Flrt3	Fam171a2	Erlin1	Eif2ak2	Dync1li2
Mcm9	Il17b	Hadhb	Gmpr	Gdf1	Flywch2	Fam174a	Esco1	Eif3a	Dynlrb2
Mcts2	Il3ra	Hand2	Gnas	Gdi2	Fmnl3	Fam187b	Esf1	Eif4a3	Dyrk1a
Mcu	Ilvbl	Hapln4	Gnat1	Get4	Fmr1nb	Fam189a1	Esx1	Eif5	Dysf
Mdh2	Ing1	Haus4	Gnat2	Gfra3	Fnbp1l	Fam193b	Esyt3	Eif5a	Dytn
Me2	Ing3	Haus8	Gng7	Gga1	Fnip1	Fam20c	Etf1	Elfn1	Dzip3
Med1	Ino80	Hbs1l	Gng8	Gga2	Foxb2	Fam210b	Etfa	Ell	E130308A19Rik
Megf8	Ino80c	Hck	Gnl3	Gga3	Foxg1	Fam213b	Etl4	Elmo2	E130310I04Rik
Melk	Ints2	Hcn4	Golga1	Ggact	Foxh1	Fam214a	Etv4	Elmsan1	E230025N22Rik
Mepce	Ints7	Hdac1	Golga3	Ggnbp2	Foxo3	Fam217b	Etv5	Elovl1	E2f1
Mertk	Ints9	Hdac6	Golga4	Ggps1	Foxo6	Fam221a	Evpl	Elovl2	E2f2
Mest	Iqgap2	Hectd2	Golim4	Ggt1	Foxp2	Fam228a	Ewsr1	Eme2	E2f7
Mettl15	Ireb2	Hells	Got1	Ghdc	Frmd4a	Fam228b	Exo1	Eml5	E330011O21Rik
Mettl16	Irf6	Herc1	Gpank1	Ghitm	Frrs1l	Fam25c	Exo5	En2	Eaf1
Mettl22	Irx2	Hes5	Gpatch11	Gin1	Fscn1	Fam26f	Exoc3l4	Enah	Eaf2
Mettl3	Isoc1	Hexb	Gpatch3	Gipr	Fsd1l	Fam45a	Exosc10	Endov	Ebf3
Mex3c	Itfg3	Hhipl2	Gpbp1	Gja1	Fsip1	Fam46a	Exosc3	Enho	Ecd
Mfap3l	Itga6	Hic2	Gpcpd1	Gja3	Fstl3	Fam46c	Exosc4	Eno4	Ech1
Mfsd7c	Itgb1bp1	Hip1	Gpn3	Gjb3	Fstl4	Fam57a	Exosc7	Entpd2	Edc3
Mfsd8	Itgb3	Hipk3	Gpr116	Gk5	Fth1	Fam65c	Exosc8	Epha1	Edc4
Micu2	Itpr1	Hira	Gpr162	Glb1l	Fundc2	Fam76a	Ezh1	Ephb1	Edn2
Micu3	Jag1	Hist1h1b	Gpr180	Gldn	Fus	Fancc	Ezh2	Ephb2	Eed
Mier1	Jkamp	Hist1h4h	Gpr19	Gli1	Fyco1	Far1	F830045P16Rik	Epm2a	Efcab14
Minos1	Jmy	Hk3	Gpr3	Gli3	Fyn	Fasn	Fadd	Epn2	Efcab8
Mir1195	Josd2	Hmcn1	Gpr45	Glis1	Fzd6	Fastkd3	Fads3	Eps15l1	Efs
Mir1892	Jtb	Hmg20b	Gpr68	Gls	G3bp2	Fat1	Fahd2a	Erc2	Egfl7
Mir190b	Kat5	Hmgb3	Gprc5c	Glul	G6b	Fbn1	Fam103a1	Ercc5	Egr1
Mir3063	Kazald1	Hmox2	Gps2	Gm10560	G6pc2	Fbxl12	Fam109b	Ercc6l	Egr2
Mir5133	Kcne2	Hnrnpf	Gpsm2	Gm10789	Gab1	Fbxl13	Fam124a	Ercc6l2	Ehbp1
Mir5135	Kcng2	Hnrnph1	Gpx4	Gm11426	Gabra4	Fbxl14	Fam132b	Ergic2	Ehd1
Mkl2	Kcnk12	Hnrnph3	Grb2	Gm12830	Gad2	Fbxl18	Fam134a	Erh	Ehd2
Mlec	Kcnmb4	Hnrnpk	Grcc10	Gm13034	Gadd45a	Fbxl5	Fam135a	Erlin1	Ehf
Mmaa	Kcnn2	Hnrnpu	Grhl1	Gm13251	Gadd45b	Fbxo11	Fam136a	Esco1	Eif2ak2
Mms22l	Kcns2	Homer2	Grlf1	Gm15663	Gal	Fbxo30	Fam169b	Esf1	Eif3a
Mnat1	Kctd5	Hoxa4	Gsc	Gm15787	Galnt11	Fbxo41	Fam171a2	Esx1	Eif4a3
Mob1a	Kdm4b	Hoxc12	Gsg2	Gm16861	Galnt13	Fbxo42	Fam174a	Esyt3	Eif5
Mob1b	Khsrp	Hoxc13	Gsta3	Gm19583	Galnt7	Fbxo46	Fam187b	Etf1	Eif5a
Mobp	Kif14	Hpcal4	Gstt1	Gm20098	Galr3	Fbxo48	Fam189a1	Etfa	Elfn1
Mon1b	Kif1a	Hps4	Gtf2a1	Gm20324	Ganab	Fbxw11	Fam193b	Etl4	Ell
Morn1	Kif24	Hps6	Gtf2e1	Gm20604	Gapdh	Fbxw8	Fam19a3	Etv4	Elmo2
Mphosph6	Kif5a	Hs6st1	Gtf2f1	Gm4432	Gca	Fcgr2b	Fam20c	Etv5	Elmsan1
Mpp2	Kirrel2	Hs6st3	Gtf2i	Gm5	Gde1	Fcgr3	Fam210b	Evpl	Elovl1
Mpp5	Kis2	Hsbp1	Gtf3c6	Gm5176	Gdf1	Fcho1	Fam213b	Ewsr1	Elovl2
Mpp7	Klf7	Hspa13	Gtpbp6	Gm5476	Gdi2	Fdx1	Fam214a	Exo1	Elovl6
Mppe1	Klf8	Hspa4	Gtsf1l	Gm5485	Get4	Fem1a	Fam217b	Exo5	Eme2
Mpv17l2	Klhdc9	Htra2	Guf1	Gm5607	Gfra3	Fermt1	Fam221a	Exoc3l4	Eml5
Mrap2	Klhl21	Htra4	Gusb	Gm6116	Gga1	Fgd1	Fam228a	Exosc10	En2
Mrc2	Klhl23	Huwe1	H13	Gm6225	Gga2	Fgf12	Fam228b	Exosc3	Enah
Mre11a	Klhl9	Hydin	H2-Bl	Gm6981	Gga3	Fgf4	Fam25c	Exosc4	Endov
Mrpl22	Klk11	Hyls1	H2-Eb1	Gm8580	Ggact	Fgfr1op2	Fam26f	Exosc7	Enho
Mrpl39	Kmt2b	Hyou1	Hadh	Gmcl1	Ggnbp2	Fgfr2	Fam45a	Exosc8	Eno4
Mrpl48	Knop1	Icmt	Hadhb	Gmppa	Ggps1	Fgfr3	Fam46a	Ezh1	Entpd2
Mrps14	Kpna2	Id3	Hand2	Gmpr	Ggt1	Fgl1	Fam46c	Ezh2	Epha1
Mrps7	Kpnb1	Idh1	Hapln4	Gnas	Ghdc	Flii	Fam57a	F830045P16Rik	Ephb1
Msh5	Kremen1	Idh3g	Haus4	Gnat1	Ghitm	Flrt2	Fam65c	Fadd	Ephb2
Mtch2	Krt19	Ier3	Haus8	Gnat2	Gin1	Flrt3	Fam76a	Fads3	Epm2a
Mtfr1l	Ksr2	Ift20	Hbs1l	Gng7	Gipr	Flywch2	Fancc	Fahd2a	Epn2
Mtl5	Lamb2	Ift46	Hck	Gng8	Gja1	Fmnl3	Far1	Fam103a1	Eps15l1
Mtss1l	Lamp1	Ift57	Hcn4	Gnl3	Gja3	Fmr1nb	Fasn	Fam124a	Erc2
Mttp	Laptm4a	Ift74	Hdac1	Golga1	Gjb3	Fnbp1l	Fastkd3	Fam132b	Ercc5
Mum1	Larp4b	Ift80	Hdac6	Golga3	Gk5	Fnip1	Fat1	Fam134a	Ercc6l
Myadm	Lat2	Igf2bp2	Hectd2	Golga4	Glb1l	Foxb2	Fbn1	Fam135a	Ercc6l2
Mybl1	Lats2	Igf2bp3	Hells	Golim4	Gldn	Foxg1	Fbxl12	Fam136a	Ergic2
Mycbp	Lbx2	Igf2r	Herc1	Got1	Gli1	Foxh1	Fbxl13	Fam169b	Erh
Myef2	Lcmt2	Igfbpl1	Hes5	Gpank1	Gli3	Foxo3	Fbxl14	Fam171a2	Erlin1
Myo1d	Lcorl	Igsf9	Hexb	Gpatch11	Glis1	Foxo6	Fbxl18	Fam174a	Erp27
Myo5a	Ldhal6b	Il10rb	Hhipl2	Gpatch3	Gls	Foxp2	Fbxl19	Fam187b	Esco1
Mysm1	Lef1	Il12a	Hic2	Gpbp1	Glud1	Frmd4a	Fbxl5	Fam189a1	Esf1
Naa15	Lefty1	Il17b	Hip1	Gpcpd1	Glul	Frrs1l	Fbxo11	Fam193b	Esx1
Naa25	Leprel4	Il3ra	Hipk3	Gpn3	Gm10560	Fscn1	Fbxo30	Fam19a3	Esyt3
Naa38	Lgals8	Ilvbl	Hira	Gpr116	Gm10789	Fsd1l	Fbxo41	Fam20c	Etf1
Nagpa	Lgr5	Ing1	Hist1h1b	Gpr162	Gm11426	Fsip1	Fbxo42	Fam210b	Etfa
Nanp	Lhfp	Ing3	Hist1h4d	Gpr180	Gm12830	Fstl3	Fbxo46	Fam213b	Etl4
Nbn	Lhx8	Ino80	Hist1h4h	Gpr19	Gm13034	Fstl4	Fbxo48	Fam214a	Etv4
Nbr1	Lig1	Ino80c	Hk3	Gpr3	Gm13251	Fth1	Fbxw11	Fam217b	Etv5
Ncapg	Limk2	Ints2	Hmcn1	Gpr45	Gm15663	Fundc2	Fbxw8	Fam221a	Evpl
Ncapg2	Lims1	Ints7	Hmg20b	Gpr68	Gm15787	Fus	Fcgr2b	Fam228a	Ewsr1
Ncaph	Lin28b	Ints9	Hmgb3	Gprc5c	Gm16861	Fyco1	Fcgr3	Fam228b	Exo1
Ncl	Lin7c	Iqgap2	Hmox2	Gps2	Gm19583	Fyn	Fcho1	Fam25c	Exo5
Ncoa4	Lins	Ireb2	Hnrnpf	Gpsm2	Gm20098	Fzd6	Fcrls	Fam26f	Exoc3l4
Ncor2	Litaf	Irf6	Hnrnph1	Gpx4	Gm20324	G3bp2	Fdx1	Fam3b	Exosc10
Ndrg1	Lix1	Irx2	Hnrnph3	Grb2	Gm20556	G6pc2	Fem1a	Fam45a	Exosc3
Ndufa11	Lmbr1	Isoc1	Hnrnpk	Grcc10	Gm20604	Gab1	Fermt1	Fam46a	Exosc4
Ndufa5	Lmod3	Itfg3	Hnrnpu	Grhl1	Gm4349	Gabra4	Fgd1	Fam46c	Exosc7
Ndufa6	Loh12cr1	Itga6	Homer2	Grik3	Gm4432	Gad2	Fgf12	Fam57a	Exosc8
Ndufa7	Lpgat1	Itgb1bp1	Hoxa4	Grlf1	Gm5	Gadd45a	Fgf23	Fam65c	Ezh1
Ndufs4	Lrguk	Itgb3	Hoxc12	Gsc	Gm5176	Gadd45b	Fgf4	Fam76a	Ezh2
Ndufv1	Lrif1	Itpr1	Hoxc13	Gsg2	Gm5476	Gal	Fgfr1op2	Fancc	F830045P16Rik
Nedd4l	Lrmp	Jag1	Hpcal4	Gsta1	Gm5485	Galnt11	Fgfr2	Far1	Fadd
Nedd9	Lrp8	Jakmip1	Hps4	Gsta3	Gm5607	Galnt13	Fgfr3	Fasn	Fads3
Nek4	Lrrc16a	Jkamp	Hps6	Gstt1	Gm6116	Galnt7	Fgl1	Fastkd3	Fahd2a
Nfatc3	Lrrc28	Jmy	Hs6st1	Gtf2a1	Gm6225	Galr3	Flii	Fat1	Fam103a1
Nfkbib	Lrrc33	Jtb	Hs6st3	Gtf2e1	Gm6981	Gapdh	Flrt2	Fbn1	Fam124a
Nfxl1	Lrrc47	Kat5	Hsbp1	Gtf2f1	Gm7325	Gca	Flrt3	Fbxl12	Fam132b
Nfyc	Lrrc66	Kazald1	Hspa13	Gtf2i	Gm8580	Gde1	Flywch2	Fbxl13	Fam134a
Nhlrc3	Lrwd1	Kcne2	Hspa4	Gtf3c6	Gmcl1	Gdf1	Fmnl3	Fbxl14	Fam135a
Nhp2	Lsm14a	Kcng2	Htra2	Gtpbp6	Gmppa	Gdi2	Fmr1nb	Fbxl19	Fam136a
Ninl	Lsm3	Kcnk12	Htra4	Gtsf1l	Gmpr	Get4	Fnbp1l	Fbxl5	Fam169b
Nkap	Lsmd1	Kcnmb4	Huwe1	Guf1	Gnas	Gfra3	Fndc3a	Fbxo11	Fam171a2
Nkrf	Lsmem1	Kcnn2	Hydin	Gusb	Gnat1	Gga1	Fnip1	Fbxo30	Fam174a
Nktr	Ltbr	Kcns1	Hyls1	H13	Gnat2	Gga2	Foxb2	Fbxo41	Fam187b
Nmd3	Ltc4s	Kcns2	Hyou1	H2-Bl	Gng7	Gga3	Foxg1	Fbxo42	Fam189a1
Noa1	Luc7l2	Kctd5	Icmt	H2-Eb1	Gng8	Ggact	Foxh1	Fbxo46	Fam193b
Nol11	Lyn	Kdm4b	Id3	Hadh	Gnl3	Ggcx	Foxo3	Fbxo48	Fam19a3
Nol9	Lyrm1	Khsrp	Idh1	Hadhb	Gnrh1	Ggnbp2	Foxo6	Fbxw11	Fam20c
Nom1	Lyrm4	Kif14	Idh3g	Hand2	Golga1	Ggps1	Foxp2	Fbxw8	Fam210b
Nop14	Lyrm7	Kif1a	Ier3	Hapln4	Golga3	Ggt1	Frmd4a	Fcgr2b	Fam213b
Nop58	Lysmd2	Kif24	Ift20	Haus4	Golga4	Ghdc	Frrs1l	Fcgr3	Fam214a
Notch2	Macf1	Kif5a	Ift46	Haus8	Golim4	Ghitm	Fscn1	Fcho1	Fam217b
Nox4	Macrod1	Kirrel2	Ift57	Hbs1l	Got1	Gin1	Fsd1l	Fcrls	Fam221a
Nphp3	Macrod2	Kis2	Ift74	Hc	Gpank1	Gipr	Fsip1	Fdx1	Fam228a
Nphs1as	Mad1l1	Klf7	Ift80	Hck	Gpatch11	Gja1	Fstl3	Fem1a	Fam228b
Npm1	Mafg	Klf8	Igf2bp2	Hcn4	Gpatch3	Gja3	Fstl4	Fermt1	Fam25c
Nprl2	Magoh	Klhdc9	Igf2bp3	Hdac1	Gpbp1	Gjb3	Fth1	Fgd1	Fam26f
Nprl3	Mak	Klhl21	Igf2r	Hdac6	Gpcpd1	Gk5	Fundc2	Fgf12	Fam3b
Nptn	Mak16	Klhl23	Igfbpl1	Hectd2	Gpd2	Glb1l	Fus	Fgf23	Fam45a
Nr2c2ap	Malsu1	Klhl9	Igsf9	Hells	Gpn3	Gldn	Fyco1	Fgf4	Fam46a
Nrbf2	Man1a2	Klk11	Il10rb	Herc1	Gpr116	Gli1	Fyn	Fgfr1op2	Fam46c
Nsun3	Maoa	Kmt2b	Il12a	Hes5	Gpr162	Gli3	Fzd6	Fgfr2	Fam57a
Nsun4	Map10	Knop1	Il17b	Hexb	Gpr180	Glis1	G3bp2	Fgfr3	Fam65c
Nt5m	Map2	Kpna2	Il3ra	Hhipl2	Gpr19	Gls	G6pc2	Fgl1	Fam76a
Ntmt1	Map2k2	Kpnb1	Ilf3	Hic2	Gpr3	Glud1	Gab1	Fignl1	Fancc
Nucb2	Map3k15	Kremen1	Ilvbl	Hip1	Gpr45	Glul	Gabra4	Flii	Far1
Nucks1	Map3k7	Krr1	Ing1	Hipk3	Gpr68	Gm10560	Gad2	Flnb	Fasn
Nudt16l1	Map3k9	Krt19	Ing3	Hira	Gprc5c	Gm10789	Gadd45a	Flrt2	Fastkd3
Nudt2	Map6d1	Ksr2	Ino80	Hist1h2bc	Gps2	Gm11426	Gadd45b	Flrt3	Fat1
Nudt6	Mapk14	Lamb2	Ino80c	Hist1h3i	Gpsm2	Gm12830	Gal	Flywch2	Fbl
Nufip2	Mapk8ip2	Lamp1	Ints2	Hist1h4d	Gpx4	Gm13034	Galnt11	Fmnl3	Fbn1
Nup133	Mapkapk2	Laptm4a	Ints7	Hist1h4h	Grb2	Gm13251	Galnt13	Fmr1nb	Fbxl12
Nup37	Mapkapk3	Larp4b	Ints9	Hk3	Grcc10	Gm15663	Galnt7	Fnbp1l	Fbxl13
Nupl1	Mapre3	Lat2	Iqcd	Hmcn1	Grhl1	Gm15787	Galr3	Fndc3a	Fbxl14
Ociad2	Marcks	Lats2	Iqgap2	Hmg20b	Grik3	Gm16861	Gapdh	Fndc7	Fbxl19
Ofd1	Mark1	Lbx2	Ireb2	Hmgb3	Grlf1	Gm19583	Gapdhs	Fnip1	Fbxl5
Ogdh	Mars	Lcmt2	Irf6	Hmox2	Gsc	Gm20098	Gbp2b	Foxb2	Fbxo11
Olfr94	Marveld2	Lcorl	Irx2	Hnrnpf	Gsg2	Gm20324	Gca	Foxg1	Fbxo15
Orc6	Matn1	Ldhal6b	Isoc1	Hnrnph1	Gsta1	Gm20556	Gde1	Foxh1	Fbxo30
Osbpl9	Matr3	Lef1	Itfg3	Hnrnph3	Gsta3	Gm20604	Gdf1	Foxo3	Fbxo41
Osm	Mavs	Lefty1	Itga6	Hnrnpk	Gstt1	Gm4349	Gdi2	Foxo6	Fbxo42
Pacsin3	Maz	Leprel4	Itgb1bp1	Hnrnpu	Gtf2a1	Gm4432	Get4	Foxp2	Fbxo46
Pak2	Mb21d2	Lgals8	Itgb3	Homer2	Gtf2e1	Gm5	Gfra3	Frmd4a	Fbxo48
Pam16	Mblac1	Lgr5	Itgb7	Hoxa4	Gtf2f1	Gm5176	Gga1	Frrs1l	Fbxw11
Papolb	Mboat7	Lhfp	Itpr1	Hoxc12	Gtf2f2	Gm5476	Gga2	Fscn1	Fbxw8
Paqr4	Mbtps1	Lhx8	Jag1	Hoxc13	Gtf2i	Gm5485	Gga3	Fsd1l	Fcgr2b
Pard6g	Mccc2	Lig1	Jakmip1	Hpcal4	Gtf3c6	Gm5531	Ggact	Fsip1	Fcgr3
Patl1	Mcl1	Limk2	Jkamp	Hps4	Gtpbp6	Gm5607	Ggcx	Fstl3	Fcho1
Paxbp1	Mcm7	Lims1	Jmjd8	Hps6	Gtsf1l	Gm5878	Ggnbp2	Fstl4	Fcrls
Pcca	Mcm9	Lin28b	Jmy	Hs6st1	Guf1	Gm6116	Ggps1	Fth1	Fdx1
Pcdha12	Mcts2	Lin7c	Jtb	Hs6st3	Gusb	Gm6225	Ggt1	Fundc2	Fermt1
Pcdhb14	Mcu	Lins	Kat5	Hsbp1	H13	Gm6981	Ghdc	Fus	Ffar4
Pcgf1	Mdh2	Litaf	Kazald1	Hspa13	H2-Bl	Gm7325	Ghitm	Fyco1	Fgd1
Pcgf3	Me2	Lix1	Kcne2	Hspa4	H2-Eb1	Gm8580	Gin1	Fyn	Fgf12
Pcid2	Med1	Lmbr1	Kcng2	Htra2	Hadh	Gmcl1	Gipr	Fzd6	Fgf23
Pcm1	Megf8	Lmod3	Kcnk12	Htra4	Hadhb	Gmppa	Gja1	G3bp2	Fgf4
Pcmtd1	Melk	LOC100503676	Kcnmb4	Huwe1	Hand2	Gmpr	Gja3	G6pc2	Fgfr1op2
Pcnt	Mepce	Loh12cr1	Kcnn2	Hydin	Hapln4	Gnas	Gjb2	Gab1	Fgfr2
Pdcd4	Mertk	Lpgat1	Kcns1	Hyls1	Haus4	Gnat1	Gjb3	Gabra4	Fgfr3
Pdcd6ip	Mest	Lrguk	Kcns2	Hyou1	Haus8	Gnat2	Gjc1	Gad2	Fgl1
Pdgfrb	Mettl15	Lrif1	Kctd5	Icmt	Hbs1l	Gne	Gk5	Gadd45a	Fignl1
Pdk4	Mettl16	Lrmp	Kdm4b	Id3	Hc	Gng7	Glb1l	Gadd45b	Flii
Pex1	Mettl22	Lrp8	Kdm6b	Idh1	Hck	Gng8	Gldn	Gal	Flnb
Pfkfb2	Mettl3	Lrrc16a	Khsrp	Idh3g	Hcn4	Gnl3	Glg1	Galnt11	Flrt2
Pgap1	Mex3c	Lrrc28	Kif14	Ier3	Hdac1	Gnrh1	Gli1	Galnt13	Flrt3
Pgr15l	Mfap3l	Lrrc33	Kif1a	Ifnlr1	Hdac6	Golga1	Gli3	Galnt7	Flywch2
Phf12	Mfsd7c	Lrrc47	Kif24	Ift20	Hectd2	Golga3	Glis1	Galr3	Fmnl3
Phf15	Mfsd8	Lrrc66	Kif5a	Ift46	Hells	Golga4	Gls	Gapdh	Fmr1nb
Phf5a	Micu2	Lrwd1	Kirrel2	Ift57	Herc1	Golim4	Glud1	Gapdhs	Fnbp1l
Pias1	Micu3	Lsm14a	Kis2	Ift74	Hes5	Got1	Glul	Gbp2b	Fndc3a
Pibf1	Mid1ip1	Lsm3	Klf2	Ift80	Hexb	Gpank1	Gm10433	Gca	Fndc7
Pign	Mier1	Lsmem1	Klf7	Igf2bp2	Hhipl2	Gpatch11	Gm10789	Gde1	Fnip1
Pigs	Minos1	Ltbr	Klf8	Igf2bp3	Hic2	Gpatch3	Gm11426	Gdf1	Foxb2
Pigyl	Mir1195	Ltc4s	Klhdc9	Igf2r	Hip1	Gpbp1	Gm12830	Gdi2	Foxg1
Pik3r1	Mir1224	Luc7l2	Klhl21	Igfbpl1	Hipk3	Gpc4	Gm13034	Get4	Foxo3
Pip4k2c	Mir1892	Lyn	Klhl23	Igsf9	Hira	Gpcpd1	Gm13251	Gfra3	Foxo6
Pitpnm3	Mir190b	Lyrm1	Klhl9	Il10rb	Hist1h2bc	Gpd1	Gm15612	Gga1	Foxp2
Pla2g15	Mir1964	Lyrm4	Klk11	Il12a	Hist1h3i	Gpd2	Gm15663	Gga2	Frmd4a
Plcb1	Mir196a-1	Lyrm7	Knop1	Il17b	Hist1h4d	Gpn3	Gm15787	Ggact	Frmpd1
Plcb3	Mir290	Lysmd2	Kpna2	Il3ra	Hist1h4h	Gpr116	Gm16861	Ggcx	Frrs1l
Plcl1	Mir3063	Macf1	Kpnb1	Ilf3	Hk3	Gpr162	Gm19583	Ggnbp2	Fscn1
Pld1	Mir3095	Macrod1	Kremen1	Ilvbl	Hmcn1	Gpr180	Gm20098	Ggps1	Fsd1l
Plekha4	Mir5046	Macrod2	Krr1	Ing1	Hmg20b	Gpr19	Gm20324	Ggt1	Fsip1
Plekhg1	Mir5133	Mad1l1	Krt19	Ing3	Hmgb3	Gpr3	Gm20556	Ghdc	Fstl3
Plk1	Mir5135	Mafg	Ksr2	Ino80	Hmmr	Gpr45	Gm20604	Ghitm	Fstl4
Pllp	Mkl2	Mag	Lamb2	Ino80c	Hmox2	Gpr68	Gm20611	Gin1	Fth1
Plscr1	Mlec	Magoh	Lamp1	Ints2	Hnrnpf	Gprc5c	Gm21057	Gipc1	Fundc2
Pmepa1	Mmaa	Mak	Laptm4a	Ints7	Hnrnph1	Gps2	Gm4349	Gipr	Fus
Pmf1	Mms22l	Mak16	Larp1	Ints9	Hnrnph3	Gpsm2	Gm4432	Gja1	Fyco1
Pnma1	Mnat1	Malsu1	Larp4b	Iqcd	Hnrnpk	Gpt2	Gm5	Gja3	Fyn
Pnpla2	Mob1a	Man1a2	Lat2	Iqgap2	Hnrnpu	Gpx4	Gm5176	Gjb2	Fzd6
Pnpla6	Mob1b	Maoa	Lats2	Ireb2	Homer2	Grb2	Gm5476	Gjb3	G3bp2
Pola1	Mobp	Map10	Lbx2	Irf6	Hoxa4	Grcc10	Gm5485	Gjc1	G6pc2
Polb	Mon1b	Map2	Lcmt2	Irx2	Hoxc12	Grhl1	Gm5531	Gk5	Gab1
Poldip3	Morn1	Map2k2	Lcorl	Isoc1	Hoxc13	Grik3	Gm5607	Glb1l	Gabra4
Pole	Mphosph6	Map3k15	Ldhal6b	Itfg3	Hpcal4	Grlf1	Gm5878	Gldn	Gad2
Polr1c	Mpp2	Map3k7	Lef1	Itga6	Hps4	Gsc	Gm6116	Glg1	Gadd45a
Polr2d	Mpp5	Map3k9	Lefty1	Itgb1bp1	Hps6	Gsg2	Gm6225	Gli3	Gadd45b
Polr2e	Mpp7	Map6d1	Leprel4	Itgb3	Hs6st1	Gsta1	Gm6981	Glis1	Gal
Polr3b	Mppe1	Mapk14	Lgals8	Itgb7	Hs6st3	Gsta3	Gm7325	Gls	Galnt11
Polr3h	Mpv17l2	Mapk8ip2	Lgr5	Itpr1	Hsbp1	Gstt1	Gm8580	Glud1	Galnt13
Pop7	Mrap2	Mapkapk2	Lhfp	Jag1	Hsd3b7	Gtf2a1	Gmcl1	Gm10012	Galnt7
Porcn	Mrc2	Mapkapk3	Lhx8	Jakmip1	Hspa13	Gtf2e1	Gmppa	Gm10416	Galr3
Pou3f1	Mre11a	Mapre3	Lig1	Jam2	Hspa4	Gtf2f1	Gmpr	Gm10433	Gapdh
Pou4f1	Mrpl22	Marcks	Limk2	Jkamp	Htra2	Gtf2f2	Gnas	Gm10731	Gapdhs
Ppa2	Mrpl39	Mark1	Lims1	Jmy	Htra4	Gtf2i	Gnat1	Gm10789	Gas2l3
Ppan	Mrpl48	Mars	Lin28b	Jtb	Huwe1	Gtf3c6	Gnat2	Gm11426	Gbp2b
Ppcdc	Mrps14	Marveld2	Lin7c	Kat5	Hydin	Gtpbp6	Gne	Gm12830	Gca
Ppfibp2	Mrps7	Matn1	Lins	Kazald1	Hyls1	Gtsf1l	Gng7	Gm13034	Gde1
Ppil6	Msc	Matr3	Litaf	Kcne2	Hyou1	Guf1	Gng8	Gm13251	Gdf1
Ppm1a	Msh5	Mavs	Lix1	Kcng2	Icmt	Gusb	Gnl3	Gm15612	Gdf6
Ppm1d	Msmb	Maz	Lmbr1	Kcnk12	Id3	H13	Gnrh1	Gm15663	Gdi2
Ppm1g	Mtch2	Mb21d2	Lmnb2	Kcnmb4	Idh1	H2-Bl	Golga1	Gm15787	Get4
Ppme1	Mtfp1	Mblac1	Lmod3	Kcnn2	Idh3g	H2-Eb1	Golga3	Gm16861	Gfra3
Ppp1r12a	Mtfr1l	Mboat7	LOC100503676	Kcns1	Ido2	Hadh	Golga4	Gm19583	Gga1
Ppp1r16b	Mtl5	Mbtps1	Loh12cr1	Kcns2	Ier3	Hadhb	Golim4	Gm20098	Gga2
Ppp2r4	Mtss1l	Mccc2	Lpgat1	Kctd5	Ifi30	Hamp2	Got1	Gm20199	Ggact
Ppp3ca	Mttp	Mcl1	Lrguk	Kdm4b	Ifnlr1	Hand2	Gpank1	Gm20324	Ggcx
Ppp6c	Mum1	Mcm7	Lrif1	Kdm6b	Ift20	Hapln4	Gpatch11	Gm20556	Ggnbp2
Pradc1	Myadm	Mcm9	Lrmp	Khsrp	Ift46	Haus4	Gpatch3	Gm20604	Ggps1
Prdx4	Mybl1	Mcts2	Lrp1	Kif14	Ift57	Haus8	Gpbp1	Gm20611	Ggt1
Prkdc	Mycbp	Mcu	Lrp8	Kif1a	Ift74	Hbs1l	Gpc4	Gm21057	Ghdc
Prkrip1	Myef2	Mdh2	Lrrc10	Kif24	Ift80	Hc	Gpcpd1	Gm4349	Ghitm
Prlhr	Myo15	Me2	Lrrc16a	Kif5a	Igf2bp2	Hck	Gpd1	Gm4432	Gin1
Prps1l3	Myo1d	Med1	Lrrc28	Kifc3	Igf2bp3	Hcn4	Gpd2	Gm5	Gipc1
Prr7	Myo5a	Med13l	Lrrc33	Kirrel2	Igf2r	Hdac1	Gpn3	Gm5176	Gipr
Prrc2c	Mysm1	Megf8	Lrrc47	Kis2	Igfbp6	Hdac6	Gpr116	Gm5476	Gja1
Prss48	Naa15	Melk	Lrrc66	Klf2	Igfbpl1	Hectd2	Gpr162	Gm5485	Gja3
Psip1	Naa25	Mepce	Lrwd1	Klf7	Igll1	Hells	Gpr180	Gm5531	Gjb2
Psmb2	Naa38	Mertk	Lsm14a	Klf8	Igsf9	Herc1	Gpr19	Gm5607	Gjb3
Psmb7	Nagpa	Mest	Lsm3	Klhdc9	Il10rb	Hes5	Gpr25	Gm5878	Gjc1
Psmd5	Nanp	Mettl15	Lsmem1	Klhl21	Il12a	Hexb	Gpr3	Gm6116	Gk5
Psph	Nbn	Mettl16	Ltbr	Klhl23	Il17b	Hhipl2	Gpr45	Gm6225	Glb1l
Ptbp2	Nbr1	Mettl22	Ltc4s	Klhl9	Il3ra	Hic2	Gpr68	Gm6981	Gldn
Ptges3	Ncapg	Mettl3	Luc7l2	Klk11	Ilf3	Hid1	Gprc5c	Gm7325	Glg1
Ptgfr	Ncapg2	Mex3c	Lyn	Knop1	Ilvbl	Hip1	Gpsm2	Gm8580	Gli3
Ptgr2	Ncaph	Mfap3l	Lyrm1	Kpna2	Ing1	Hipk3	Gpt2	Gmcl1	Glis1
Ptpmt1	Ncl	Mfsd7c	Lyrm4	Kpnb1	Ing3	Hira	Gpx4	Gmppa	Gls
Ptpn23	Ncoa4	Mfsd8	Lyrm7	Kremen1	Ino80	Hist1h2bc	Gramd2	Gmpr	Glud1
Ptpn4	Ncor2	Micu2	Lysmd2	Krr1	Ino80c	Hist1h3i	Grb2	Gnas	Gm10336
Ptpra	Ndrg1	Micu3	Lzts3	Krt19	Ints2	Hist1h4d	Grcc10	Gnat1	Gm10416
Ptrf	Ndufa11	Mid1ip1	Macf1	Krt222	Ints7	Hist1h4h	Grhl1	Gnat2	Gm10433
Ptrh2	Ndufa5	Mier1	Macrod1	Krtap5-2	Ints9	Hist1h4n	Grik3	Gne	Gm10731
Puf60	Ndufa6	Minos1	Macrod2	Ksr2	Iqcd	Hk3	Grlf1	Gng7	Gm10789
Qrich1	Ndufa7	Mir103-1	Mad1l1	L3mbtl1	Iqgap2	Hmcn1	Grn	Gng8	Gm11426
R3hcc1	Ndufs4	Mir1191	Mafg	Lamb2	Ireb2	Hmg20b	Gsc	Gnl3	Gm11517
Rab11b	Ndufv1	Mir1195	Mag	Lamp1	Irf6	Hmgb3	Gsg2	Gnrh1	Gm12505
Rab33b	Nedd4l	Mir1224	Magoh	Laptm4a	Irx2	Hmmr	Gsta1	Golga1	Gm12830
Rab35	Nedd9	Mir137	Mak	Larp1	Isg20	Hmox2	Gsta3	Golga3	Gm13034
Rab36	Nek4	Mir1892	Mak16	Larp4b	Isoc1	Hnrnpf	Gstt1	Golga4	Gm13251
Rab4a	Nek5	Mir190b	Malsu1	Lat2	Itfg3	Hnrnph1	Gtf2a1	Golim4	Gm15612
Rab5c	Nenf	Mir1964	Man1a2	Lats2	Itga6	Hnrnph3	Gtf2e1	Got1	Gm15663
Rabgap1	Neurog3	Mir196a-1	Maoa	Lbx2	Itgb1bp1	Hnrnpk	Gtf2f1	Gp1ba	Gm15787
Rabgef1	Nfam1	Mir290	Map10	Lcmt2	Itgb3	Hnrnpl	Gtf2f2	Gpank1	Gm16386
Rabif	Nfatc3	Mir3063	Map2	Lcorl	Itgb7	Hnrnpr	Gtf2i	Gpatch11	Gm16861
Rad51	Nfix	Mir3095	Map2k2	Ldhal6b	Itpr1	Hnrnpu	Gtf3c6	Gpatch3	Gm19583
Rad9b	Nfkb1	Mir5046	Map3k15	Lef1	Jag1	Homer2	Gtse1	Gpbp1	Gm20098
Ralbp1	Nfkbib	Mir5133	Map3k7	Lefty1	Jakmip1	Hoxa4	Gtsf1l	Gpc4	Gm20199
Ralgapa2	Nfxl1	Mir5135	Map3k9	Leprel4	Jam2	Hoxc12	Guf1	Gpcpd1	Gm20324
Ranbp17	Nfyc	Mir692-1	Map6d1	Lgals8	Jkamp	Hoxc13	Gusb	Gpd1	Gm20556
Rap1b	Nhlrc3	Misp	Mapk14	Lgr5	Jmy	Hpcal4	H13	Gpd2	Gm20604
Rapgef6	Nhp2	Mkl2	Mapk8ip2	Lhfp	Jtb	Hps4	H2afy	Gpn3	Gm20611
Rapgefl1	Ninl	Mknk2	Mapkapk2	Lhx8	Kansl2	Hps6	H2-Bl	Gpr116	Gm21057
Rassf3	Nkap	Mlec	Mapkapk3	Lig1	Kat5	Hs6st1	H2-Eb1	Gpr162	Gm4349
Raver1-fdx1l	Nkrf	Mmaa	Mapre3	Limk2	Kazald1	Hs6st3	Hadh	Gpr180	Gm4432
Rbbp7	Nktr	Mms22l	Marcks	Lims1	Kcne2	Hsbp1	Hadhb	Gpr19	Gm5
Rbl1	Nmd3	Mnat1	Mark1	Lin28b	Kcng2	Hsd3b7	Hamp2	Gpr25	Gm5091
Rbm14	Noa1	Mob1a	Mars	Lin7c	Kcnk12	Hspa13	Hand2	Gpr3	Gm5176
Rbm15	Nol11	Mob1b	Marveld2	Lins	Kcnmb4	Hspa4	Hapln4	Gpr45	Gm5476
Rbm26	Nol9	Mobp	Matn1	Litaf	Kcnn2	Hspa9	Haus4	Gpr68	Gm5485
Rbm3	Nom1	Mon1b	Matr3	Lix1	Kcns1	Htra2	Haus8	Gprc5c	Gm5531
Rbm39	Nop14	Morn1	Mavs	Lmbr1	Kcns2	Htra4	Hbs1l	Gpsm2	Gm5607
Rbm44	Nop58	Mphosph6	Maz	Lmnb2	Kctd5	Huwe1	Hc	Gpt2	Gm5878
Rbm48	Notch2	Mpp2	Mb21d2	Lmod3	Kdm4b	Hydin	Hck	Gpx4	Gm6116
Rbm4b	Nox4	Mpp5	Mblac1	LOC100503676	Kdm6b	Hyls1	Hcn4	Gramd2	Gm6225
Rbm6	Nphp3	Mpp7	Mboat7	Loh12cr1	Khsrp	Hyou1	Hdac1	Grb2	Gm6537
Rbpj	Nphs1as	Mppe1	Mbtps1	Lpgat1	Kif14	Icmt	Hdac6	Grcc10	Gm6981
Rc3h2	Npm1	Mpv17l2	Mccc2	Lrguk	Kif1a	Id3	Hectd2	Grhl1	Gm7325
Rcan1	Npr2	Mrap2	Mcl1	Lrif1	Kif24	Idh1	Hells	Grik3	Gm8580
Rce1	Nprl2	Mrc2	Mcm7	Lrmp	Kif5a	Idh3g	Herc1	Grlf1	Gmcl1
Rdh11	Nprl3	Mre11a	Mcm9	Lrp1	Kifc3	Ido2	Hes5	Grn	Gmppa
Rdx	Nptn	Mrpl22	Mcts2	Lrp8	Kirrel2	Ier3	Hexb	Gsc	Gmpr
Reck	Nr2c2ap	Mrpl39	Mcu	Lrrc10	Kis2	Ifnlr1	Hhipl2	Gse1	Gnas
Recql4	Nrbf2	Mrpl48	Mdh2	Lrrc16a	Klf2	Ifrd2	Hic2	Gsg2	Gnat1
Rela	Nsun3	Mrpl53	Me2	Lrrc28	Klf7	Ift20	Hid1	Gsta1	Gnat2
Rell2	Nsun4	Mrps14	Med1	Lrrc33	Klf8	Ift46	Hip1	Gsta3	Gne
Rfc5	Nt5m	Mrps7	Med13l	Lrrc47	Klhdc9	Ift57	Hipk3	Gstt1	Gng7
Rfesd	Ntmt1	Msc	Med6	Lrrc66	Klhl21	Ift74	Hira	Gtf2a1	Gng8
Rffl	Nuak1	Msh5	Megf8	Lrwd1	Klhl23	Ift80	Hist1h2an	Gtf2e1	Gnl3
Rfwd3	Nucb2	Msmb	Meig1	Lsm14a	Klhl9	Igf2bp2	Hist1h2ap	Gtf2f1	Gnrh1
Rfx1	Nucks1	Mtch2	Melk	Lsm3	Klk12	Igf2bp3	Hist1h2bc	Gtf2f2	Golga1
Rfx4	Nudt2	Mtfp1	Mepce	Lsmem1	Knop1	Igf2r	Hist1h4d	Gtf2i	Golga3
Rfxap	Nudt6	Mtfr1l	Mertk	Ltbr	Kpna2	Igfbp6	Hist1h4h	Gtf3c6	Golga4
Rgcc	Nufip2	Mtl5	Mest	Ltc4s	Kpnb1	Igfbpl1	Hk3	Gtse1	Golim4
Rgs2	Nup133	Mtss1l	Mettl15	Luc7l2	Kremen1	Igll1	Hmcn1	Gtsf1l	Got1
Rgs20	Nup210l	Mttp	Mettl16	Lyn	Krr1	Igsf9	Hmg20b	Guf1	Gp1ba
Rhob	Nup37	Mum1	Mettl22	Lyrm1	Krt19	Il10rb	Hmgb3	Gusb	Gpank1
Rhoc	Nupl1	Mxi1	Mettl3	Lyrm4	Krt222	Il12a	Hmmr	H13	Gpatch11
Ric3	Obsl1	Myadm	Mex3c	Lyrm7	Krtap5-2	Il17b	Hmox2	H2afy	Gpatch3
Rictor	Ociad2	Mybl1	Mfap3l	Lysmd2	Ksr2	Il3ra	Hnrnpf	H2-Bl	Gpbp1
Rif1	Ofd1	Mycbp	Mfsd6	Lzts3	L3mbtl1	Ilf3	Hnrnph1	H2-Eb1	Gpc4
Rimklb	Ogdh	Myef2	Mfsd7c	Macf1	Lace1	Ilvbl	Hnrnph3	H3f3a	Gpcpd1
Rims2	Olfr94	Myo15	Mfsd8	Macrod1	Lamb2	Ing1	Hnrnpk	Hadh	Gpd1
Riok2	Optc	Myo1d	Mgat4c	Macrod2	Lamp1	Ing3	Hnrnpl	Hadhb	Gpd2
Rit1	Orc6	Myo5a	Micu2	Mad1l1	Laptm4a	Ing4	Hnrnpr	Hamp2	Gpn3
Rmi1	Osbpl9	Mysm1	Micu3	Mafg	Larp1	Ino80	Hnrnpu	Hand2	Gpr116
Rnf103	Osm	Naa15	Mid1ip1	Mag	Larp4b	Ino80c	Homer2	Hapln2	Gpr162
Rnf121	P4htm	Naa25	Mier1	Mageb3	Lat2	Ints2	Hoxa2	Hapln4	Gpr180
Rnf181	Pacsin3	Naa38	Minos1	Magoh	Lats2	Ints5	Hoxa4	Haus4	Gpr19
Rnf19b	Pak2	Naalad2	Mir103-1	Mak	Lbx2	Ints7	Hoxc12	Haus8	Gpr25
Rnf38	Pam16	Nagpa	Mir1191	Mak16	Lcmt2	Ints9	Hoxc13	Hbs1l	Gpr3
Rnf4	Papolb	Nanp	Mir1195	Malsu1	Lcorl	Iqcd	Hpcal4	Hc	Gpr45
Rnmtl1	Paqr4	Nbn	Mir1198	Man1a2	Ldhal6b	Iqgap2	Hps4	Hck	Gpr68
Rnpc3	Paqr8	Nbr1	Mir1224	Maoa	Lef1	Ireb2	Hps6	Hcn4	Gprc5c
Robo1	Pard6g	Ncapg	Mir137	Map10	Lefty1	Irf6	Hs6st1	Hdac1	Gpsm2
Rpl10a	Patl1	Ncapg2	Mir1892	Map2	Leng1	Irx2	Hs6st3	Hdac6	Gpt2
Rpl12	Paxbp1	Ncaph	Mir190b	Map2k2	Leo1	Isg20	Hsbp1	Hectd2	Gpx4
Rpl17	Pcca	Ncl	Mir1946b	Map3k15	Leprel4	Isoc1	Hsd3b7	Hells	Gramd2
Rpl23a	Pcdha12	Ncoa1	Mir196a-1	Map3k7	Letmd1	Itfg3	Hspa13	Herc1	Grb2
Rpl26	Pcdhb14	Ncoa4	Mir26a-2	Map3k9	Lgals8	Itga6	Hspa4	Hes5	Grcc10
Rpl27a	Pced1b	Ncor2	Mir290	Map6d1	Lgr5	Itgb1bp1	Hspa9	Hexb	Grhl1
Rpl28	Pcgf1	Ndrg1	Mir297c	Mapk14	Lhfp	Itgb3	Htr2b	Hhipl2	Grik3
Rpl35	Pcgf3	Ndufa11	Mir3063	Mapk8ip2	Lhx8	Itgb7	Htra2	Hic2	Grlf1
Rpl4	Pcid2	Ndufa5	Mir3095	Mapkapk2	Lig1	Itpr1	Htra4	Hid1	Grn
Rpl7a	Pcm1	Ndufa6	Mir3572	Mapkapk3	Lime1	Jag1	Huwe1	Hif3a	Gsc
Rpp21	Pcmtd1	Ndufa7	Mir5046	Mapre3	Limk2	Jakmip1	Hydin	Hip1	Gse1
Rpp38	Pcnt	Ndufb4	Mir5133	Marcks	Lims1	Jakmip3	Hyls1	Hipk3	Gsg2
Rprd1a	Pdcd4	Ndufs4	Mir5135	Marcksl1	Lin28b	Jam2	Hyou1	Hira	Gsta1
Rprd1b	Pdcd6ip	Ndufv1	Mir692-1	Mark1	Lin7c	Jkamp	Icmt	Hist1h2an	Gsta3
Rps11	Pdgfrb	Ndufv2	Mir761	Mars	Lins	Jmy	Id3	Hist1h2ao	Gstcd
Rps15	Pdk4	Nedd4l	Mir9-2	Marveld2	Litaf	Jtb	Idh1	Hist1h2bc	Gstt1
Rps15a	Peli2	Nedd9	Misp	Marveld3	Lix1	Kansl2	Idh3a	Hist1h2bj	Gtf2a1
Rps17	Pex1	Nek4	Mkl2	Matn1	Lmbr1	Kat5	Idh3g	Hist1h4d	Gtf2e1
Rps19	Pex13	Nek5	Mknk2	Matr3	Lmnb2	Kat6b	Ido2	Hist1h4h	Gtf2f1
Rps2	Pfkfb2	Nenf	Mlec	Mavs	Lmod3	Kazald1	Ier3	Hk3	Gtf2f2
Rps26	Pgap1	Neurog3	Mllt6	Maz	LOC100503676	Kcne2	Ifnlr1	Hmcn1	Gtf2i
Rps3a1	Pgp	Nfam1	Mmaa	Mb21d2	LOC106740	Kcng2	Ifrd2	Hmg20b	Gtf3c6
Rps6	Pgr15l	Nfatc3	Mmp7	Mblac1	Loh12cr1	Kcnk12	Ift20	Hmgb3	Gtse1
Rps6ka5	Phf12	Nfix	Mms22l	Mboat7	Lpgat1	Kcnmb4	Ift46	Hmmr	Gtsf1l
Rps7	Phf15	Nfkb1	Mn1	Mbtps1	Lrguk	Kcnn2	Ift57	Hmox2	Guf1
Rqcd1	Phf5a	Nfkbib	Mnat1	Mccc2	Lrif1	Kcns1	Ift74	Hnrnpf	Gusb
Rraga	Pias1	Nfxl1	Mob1a	Mcl1	Lrmp	Kcns2	Ift80	Hnrnph1	H13
Rtfdc1	Pibf1	Nfyc	Mob1b	Mcm7	Lrp1	Kctd5	Igf2bp2	Hnrnph3	H2afy
Rwdd4a	Pign	Nhlrc3	Mobp	Mcm9	Lrp8	Kctd7	Igf2bp3	Hnrnpk	H2-Bl
Sall1	Pigs	Nhp2	Mon1b	Mcts2	Lrrc10	Kdm4b	Igf2r	Hnrnpl	H2-Eb1
Sap18	Pigyl	Ninl	Morn1	Mcu	Lrrc16a	Kdm6b	Igfals	Hnrnpr	H3f3a
Sapcd1	Pik3r1	Nkap	Mos	Mdh2	Lrrc28	Khsrp	Igfbp6	Hnrnpu	Hadh
Sbno1	Pip4k2c	Nkrf	Mphosph6	Me2	Lrrc33	Kif14	Igfbpl1	Hoga1	Hadhb
Scaf4	Pitpnb	Nktr	Mpp2	Med1	Lrrc47	Kif1a	Igll1	Homer2	Hamp2
Scamp5	Pitpnm3	Nmd3	Mpp5	Med13l	Lrrc66	Kif24	Il10rb	Hoxa2	Hand2
Scg3	Pkd2	Noa1	Mpp7	Med6	Lrwd1	Kif5a	Il12a	Hoxa4	Hapln2
Scn3b	Pla2g15	Nol11	Mppe1	Megf8	Lsm14a	Kifc3	Il17b	Hoxb13	Hapln4
Sdr39u1	Plcb1	Nol9	Mpv17l2	Meig1	Lsm3	Kirrel2	Il3ra	Hoxc12	Haus4
Sec23ip	Plcb3	Nom1	Mrap2	Melk	Lsmem1	Kis2	Ilf3	Hoxc13	Haus8
Sec62	Plcl1	Nop14	Mrc2	Meox1	Ltbr	Klf2	Ilvbl	Hpcal4	Hbs1l
Sec63	Pld1	Nop58	Mre11a	Mepce	Ltc4s	Klf7	Immt	Hps4	Hc
Sema3a	Plekha4	Notch2	Mro	Mertk	Luc7l2	Klf8	Ing1	Hps6	Hck
Sema4g	Plekhg1	Nox4	Mrpl22	Mest	Lyn	Klhdc9	Ing3	Hs6st1	Hcn4
Sephs1	Plk1	Nphp3	Mrpl39	Mettl11b	Lyrm1	Klhl21	Ing4	Hs6st3	Hdac1
Sephs2	Pllp	Nphs1as	Mrpl48	Mettl15	Lyrm4	Klhl23	Ino80	Hsbp1	Hdac6
Serbp1	Plod1	Npm1	Mrpl53	Mettl16	Lyrm7	Klhl9	Ino80c	Hsd3b7	Hectd2
Sertm1	Plscr1	Npr2	Mrps14	Mettl22	Lysmd2	Klk12	Ints2	Hspa13	Helb
Setd1a	Pmepa1	Nprl2	Mrps7	Mettl3	Lzts3	Knop1	Ints5	Hspa4	Hells
Setdb2	Pmf1	Nprl3	Msc	Mex3c	Macf1	Kpna2	Ints7	Hspa9	Herc1
Setx	Pnma1	Nptn	Msh5	Mfap3l	Macrod1	Kpnb1	Ints9	Htr2b	Hes5
Sf3a2	Pnpla2	Nr2c2ap	Msl2	Mfsd6	Macrod2	Kremen1	Iqcd	Htra2	Hexb
Sf3b2	Pnpla6	Nrbf2	Msmb	Mfsd7c	Mad1l1	Kremen2	Iqgap2	Htra4	Hhipl2
Sfmbt2	Pola1	Nrl	Mtch2	Mfsd8	Mafg	Krr1	Ireb2	Huwe1	Hic2
Sgk3	Polb	Nsun3	Mtfp1	Mgat3	Mag	Krt19	Irf6	Hydin	Hid1
Sh3bgrl	Poldip3	Nsun4	Mtfr1l	Mgat4c	Mageb3	Krt222	Irx2	Hyls1	Hif3a
Sh3bp2	Pole	Nt5m	Mthfd1l	Mgl2	Magoh	Krtap5-2	Isg20	Hyou1	Hip1
Sh3kbp1	Polr1c	Ntmt1	Mtl5	Micu2	Mak	Ksr2	Isoc1	Icmt	Hipk3
Shprh	Polr2d	Nuak1	Mtss1l	Micu3	Mak16	L3mbtl1	Itfg3	Id3	Hira
Shroom2	Polr2e	Nucb2	Mttp	Mid1ip1	Malsu1	Lace1	Itga6	Idh1	Hist1h2an
Shroom3	Polr2k	Nucks1	Mum1	Mier1	Man1a2	Lamb2	Itgb1bp1	Idh3a	Hist1h2ao
Siah1b	Polr3b	Nudt2	Mxd3	Minos1	Maoa	Lamp1	Itgb3	Idh3g	Hist1h2bj
Sidt2	Polr3h	Nudt6	Mxi1	Mir103-1	Map10	Laptm4a	Itgb7	Ido2	Hist1h3d
Sipa1l1	Pop7	Nufip2	Myadm	Mir1191	Map2	Larp1	Itpr1	Ier3	Hist1h4c
Ska3	Porcn	Nup133	Mybl1	Mir1195	Map2k2	Larp4b	Jag1	Ifltd1	Hist1h4h
Slc12a2	Pou3f1	Nup160	Mycbp	Mir1198	Map3k15	Lat2	Jakmip1	Ifnlr1	Hk3
Slc15a4	Pou4f1	Nup210l	Myef2	Mir1224	Map3k7	Lats2	Jakmip3	Ifrd2	Hmcn1
Slc16a11	Ppa2	Nup37	Myo15	Mir137	Map3k9	Lcmt2	Jam2	Ift20	Hmg20b
Slc18b1	Ppan	Nupl1	Myo1d	Mir1892	Map6d1	Lcorl	Jkamp	Ift46	Hmgb3
Slc25a11	Pparg	Nxpe5	Myo5a	Mir190b	Mapk14	Ldhal6b	Jmy	Ift57	Hmmr
Slc25a38	Ppcdc	Nyap1	Mysm1	Mir1935	Mapk8ip2	Ldlrap1	Jtb	Ift74	Hmox2
Slc25a4	Ppfibp2	Obsl1	Naa15	Mir1946b	Mapkapk2	Lef1	Kansl2	Ift80	Hnrnpf
Slc2a5	Ppil6	Ociad2	Naa25	Mir196a-1	Mapkapk3	Lefty1	Kat5	Igf2bp2	Hnrnph1
Slc35b4	Ppm1a	Ofd1	Naa38	Mir26a-2	Mapre3	Leng1	Kat6b	Igf2bp3	Hnrnph3
Slc39a11	Ppm1d	Ogdh	Naalad2	Mir290	Marcks	Leo1	Kazald1	Igf2r	Hnrnpk
Slc39a7	Ppm1g	Olfr94	Nagpa	Mir297c	Marcksl1	Leprel4	Kcne2	Igfbp6	Hnrnpl
Slc5a6	Ppme1	Optc	Nanp	Mir3063	Mark1	Letmd1	Kcng2	Igfbpl1	Hnrnpr
Slc6a11	Ppp1r12a	Orc6	Nbn	Mir3095	Mars	Lgals8	Kcnip2	Igll1	Hnrnpu
Slc6a9	Ppp1r16b	Osbpl9	Nbr1	Mir3107	Marveld2	Lgr5	Kcnk12	Ikzf4	Hoga1
Slc7a2	Ppp2r4	Osm	Ncapg	Mir3572	Marveld3	Lhfp	Kcnmb4	Il10rb	Homer2
Slc7a3	Ppp3ca	P4htm	Ncapg2	Mir375	Matn1	Lhx8	Kcnn2	Il12a	Hoxa13
Slmap	Ppp6c	Pacsin3	Ncaph	Mir421	Mavs	Lig1	Kcns1	Il17b	Hoxa2
Smarca5	Pradc1	Pak2	Ncl	Mir5046	Maz	Lime1	Kcns2	Il3ra	Hoxa4
Smarca5-ps	Prdx4	Pam16	Ncoa1	Mir5133	Mb21d2	Limk2	Kctd5	Ilf3	Hoxb13
Smarcad1	Prhoxnb	Papolb	Ncoa4	Mir5135	Mblac1	Lims1	Kctd7	Ilvbl	Hoxc12
Smarcc1	Prkdc	Paqr4	Ncor2	Mir692-1	Mboat7	Lin28b	Kdm4b	Immt	Hoxc13
Smarcd2	Prkrip1	Paqr7	Ndrg1	Mir761	Mbtps1	Lin7c	Kdm6b	Ing1	Hpcal4
Smc1a	Prlhr	Paqr8	Ndufa11	Mir9-2	Mccc2	Lins	Khsrp	Ing3	Hps4
Smc1b	Prox1	Pard6g	Ndufa5	Misp	Mcl1	Litaf	Kif13b	Ing4	Hps6
Smdt1	Prps1l3	Patl1	Ndufa6	Mkl2	Mcm2	Lix1	Kif14	Inhbe	Hs6st1
Smek2	Prr7	Paxbp1	Ndufa7	Mknk2	Mcm7	Lmbr1	Kif18b	Ino80	Hs6st3
Smg5	Prrc2c	Pcca	Ndufb4	Mlec	Mcm9	Lmnb2	Kif1a	Ino80c	Hsbp1
Smg7	Prss39	Pcdh12	Ndufs4	Mllt6	Mcts2	Lmod3	Kif24	Insig2	Hsd17b11
Smim20	Prss48	Pcdh8	Ndufv1	Mmaa	Mcu	LOC100503676	Kif5a	Ints2	Hsd3b7
Smndc1	Psip1	Pcdha12	Ndufv2	Mmp7	Mdh2	LOC106740	Kif6	Ints5	Hspa13
Smpd3	Psma4	Pcdha4	Nedd4l	Mms22l	Me2	Loh12cr1	Kifc3	Ints7	Hspa4
Snap25	Psmb2	Pcdhb14	Nedd9	Mn1	Med1	Lpgat1	Kirrel2	Ints9	Hspa9
Snap29	Psmb7	Pced1b	Nek4	Mnat1	Med13l	Lrguk	Kis2	Iqcd	Hspb2
Snapin	Psmd5	Pcgf1	Nek5	Mob1a	Med30	Lrif1	Kiss1	Iqgap2	Htr2b
Snhg8	Psph	Pcgf3	Nenf	Mob1b	Med6	Lrmp	Klf2	Ireb2	Htra2
Snora23	Ptbp2	Pcid2	Neu3	Mobp	Megf8	Lrp1	Klf7	Irf6	Htra4
Snrnp35	Pten	Pcm1	Neurog3	Mon1b	Meig1	Lrp8	Klf8	Irx2	Huwe1
Snrnp70	Ptges3	Pcmtd1	Nfam1	Morn1	Melk	Lrrc10	Klhdc9	Isg20	Hydin
Snrpg	Ptgfr	Pcnt	Nfatc3	Mos	Meox1	Lrrc16a	Klhl21	Isoc1	Hyls1
Snupn	Ptgr2	Pdcd4	Nfix	Mphosph6	Mepce	Lrrc28	Klhl23	Itfg3	Hyou1
Snx12	Ptma	Pdcd6ip	Nfkb1	Mpp2	Mertk	Lrrc33	Klhl9	Itga6	Icmt
Snx27	Ptov1	Pde4a	Nfkbib	Mpp5	Mest	Lrrc40	Klk12	Itgb1bp1	Id3
Snx5	Ptpmt1	Pdgfb	Nfxl1	Mpp7	Mettl11b	Lrrc47	Knop1	Itgb3	Idh1
Snx8	Ptpn23	Pdgfrb	Nfyc	Mppe1	Mettl15	Lrrc66	Kpna2	Itgb7	Idh3a
Soat2	Ptpn4	Pdk4	Nhlrc3	Mpv17l2	Mettl16	Lrwd1	Kpnb1	Itpr1	Idh3g
Sowahc	Ptpra	Pdxp	Nhp2	Mrap2	Mettl21a	Lsm14a	Kremen2	Itpripl1	Ido2
Sox2	Ptprm	Peli2	Ninl	Mrc2	Mettl22	Lsm3	Krr1	Jag1	Ier3
Sp9	Ptprs	Pex1	Nkap	Mre11a	Mettl3	Lsmem1	Krt19	Jakmip1	Ifltd1
Spag16	Ptrf	Pex13	Nkrf	Mro	Mex3c	Ltbr	Krt222	Jakmip3	Ifnlr1
Spag7	Ptrh2	Pfkfb2	Nktr	Mrpl22	Mfap3l	Ltc4s	Krtap5-2	Jam2	Ifrd2
Spata22	Puf60	Pgap1	Nkx2-3	Mrpl39	Mfsd6	Luc7l2	Ksr2	Jkamp	Ift20
Spata24	Qk	Pgp	Nkx2-4	Mrpl48	Mfsd7c	Lyn	L3mbtl1	Jmy	Ift46
Spats1	Qrfpr	Pgr15l	Nmb	Mrpl53	Mfsd8	Lyrm1	Lace1	Jtb	Ift57
Spc25	Qrich1	Phf12	Nmd3	Mrps14	Mgat3	Lyrm4	Lamb2	Kansl2	Ift74
Spdl1	R3hcc1	Phf15	Noa1	Mrps24	Mgat4c	Lyrm7	Lamp1	Kat6b	Ift80
Spdya	R3hdm2	Phf5a	Nog	Mrps7	Mgl2	Lysmd2	Laptm4a	Kazald1	Igf2bp2
Spg11	Rab11b	Pias1	Nol11	Msc	Micu1	Lzts3	Larp1	Kcne2	Igf2bp3
Spint2	Rab33b	Pibf1	Nol9	Msh5	Micu2	Macf1	Larp4b	Kcng2	Igf2r
Spop	Rab35	Pid1	Nom1	Msl2	Micu3	Macrod1	Lat2	Kcnip2	Igfbp6
Sprtn	Rab36	Pign	Nop14	Msmb	Mid1ip1	Macrod2	Lats2	Kcnj8	Igfbpl1
Spryd4	Rab4a	Pigs	Nop58	Mta2	Mier1	Mad1l1	Lcmt2	Kcnk12	Igll1
Spsb3	Rab5c	Pigyl	Nos3	Mtch2	Minos1	Mafg	Lcorl	Kcnmb4	Ikzf4
Sptlc2	Rabgap1	Pik3r1	Notch2	Mtfp1	Mir103-1	Mageb3	Ldhal6b	Kcnn2	Il10rb
Srd5a3	Rabgef1	Pip4k2c	Nox4	Mtfr1l	Mir1191	Magoh	Ldlrap1	Kcns1	Il12a
Srebf2	Rabif	Pitpnb	Nphp3	Mthfd1l	Mir1195	Mak	Lef1	Kcns2	Il17b
Srp19	Rad21	Pitpnm3	Nphs1as	Mtl5	Mir1196	Mak16	Lefty1	Kctd2	Il3ra
Srp72	Rad51	Pkd2	Npm1	Mtr	Mir1198	Malsu1	Leng1	Kctd5	Ilf3
Srrt	Rad9b	Pla2g10	Npr2	Mtss1l	Mir1224	Man1a2	Leo1	Kctd7	Ilvbl
Srsf10	Ralbp1	Pla2g15	Nprl2	Mttp	Mir137	Maneal	Leprel4	Kdm4b	Immt
Srsf3	Ralgapa2	Plcb1	Nprl3	Mum1	Mir1892	Maoa	Letmd1	Kdm6b	Ing1
Srsf4	Ranbp17	Plcb3	Nptn	Mxd3	Mir190b	Map10	Lgals8	Khdrbs1	Ing3
Srsf5	Rap1b	Plcl1	Nr2c2ap	Mxi1	Mir1935	Map2	Lgr5	Khsrp	Ing4
Ssbp1	Rapgef6	Pld1	Nrbf2	Myadm	Mir1940	Map2k2	Lhfp	Kif13b	Inhbe
Ssbp4	Rapgefl1	Plekha4	Nrl	Mybl1	Mir1943	Map3k15	Lhx8	Kif14	Ino80
Ssfa2	Rasgef1c	Plekhg1	Nrp2	Mycbp	Mir1946b	Map3k7	Lig1	Kif18b	Ino80c
Ssmem1	Rassf3	Plk1	Nsun3	Myef2	Mir196a-1	Map3k9	Lime1	Kif1a	Inpp5k
Ssna1	Raver1-fdx1l	Pllp	Nsun4	Myo15	Mir26a-2	Map4k2	Limk2	Kif24	Insig2
Ssr3	Rbbp7	Plod1	Nt5m	Myo1d	Mir290	Map6d1	Lims1	Kif5a	Ints2
St3gal5	Rbl1	Plscr1	Ntmt1	Myo5a	Mir296	Mapk14	Lin28b	Kif6	Ints5
St6gal2	Rbm14	Pm20d2	Nuak1	Mysm1	Mir297c	Mapk8ip2	Lin7c	Kifc3	Ints7
Stag3	Rbm15	Pmepa1	Nucb2	Naa15	Mir298	Mapkapk2	Lins	Kis2	Ints9
Stard10	Rbm26	Pmf1	Nucks1	Naa25	Mir3063	Mapkapk3	Litaf	Kiss1	Iqcb1
Stard13	Rbm3	Pnldc1	Nudcd2	Naa38	Mir3095	Mapre3	Lix1	Klf2	Iqcd
Stim2	Rbm39	Pnma1	Nudt2	Naalad2	Mir3107	Marcks	Lmbr1	Klf7	Iqgap2
Stk35	Rbm44	Pnpla2	Nudt6	Nagpa	Mir375	Marcksl1	Lmnb2	Klf8	Ireb2
Stk38l	Rbm48	Pnpla6	Nufip2	Nanp	Mir421	Mark1	Lmod3	Klhdc9	Irf5
Ston2	Rbm4b	Pola1	Nup133	Nbn	Mir5046	Mars	LOC106740	Klhl21	Irf6
Strip1	Rbm6	Polb	Nup160	Nbr1	Mir5133	Marveld2	Loh12cr1	Klhl23	Irx2
Stub1	Rbpj	Poldip3	Nup210l	Ncapg	Mir5135	Marveld3	Lpgat1	Klhl9	Isg20
Stx4a	Rc3h2	Pole	Nup37	Ncapg2	Mir692-1	Matn1	Lrguk	Klk12	Isoc1
Stxbp4	Rcan1	Polr1c	Nupl1	Ncaph	Mir761	Mavs	Lrif1	Knop1	Itfg3
Sugp1	Rce1	Polr2d	Nxpe5	Ncl	Mir9-2	Maz	Lrmp	Kpna2	Itga6
Supt16	Rcsd1	Polr2e	Nyap1	Ncoa1	Misp	Mb21d2	Lrp1	Kpnb1	Itgb1bp1
Supt5	Rdh11	Polr2k	Obsl1	Ncoa4	Mkl2	Mboat7	Lrp8	Kremen2	Itgb3
Suv39h1	Reck	Polr3b	Ociad2	Ncor2	Mknk2	Mbtps1	Lrrc10	Krr1	Itgb7
Swap70	Recql4	Polr3h	Ofd1	Nde1	Mlec	Mccc2	Lrrc16a	Krt19	Itpr1
Sycp1	Rela	Pop7	Ogdh	Ndrg1	Mllt6	Mcl1	Lrrc28	Krt222	Itpripl1
Syngr1	Rell2	Por	Olfr94	Ndufa11	Mmaa	Mcm2	Lrrc33	Krt31	Jag1
Syt6	Relt	Porcn	Optc	Ndufa5	Mmp7	Mcm7	Lrrc40	Krtap5-2	Jakmip1
Tab2	Rfc5	Pou3f1	Orc6	Ndufa6	Mms22l	Mcm9	Lrrc47	Ksr2	Jakmip3
Tab3	Rfesd	Pou4f1	Osbpl9	Ndufa7	Mn1	Mcts2	Lrrc66	L3mbtl1	Jam2
Tacc3	Rffl	Ppa2	Osm	Ndufb10	Mnat1	Mcu	Lrwd1	Lace1	Jkamp
Taf11	Rfwd3	Ppan	P4htm	Ndufb4	Mob1a	Mdh2	Lsm14a	Lamb2	Jmy
Taf1c	Rfx1	Pparg	Pacsin3	Ndufs4	Mob1b	Me2	Lsm3	Lamp1	Jtb
Taf7	Rfx4	Ppcdc	Padi2	Ndufv1	Mobp	Med1	Lsmem1	Laptm4a	Kansl2
Tanc1	Rfxap	Ppfibp2	Pak2	Ndufv2	Mon1b	Med13l	Ltbr	Larp1	Kat6b
Tanc2	Rgcc	Ppil6	Pam16	Nedd4l	Morc2a	Med30	Ltc4s	Larp4b	Kazald1
Taok1	Rgs2	Ppm1a	Papolb	Nedd9	Morn1	Med6	Luc7l2	Lat2	Kcnc3
Tardbp	Rgs20	Ppm1d	Paqr4	Nek4	Mos	Megf8	Lyn	Lats2	Kcne2
Tars	Rhbdl3	Ppm1g	Paqr7	Nek5	Mphosph6	Meig1	Lyrm1	Lcmt2	Kcng2
Tasp1	Rhob	Ppm1l	Paqr8	Nenf	Mpp2	Melk	Lyrm4	Lcorl	Kcnip2
Tbc1d25	Rhoc	Ppme1	Pard6g	Neu3	Mpp5	Meox1	Lyrm7	Ldhal6b	Kcnj8
Tbc1d8	Ric3	Ppp1r12a	Patl1	Neurog3	Mpp7	Mepce	Lysmd2	Ldlrap1	Kcnk12
Tbc1d9	Rictor	Ppp1r16b	Paxbp1	Nfam1	Mppe1	Mertk	Lzts3	Lef1	Kcnk4
Tbca	Rif1	Ppp2r4	Pcca	Nfatc3	Mrap2	Mest	Macf1	Lefty1	Kcnmb4
Tbcel	Rimklb	Ppp3ca	Pcdh12	Nfix	Mrc2	Mettl11b	Macrod1	Leng1	Kcnn2
Tbx3	Rims2	Ppp6c	Pcdh8	Nfkb1	Mre11a	Mettl15	Macrod2	Leo1	Kcns1
Tcf25	Riok2	Pradc1	Pcdha12	Nfkbib	Mro	Mettl16	Mad1l1	Leprel4	Kcns2
Tcf3	Rit1	Prdx4	Pcdha4	Nfxl1	Mrpl22	Mettl21a	Mael	Letmd1	Kctd2
Tctn2	Rmi1	Prf1	Pcdhb14	Nfyc	Mrpl39	Mettl22	Mafg	Lgals8	Kctd5
Tdp2	Rnf103	Prhoxnb	Pced1b	Ngfr	Mrpl48	Mettl3	Mageb3	Lgr5	Kctd7
Tead1	Rnf121	Prkdc	Pcgf1	Nhlrc3	Mrpl53	Mex3c	Magoh	Lhfp	Kdm2b
Tecpr2	Rnf125	Prkrip1	Pcgf3	Nhp2	Mrps14	Mfap3l	Mak	Lhx4	Kdm4b
Tex13	Rnf157	Prlhr	Pcid2	Ninl	Mrps24	Mfsd6	Mak16	Lhx8	Kdm6b
Tex19.1	Rnf181	Prom1	Pck2	Nkap	Mrps7	Mfsd7c	Malat1	Lig1	Khdrbs1
Tex40	Rnf19b	Prox1	Pcm1	Nkrf	Msc	Mfsd8	Malsu1	Lime1	Kif13b
Tex9	Rnf24	Prps1l3	Pcmtd1	Nktr	Msh5	Mgat3	Man1a2	Limk2	Kif14
Tfeb	Rnf38	Prpsap1	Pcnt	Nkx2-3	Msl2	Mgat4c	Maneal	Lims1	Kif18b
Tfg	Rnf4	Prpsap2	Pdcd4	Nkx2-4	Msmb	Mgl2	Maoa	Lin28b	Kif1a
Tfip11	Rnmtl1	Prr7	Pdcd6ip	Nmb	Mta2	Micu1	Map10	Lin7c	Kif24
Tgif2	Rnpc3	Prrc2c	Pde4a	Nmd3	Mtch2	Micu2	Map2	Lins	Kif5a
Tgoln1	Robo1	Prss39	Pdgfb	Noa1	Mtfp1	Micu3	Map2k2	Litaf	Kif6
Thada	Rora	Prss42	Pdgfrb	Nog	Mtfr1l	Mid1ip1	Map3k15	Lix1	Kifc2
Thap1	Rpl10a	Prss48	Pdk4	Nol11	Mthfd1l	Mier1	Map3k7	Lmbr1	Kifc3
Thap11	Rpl12	Psip1	Pdxp	Nol9	Mtl5	Minos1	Map3k9	Lmnb2	Kis2
Thap7	Rpl17	Psma4	Peli2	Nom1	Mtmr7	Mir103-1	Map4k2	Lmod3	Kiss1
Thoc1	Rpl23a	Psmb2	Pex1	Nop14	Mtr	Mir1191	Map6d1	LOC106740	Kiss1r
Thtpa	Rpl26	Psmb7	Pex13	Nop58	Mtss1l	Mir1195	Map7	Loh12cr1	Klf10
Ticam1	Rpl27a	Psmd4	Pfkfb2	Nos3	Mttp	Mir1196	Mapk14	Lpgat1	Klf2
Timm13	Rpl28	Psmd5	Pgap1	Notch2	Mum1	Mir1198	Mapk8ip2	Lrguk	Klf7
Timm17a	Rpl35	Psph	Pgp	Notch3	Mxd3	Mir1224	Mapkapk2	Lrif1	Klf8
Timm21	Rpl4	Ptbp2	Pgr15l	Nox4	Mxi1	Mir137	Mapkapk3	Lrmp	Klhdc9
Tipin	Rpl7a	Pten	Phf12	Nphp3	Myadm	Mir15a	Mapkbp1	Lrp1	Klhl21
Tkt	Rpp21	Ptges3	Phf15	Nphs1as	Mybl1	Mir1892	Mapre3	Lrp8	Klhl23
Tktl2	Rpp38	Ptgfr	Phf5a	Npm1	Mycbp	Mir190b	Marcks	Lrrc10	Klhl9
Tle3	Rprd1a	Ptgr2	Pias1	Npr2	Myef2	Mir1935	Marcksl1	Lrrc16a	Klk12
Tle4	Rprd1b	Ptma	Pibf1	Nprl2	Myh3	Mir1940	Mark1	Lrrc28	Kmt2e
Tmco1	Rps15	Ptov1	Pid1	Nprl3	Myo15	Mir1943	Mars	Lrrc33	Knop1
Tmem107	Rps15a	Ptplb	Pign	Nptn	Myo1a	Mir1946b	Marveld2	Lrrc40	Kpna2
Tmem108	Rps17	Ptpmt1	Pigs	Nr2c2ap	Myo1d	Mir196a-1	Marveld3	Lrrc47	Kpnb1
Tmem110	Rps19	Ptpn23	Pigyl	Nr3c1	Myo5a	Mir206	Matn1	Lrrc66	Kremen2
Tmem116	Rps2	Ptpn4	Pik3r1	Nrbf2	Mysm1	Mir26a-2	Mavs	Lrwd1	Krr1
Tmem143	Rps26	Ptpra	Pip4k2c	Nrl	Naa15	Mir290	Maz	Lsm14a	Krt19
Tmem159	Rps3a1	Ptprj	Pitpnb	Nrp2	Naa25	Mir297c	Mb21d2	Lsm3	Krt222
Tmem18	Rps6	Ptprm	Pitpnm3	Nsun3	Naa38	Mir298	Mboat7	Lsmem1	Krt31
Tmem183a	Rps6ka5	Ptprs	Pkd2	Nsun4	Naalad2	Mir3063	Mbtps1	Ltbr	Krtap5-2
Tmem218	Rps7	Ptrf	Pla2g10	Nt5m	Nagpa	Mir3095	Mccc2	Ltc4s	Ksr2
Tmem246	Rqcd1	Ptrh2	Pla2g15	Ntmt1	Nanog	Mir3107	Mcl1	Luc7l2	L3mbtl1
Tmem41b	Rraga	Puf60	Plcb1	Ntn5	Nanp	Mir32	Mcm2	Ly6g6d	Lace1
Tmem54	Rtfdc1	Qk	Plcb3	Nuak1	Nbn	Mir375	Mcm7	Lyn	Lamb2
Tmem9	Rwdd4a	Qrfpr	Plcl1	Nucb2	Nbr1	Mir421	Mcm9	Lyrm1	Lamp1
Tmem97	Rxrg	Qrich1	Pld1	Nucks1	Ncapg	Mir5046	Mcts2	Lyrm4	Laptm4a
Tmppe	Sall1	R3hcc1	Plekha4	Nudcd2	Ncapg2	Mir5133	Mcu	Lyrm7	Larp1
Tmtc2	Sap18	R3hdm2	Plekhg1	Nudt2	Ncaph	Mir5135	Mdh2	Lysmd2	Larp4b
Tmtc3	Sapcd1	Rab11b	Plk1	Nudt6	Ncl	Mir692-1	Me2	Lzts3	Lat2
Tmub1	Sbno1	Rab11fip4	Pllp	Nufip2	Ncoa1	Mir761	Mea1	Macf1	Lats2
Tmx3	Scaf4	Rab33b	Plod1	Numb	Ncoa4	Mir9-2	Med1	Macrod1	Lcmt2
Tnfaip2	Scamp5	Rab35	Plscr1	Nup133	Ncor2	Misp	Med13l	Macrod2	Lcorl
Tnfsf11	Scg3	Rab36	Pm20d2	Nup160	Nde1	Mkl2	Med15	Mad1l1	Ldhal6b
Tnik	Scn3b	Rab3d	Pmepa1	Nup210l	Ndrg1	Mknk2	Med30	Mael	Ldlrap1
Tnip2	Sdr39u1	Rab43	Pmf1	Nup37	Ndufa11	Mlec	Med6	Mafg	Lef1
Tnk1	Sec23ip	Rab4a	Pnldc1	Nupl1	Ndufa5	Mllt6	Megf8	Mageb3	Lefty1
Tnrc6b	Sec62	Rab5c	Pnma1	Nxpe5	Ndufa6	Mmaa	Meig1	Magoh	Leng1
Tob1	Sec63	Rab7l1	Pnpla2	Nyap1	Ndufa7	Mmp7	Melk	Mak	Leo1
Tollip	Sema3a	Rabgap1	Pnpla6	Obsl1	Ndufb10	Mms22l	Meox1	Mak16	Leprel4
Top1	Sema4g	Rabgef1	Pola1	Ociad2	Ndufb4	Mn1	Mertk	Malat1	Letmd1
Top3a	Sephs1	Rabif	Polb	Ofd1	Ndufs4	Mnat1	Mest	Malsu1	Lgals8
Tox4	Sephs2	Rad18	Poldip3	Ogdh	Ndufv1	Mob1a	Mettl11b	Man1a2	Lgr5
Tpd52l1	Serbp1	Rad21	Pole	Optc	Ndufv2	Mob1b	Mettl15	Maneal	Lhfp
Tpmt	Serpinh1	Rad51	Polr1c	Orc6	Nedd4l	Mobp	Mettl16	Maoa	Lhx4
Tpr	Sertm1	Rad9b	Polr2d	Osbpl9	Nedd9	Mon1b	Mettl21a	Map10	Lhx8
Trap1a	Setd1a	Ralbp1	Polr2e	Osm	Nek4	Morc2a	Mettl22	Map2	Lig1
Trerf1	Setdb2	Ralgapa2	Polr2k	P4htm	Nek5	Morn1	Mettl3	Map2k2	Lime1
Trim24	Setx	Ranbp17	Polr3b	Pacsin3	Nenf	Mos	Mettl8	Map3k15	Limk2
Trim26	Sf3a2	Rap1b	Polr3h	Padi2	Neu3	Mphosph6	Mex3c	Map3k7	Lims1
Trim36	Sf3b2	Rapgef6	Pop7	Padi4	Neurog3	Mpp2	Mfap3l	Map3k9	Lin28b
Trim37	Sfmbt2	Rapgefl1	Por	Pafah1b1	Nfam1	Mpp5	Mfsd6	Map4k2	Lin7c
Trim39	Sgk3	Rasgef1c	Porcn	Pak2	Nfatc3	Mpp7	Mfsd7c	Map6d1	Lins
Trim59	Sgsm1	Rassf3	Pou3f1	Pam16	Nfix	Mppe1	Mfsd8	Map7	Litaf
Trip12	Sh2b3	Raver1-fdx1l	Pou4f1	Papolb	Nfkb1	Mrap2	Mgat3	Mapk14	Lix1
Trmt61b	Sh3bgrl	Rbbp7	Ppa2	Paqr4	Nfkbib	Mrc2	Mgat4c	Mapk8ip2	Lmbr1
Trmu	Sh3bp2	Rbl1	Ppan	Paqr7	Nfxl1	Mre11a	Mgl2	Mapkapk2	Lmnb2
Troap	Sh3kbp1	Rbm14	Pparg	Paqr8	Nfyc	Mro	Micu1	Mapkapk3	Lmod3
Trpv4	Shprh	Rbm15	Ppcdc	Pard6g	Ngfr	Mrpl22	Micu2	Mapkbp1	LOC106740
Tsc22d1	Shroom2	Rbm26	Ppfibp2	Patl1	Nhlrc3	Mrpl39	Micu3	Mapre3	Loh12cr1
Tsc22d4	Shroom3	Rbm3	Ppil6	Paxbp1	Nhp2	Mrpl48	Mid1ip1	Marcks	Lpgat1
Tsen2	Siah1b	Rbm39	Ppm1a	Pbld1	Ninl	Mrpl53	Mier1	Marcksl1	Lrguk
Tsfm	Sidt2	Rbm44	Ppm1d	Pcca	Nkap	Mrps10	Minos1	Mark1	Lrif1
Tsg101	Sipa1l1	Rbm48	Ppm1g	Pcdh12	Nkrf	Mrps14	Mir103-1	Mars	Lrmp
Tshz2	Six3os1	Rbm4b	Ppm1l	Pcdh8	Nktr	Mrps24	Mir1191	Marveld2	Lrp1
Tspan2	Ska3	Rbm6	Ppme1	Pcdha12	Nkx2-3	Mrps7	Mir1195	Marveld3	Lrp8
Tspyl1	Slc12a2	Rbpj	Ppp1r12a	Pcdha4	Nkx2-4	Msc	Mir1196	Matn1	Lrrc10
Tspyl4	Slc15a4	Rc3h2	Ppp1r16b	Pcdhb14	Nkx2-5	Msh5	Mir1198	Mavs	Lrrc16a
Tsr1	Slc16a11	Rcan1	Ppp2r4	Pced1b	Nmb	Msl2	Mir1224	Maz	Lrrc28
Tssc4	Slc18b1	Rce1	Ppp3ca	Pcgf1	Nmd3	Msmb	Mir137	Mb21d2	Lrrc33
Ttc1	Slc22a18	Rcsd1	Ppp6c	Pcgf3	Noa1	Msx2	Mir15a	Mboat7	Lrrc40
Ttc14	Slc25a11	Rdh11	Pradc1	Pcid2	Nog	Mta2	Mir1892	Mbtps1	Lrrc47
Ttc18	Slc25a38	Reck	Prdx4	Pck2	Nol11	Mtch2	Mir190b	Mccc2	Lrrc66
Ttc19	Slc25a4	Recql4	Prf1	Pcm1	Nol9	Mtfp1	Mir1935	Mcl1	Lrwd1
Ttc32	Slc2a5	Rela	Prhoxnb	Pcmtd1	Nom1	Mtfr1l	Mir1940	Mcm2	Lsm14a
Ttc39b	Slc35b4	Rell2	Prkdc	Pcnt	Nop14	Mthfd1l	Mir1943	Mcm7	Lsm3
Ttl	Slc35d3	Relt	Prkrip1	Pdcd4	Nop2	Mtl5	Mir1946b	Mcm9	Lsmem1
Ttll13	Slc39a11	Rfc5	Prlhr	Pdcd6ip	Nop58	Mtmr7	Mir1949	Mcts2	Ltbr
Ttll9	Slc39a7	Rfesd	Prom1	Pde4a	Nos3	Mtr	Mir196a-1	Mcu	Ltc4s
Tubb2b	Slc5a1	Rffl	Prox1	Pdgfb	Notch2	Mtss1l	Mir206	Mdh2	Luc7l2
Tubg1	Slc5a6	Rfwd3	Prps1l3	Pdgfrb	Notch3	Mttp	Mir26a-2	Me2	Ly6g6d
Tubgcp3	Slc6a11	Rfx1	Prpsap1	Pdk4	Nox4	Muc13	Mir290	Mea1	Lyn
Tubgcp5	Slc6a9	Rfx4	Prpsap2	Pdxp	Nphp3	Mum1	Mir297c	Med1	Lyrm1
Txlng	Slc7a2	Rfxap	Prr14l	Peli2	Nphs1	Mxd3	Mir298	Med13l	Lyrm4
Txn1	Slc7a3	Rgcc	Prr7	Pex1	Npm1	Mxi1	Mir3063	Med15	Lyrm7
Txndc9	Slmap	Rgs2	Prrc2c	Pex13	Npr2	Myadm	Mir3079	Med19	Lysmd2
Txnrd1	Smad3	Rgs20	Prrt1	Pfkfb2	Nprl2	Mybl1	Mir3095	Med27	Lzts3
U05342	Smarca5	Rhbdl3	Prss39	Pgap1	Nprl3	Myc	Mir3107	Med30	Macf1
Uaca	Smarca5-ps	Rhob	Prss42	Pgp	Nptn	Mycbp	Mir32	Med6	Macrod1
Ubash3b	Smarcad1	Rhoc	Prss48	Pgr15l	Nr2c2ap	Myef2	Mir375	Megf8	Macrod2
Ube2d2a	Smarcc1	Ric3	Psip1	Phf12	Nr3c1	Myh3	Mir421	Meig1	Mad1l1
Ube2e3	Smarcd2	Rictor	Psma4	Phf15	Nrbf2	Myo15	Mir484	Melk	Mael
Ube2h	Smc1a	Rif1	Psmb2	Phf20	Nrl	Myo1a	Mir5046	Meox1	Mageb3
Ube2k	Smc1b	Rimklb	Psmb7	Phf5a	Nrp2	Myo1d	Mir5133	Mep1b	Magoh
Ube2t	Smdt1	Rims2	Psmd4	Phldb1	Nsun3	Myo5a	Mir5135	Mertk	Mak
Ube3a	Smek2	Riok2	Psmd5	Pias1	Nsun4	Mysm1	Mir692-1	Mest	Mak16
Ublcp1	Smg5	Rit1	Psph	Pibf1	Nt5e	Mzb1	Mir761	Mettl11b	Malat1
Ubr3	Smg7	Rmi1	Ptbp2	Pid1	Nt5m	Mzf1	Mir9-2	Mettl15	Malsu1
Ubtf	Smim20	Rmnd5b	Pten	Pign	Ntmt1	Naa15	Misp	Mettl16	Man1a2
Ufd1l	Smndc1	Rnaseh2b	Ptges3	Pigyl	Ntn5	Naa25	Mkl2	Mettl21a	Maneal
Uhrf2	Smpd3	Rnf103	Ptgfr	Pik3r1	Nuak1	Naa38	Mknk2	Mettl22	Maoa
Unc93b1	Snap25	Rnf121	Ptgr2	Pip4k2c	Nucb2	Naalad2	Mlec	Mettl3	Map10
Unkl	Snap29	Rnf125	Ptma	Pitpnb	Nucks1	Nagpa	Mllt6	Mettl8	Map2
Upf3a	Snapin	Rnf157	Ptov1	Pitpnm3	Nudcd2	Nanog	Mlst8	Mex3c	Map2k2
Upf3b	Snhg8	Rnf181	Ptplb	Pkd2	Nudt2	Nanp	Mmaa	Mfap3l	Map3k15
Usp39	Snora23	Rnf19b	Ptpmt1	Pkig	Nudt6	Nbn	Mmp19	Mfsd3	Map3k7
Usp47	Snora2b	Rnf24	Ptpn23	Pla2g10	Nufip2	Nbr1	Mmp7	Mfsd6	Map3k9
Usp5	Snord35a	Rnf38	Ptpn4	Pla2g15	Numb	Ncapg	Mms22l	Mfsd7c	Map4k2
Usp53	Snrnp35	Rnf4	Ptpra	Plcb1	Nup133	Ncapg2	Mn1	Mgat3	Map6d1
Utp3	Snrnp70	Rnmtl1	Ptprb	Plcb3	Nup160	Ncaph	Mnat1	Mgat4c	Map7
Utp6	Snrpg	Rnpc3	Ptprj	Plcl1	Nup210l	Ncl	Mob1a	Mgl2	Mapk14
Vamp3	Snupn	Robo1	Ptprm	Pld1	Nup37	Ncoa1	Mob1b	Mical2	Mapk8ip2
Vash1	Snx12	Rora	Ptprs	Plekha4	Nupl1	Ncoa4	Mobp	Micu1	Mapkapk2
Vash2	Snx27	Rpgrip1	Ptrf	Plekhg1	Nxpe5	Ncor2	Mon1b	Micu2	Mapkapk3
Vasp	Snx5	Rpl10a	Ptrh2	Plk1	Nyap1	Nde1	Morc2a	Micu3	Mapkbp1
Vaultrc5	Snx8	Rpl12	Puf60	Pllp	Obsl1	Ndrg1	Morn1	Mid1ip1	Mapre3
Vbp1	Soat2	Rpl17	Qk	Plod1	Ociad2	Ndufa11	Mos	Mier1	Marcks
Vdac1	Sowahc	Rpl23a	Qrfpr	Plscr1	Ofd1	Ndufa5	Mphosph6	Mif4gd	Marcksl1
Vdac3	Sox11	Rpl26	Qrich1	Pm20d2	Ogdh	Ndufa6	Mpp2	Minos1	Mark1
Vegfa	Sox2	Rpl27a	R3hcc1	Pmepa1	Olfr111	Ndufa7	Mpp5	Mir103-1	Mars
Vmp1	Sp9	Rpl28	R3hdm2	Pmf1	Olig3	Ndufb10	Mpp7	Mir1191	Marveld2
Vps28	Spag16	Rpl35	Rab11b	Pnldc1	Optc	Ndufb4	Mppe1	Mir1195	Marveld3
Vps4a	Spag7	Rpl4	Rab11fip4	Pnma1	Orc6	Ndufs4	Mpzl1	Mir1196	Matn1
Vps4b	Spast	Rpl7a	Rab33b	Pnpla2	Os9	Ndufv1	Mrap2	Mir1198	Mavs
Wac	Spata22	Rpp21	Rab35	Pnpla6	Osbpl9	Ndufv2	Mrc2	Mir137	Maz
Wdfy1	Spata24	Rpp38	Rab36	Pola1	Osm	Nedd4l	Mre11a	Mir15a	Mb21d2
Wdr12	Spats1	Rprd1a	Rab3d	Polb	P4htm	Nedd9	Mro	Mir1892	Mboat7
Wdr27	Spc25	Rprd1b	Rab43	Poldip3	Pacsin3	Nek4	Mrpl22	Mir190b	Mbtps1
Wdr44	Spdl1	Rps15	Rab4a	Pole	Padi2	Nek5	Mrpl39	Mir1935	Mccc2
Wdr6	Spdya	Rps15a	Rab5c	Polr1c	Padi4	Nenf	Mrpl48	Mir1940	Mcl1
Wdr63	Spg11	Rps17	Rab7l1	Polr2d	Pafah1b1	Neu3	Mrpl53	Mir1943	Mcm2
Wdr7	Spint2	Rps19	Rabgap1	Polr2e	Pak2	Neurog3	Mrps10	Mir1946b	Mcm7
Wdr73	Spop	Rps2	Rabgef1	Polr2k	Pam16	Nfam1	Mrps14	Mir196a-1	Mcm9
Whsc1l1	Sprtn	Rps26	Rabif	Polr3b	Papolb	Nfatc3	Mrps24	Mir206	Mcts2
Wnk1	Spry1	Rps3a1	Rad18	Polr3h	Paqr4	Nfix	Mrps7	Mir26a-2	Mcu
Wrap53	Spryd4	Rps6	Rad21	Pop7	Paqr7	Nfkb1	Msc	Mir290	Mdh2
Wrb	Spsb3	Rps6ka5	Rad51	Por	Paqr8	Nfkbib	Msh5	Mir297c	Me2
Wrnip1	Sptlc2	Rps7	Rad9b	Porcn	Pard6g	Nfxl1	Msl2	Mir298	Mea1
Xkr4	Src	Rqcd1	Ralbp1	Pou3f1	Patl1	Nfyc	Msmb	Mir3063	Med1
Xkr5	Srd5a3	Rraga	Ralgapa2	Pou4f1	Paxbp1	Ngfr	Msx2	Mir3079	Med13l
Xpo1	Srebf2	Rtfdc1	Ranbp17	Ppa2	Pbld1	Nhlrc3	Mta2	Mir3095	Med15
Xrcc3	Srp19	Rwdd4a	Rap1b	Ppan	Pcca	Nhp2	Mtch2	Mir3107	Med19
Xrcc6bp1	Srp72	Rxrg	Rapgef6	Pparg	Pcdh12	Ninl	Mtfp1	Mir32	Med27
Xrra1	Srrt	S1pr4	Rapgefl1	Ppcdc	Pcdh8	Nkap	Mtfr1l	Mir375	Med30
Yif1b	Srsf10	Sall1	Rasgef1c	Ppfibp2	Pcdha12	Nkrf	Mthfd1l	Mir421	Med6
Yod1	Srsf3	Sap18	Rassf3	Ppil6	Pcdha4	Nktr	Mtl5	Mir484	Megf8
Ypel1	Srsf4	Sapcd1	Raver1-fdx1l	Ppm1a	Pcdhb13	Nkx2-3	Mtmr7	Mir5046	Meig1
Ythdc1	Srsf5	Sbno1	Rbbp7	Ppm1d	Pced1b	Nkx2-4	Mtr	Mir5133	Melk
Ythdf1	Ssbp1	Scaf4	Rbl1	Ppm1g	Pcgf1	Nkx2-5	Mtss1l	Mir5135	Meox1
Ywhag	Ssbp4	Scamp5	Rbm14	Ppm1l	Pcgf3	Nmb	Mttp	Mir684-1	Mep1b
Yy1	Ssfa2	Scg3	Rbm15	Ppme1	Pcid2	Nmd3	Muc13	Mir692-1	Mertk
Zbtb22	Ssmem1	Scn2b	Rbm24	Ppp1r12a	Pck2	Noa1	Mum1	Mir761	Mest
Zbtb40	Ssna1	Scn3b	Rbm26	Ppp1r16b	Pcm1	Nog	Mxd3	Mir9-2	Mettl11b
Zbtb41	Ssr3	Sdr39u1	Rbm3	Ppp2r4	Pcmtd1	Nol11	Mxi1	Misp	Mettl15
Zbtb42	Ssx2ip	Sec23ip	Rbm39	Ppp3ca	Pcnt	Nol9	Myadm	Mkl2	Mettl16
Zbtb5	St3gal5	Sec62	Rbm44	Ppp6c	Pdcd4	Nom1	Mybl1	Mknk2	Mettl21a
Zc3h6	St6gal2	Sec63	Rbm48	Pradc1	Pdcd6ip	Nop14	Mybl2	Mlec	Mettl22
Zc3h8	Stag3	Sell	Rbm4b	Prdx4	Pde4a	Nop2	Myc	Mllt6	Mettl3
Zc3hav1	Stard10	Sema3a	Rbm6	Prf1	Pdgfb	Nop58	Mycbp	Mlph	Mettl8
Zc3hc1	Stard13	Sema4g	Rbpj	Prhoxnb	Pdgfrb	Nos3	Myef2	Mlst8	Mex3c
Zcchc18	Stim2	Sephs1	Rc3h2	Prkdc	Pdk4	Notch2	Myh3	Mmaa	Mfap3l
Zdhhc14	Stk38l	Sephs2	Rcan1	Prkrip1	Pdxp	Notch3	Myo15	Mmp19	Mfsd3
Zdhhc20	Stk39	Serbp1	Rce1	Prlhr	Peli2	Nox4	Myo1a	Mmp7	Mfsd6
Zdhhc5	Ston2	Serpinh1	Rcsd1	Prom1	Pex1	Nphp3	Myo1d	Mms22l	Mfsd7c
Zfand1	Strip1	Sertm1	Rdh11	Prox1	Pex13	Nphs1	Myo5a	Mn1	Mgat3
Zfc3h1	Stub1	Setd1a	Reck	Prps1l3	Pfkfb2	Npm1	Mysm1	Mnat1	Mgat4c
Zfml	Stx4a	Setd2	Recql4	Prpsap1	Pgap1	Npr2	Mzb1	Mob1a	Mgl2
Zfp12	Stxbp1	Setd7	Rela	Prpsap2	Pgp	Nprl2	Mzf1	Mob1b	Mical2
Zfp142	Stxbp4	Setdb2	Rell2	Prr14l	Pgr15l	Nprl3	Naa15	Mobp	Micu1
Zfp219	Sugp1	Setx	Relt	Prr7	Phf12	Nptn	Naa25	Mon1b	Micu2
Zfp260	Sult5a1	Sf3a2	Rfc5	Prrc2c	Phf15	Nr2c2ap	Naa38	Morc2a	Micu3
Zfp273	Supt16	Sf3b2	Rfesd	Prrt1	Phf20	Nr3c1	Naalad2	Morn1	Mid1ip1
Zfp276	Supt5	Sfmbt2	Rffl	Prss39	Phf5a	Nr6a1	Nagpa	Mos	Mier1
Zfp286	Suv39h1	Sgk3	Rfwd3	Prss42	Phldb1	Nrbf2	Nanog	Mphosph6	Mif4gd
Zfp317	Swap70	Sgms2	Rfx1	Prss48	Pias1	Nrl	Nanp	Mpo	Minos1
Zfp329	Sycp1	Sgsm1	Rfx4	Psip1	Pibf1	Nrp2	Nav1	Mpp2	Mir103-1
Zfp346	Syne1	Sh2b3	Rfxap	Psma4	Pid1	Nsun3	Nbn	Mpp5	Mir1191
Zfp36	Syngr1	Sh3bgrl	Rgcc	Psmb2	Pign	Nsun4	Nbr1	Mpp7	Mir1195
Zfp386	Syt6	Sh3bp2	Rgs2	Psmb7	Pigyl	Nt5e	Ncapg	Mppe1	Mir1196
Zfp398	Tab2	Sh3kbp1	Rgs20	Psmd4	Pik3r1	Nt5m	Ncapg2	Mpzl1	Mir1198
Zfp40	Tab3	She	Rhbdl3	Psmd5	Pip4k2c	Nthl1	Ncaph	Mrap2	Mir137
Zfp414	Tacc3	Shprh	Rhob	Psph	Pitpnb	Ntmt1	Ncl	Mrc2	Mir15a
Zfp444	Taf11	Shroom2	Rhoc	Ptbp2	Pitpnm2	Ntn5	Ncoa1	Mre11a	Mir1839
Zfp455	Taf1c	Shroom3	Ric3	Pten	Pitpnm3	Nuak1	Ncoa4	Mro	Mir1892
Zfp511	Taf6l	Siah1b	Rictor	Ptges3	Pkd2	Nucb2	Ncor2	Mrpl18	Mir190b
Zfp518a	Taf7	Sidt2	Rif1	Ptgfr	Pkig	Nucks1	Ndrg1	Mrpl22	Mir1935
Zfp53	Tanc1	Sim2	Rimklb	Ptgr2	Pla2g10	Nudcd2	Ndufa11	Mrpl39	Mir1936
Zfp566	Tanc2	Sipa1l1	Rims2	Ptma	Pla2g15	Nudt2	Ndufa5	Mrpl48	Mir1940
Zfp58	Taok1	Six3os1	Riok2	Ptov1	Plcb1	Nudt6	Ndufa7	Mrpl53	Mir1943
Zfp59	Tardbp	Ska3	Rit1	Ptplb	Plcb3	Nufip2	Ndufb10	Mrps10	Mir1946b
Zfp592	Tars	Skida1	Rmi1	Ptpmt1	Plcl1	Numb	Ndufb4	Mrps14	Mir196a-1
Zfp607	Tasp1	Skor1	Rmnd5b	Ptpn23	Pld1	Nup133	Ndufs4	Mrps24	Mir206
Zfp62	Tbc1d25	Slc12a2	Rnaseh2b	Ptpn4	Plekha4	Nup160	Ndufv1	Mrps30	Mir26a-2
Zfp639	Tbc1d8	Slc15a4	Rnf103	Ptpra	Plekhg1	Nup210l	Ndufv2	Msc	Mir290
Zfp668	Tbc1d9	Slc16a11	Rnf121	Ptprb	Plk1	Nup37	Nedd4l	Msh5	Mir297c
Zfp7	Tbca	Slc18b1	Rnf125	Ptprj	Pllp	Nupl1	Nedd9	Msl2	Mir298
Zfp703	Tbcel	Slc22a18	Rnf157	Ptprm	Plod1	Nxpe5	Nek4	Msln	Mir3063
Zfp764	Tbx3	Slc25a11	Rnf17	Ptprs	Plscr1	Nxph2	Nek5	Msmb	Mir3079
Zfp768	Tcf25	Slc25a38	Rnf181	Ptrf	Pm20d2	Nyap1	Nenf	Msx2	Mir3095
Zfp827	Tcf3	Slc25a4	Rnf19b	Ptrh2	Pmepa1	Obfc1	Nespas	Mta2	Mir3107
Zfp846	Tcf7l1	Slc2a5	Rnf24	Puf60	Pmf1	Obsl1	Neu3	Mtch2	Mir32
Zfp867	Tctn2	Slc35b4	Rnf38	Pvt1	Pnldc1	Ociad2	Neurog2	Mtfp1	Mir324
Zfp940	Tdp2	Slc35d3	Rnf4	Qk	Pnma1	Ofd1	Neurog3	Mtfr1l	Mir3470a
Zfp941	Tead1	Slc37a2	Rnmtl1	Qrfpr	Pnpla2	Ogdh	Nf2	Mthfd1l	Mir375
Zfp951	Tecpr2	Slc39a11	Rnpc3	Qrich1	Pnpla6	Olfml2b	Nfam1	Mtl5	Mir421
Zfp954	Tesk1	Slc39a7	Robo1	R3hcc1	Pola1	Olfr111	Nfatc3	Mtmr7	Mir425
Zfr2	Tex13	Slc3a2	Rora	R3hdm2	Polb	Olfr424	Nfix	Mtr	Mir484
Zkscan2	Tex19.1	Slc5a1	Rpgrip1	Rab11b	Poldip3	Olfr902	Nfkb1	Mtss1l	Mir5133
Zmym3	Tex40	Slc5a6	Rpl10a	Rab11fip4	Pole	Olig3	Nfkbib	Mttp	Mir5135
Zmynd8	Tex9	Slc6a11	Rpl12	Rab23	Polr1c	Optc	Nfxl1	Muc13	Mir684-1
Znf512b	Tfeb	Slc6a9	Rpl17	Rab33b	Polr2d	Orai1	Nfyc	Mum1	Mir692-1
Zpbp	Tfg	Slc7a2	Rpl23a	Rab35	Polr2e	Orc6	Ngfr	Mxd3	Mir693
Zrsr1	Tfip11	Slc7a3	Rpl26	Rab36	Polr2k	Ormdl1	Nhlrc3	Mxi1	Mir761
Zscan20	Tgif2	Slc7a7	Rpl27a	Rab3d	Polr3b	Os9	Nhp2	Myadm	Mir7b
Zscan22	Tgoln1	Slmap	Rpl28	Rab43	Polr3h	Osbpl9	Ninl	Mybl1	Mir9-2
Zswim7	Thada	Smad3	Rpl35	Rab4a	Pop7	Osm	Nkap	Mybl2	Misp
Zzz3	Thap1	Smarca5	Rpl4	Rab5c	Por	P4htm	Nkrf	Myc	Mkl2
	Thap11	Smarca5-ps	Rpl7a	Rab7l1	Porcn	Pabpn1l	Nktr	Mycbp	Mknk2
	Thap7	Smarcad1	Rpp21	Rabgap1	Pou3f1	Pacsin3	Nkx2-3	Myef2	Mlec
	Thoc1	Smarcc1	Rpp38	Rabgef1	Pou4f1	Padi2	Nkx2-4	Myh3	Mllt6
	Thtpa	Smarcd2	Rprd1a	Rabif	Ppa2	Padi4	Nkx2-5	Myl2	Mlph
	Ticam1	Smc1a	Rprd1b	Rad18	Ppan	Pafah1b1	Nmb	Myo15	Mlst8
	Timm13	Smc1b	Rps15	Rad21	Pparg	Pak2	Nmd3	Myo1a	Mmaa
	Timm17a	Smco1	Rps15a	Rad51	Ppcdc	Palm3	Noa1	Myo1d	Mmp19
	Timm21	Smdt1	Rps17	Rad9b	Ppfibp2	Pam16	Nog	Myo5a	Mmp7
	Tipin	Smek2	Rps19	Ralbp1	Ppil6	Pank2	Nol11	Mysm1	Mms22l
	Tkt	Smg5	Rps2	Ralgapa2	Ppm1a	Papolb	Nol9	Mzb1	Mn1
	Tktl2	Smg7	Rps26	Ranbp17	Ppm1d	Paqr7	Nom1	Mzf1	Mnat1
	Tle3	Smim20	Rps3a1	Rap1b	Ppm1g	Paqr8	Nop14	Naa15	Mob1a
	Tle4	Smndc1	Rps6	Rapgef6	Ppm1j	Pard6g	Nop2	Naa25	Mob1b
	Tmco1	Smpd3	Rps6ka5	Rapgefl1	Ppm1l	Parvb	Nop58	Naa38	Mobp
	Tmem107	Snap25	Rps7	Rasgef1c	Ppme1	Patl1	Nos3	Naalad2	Mon1b
	Tmem108	Snap29	Rqcd1	Rasgrp2	Ppp1r12a	Paxbp1	Notch2	Nab1	Morc2a
	Tmem110	Snapin	Rraga	Rassf3	Ppp1r16b	Pbld1	Notch3	Nagpa	Morn1
	Tmem116	Snhg8	Rtfdc1	Raver1-fdx1l	Ppp2r4	Pcca	Nox4	Nanog	Mos
	Tmem143	Snora23	Rwdd4a	Rbbp7	Ppp3ca	Pccb	Nphp3	Nanp	Mphosph6
	Tmem159	Snora2b	Rxrg	Rbl1	Ppp6c	Pcdh12	Nphs1	Nav1	Mpo
	Tmem18	Snord32a	S1pr4	Rbm14	Pradc1	Pcdh8	Npm1	Nbn	Mpp2
	Tmem183a	Snrnp35	Sall1	Rbm15	Prdx4	Pcdha12	Npm3-ps1	Nbr1	Mpp5
	Tmem203	Snrnp70	Samd14	Rbm24	Prf1	Pcdha4	Npr2	Ncapg	Mpp7
	Tmem211	Snrpg	Sap18	Rbm26	Prhoxnb	Pcdhb13	Nprl2	Ncapg2	Mppe1
	Tmem218	Snupn	Sapcd1	Rbm3	Prkdc	Pced1b	Nprl3	Ncf1	Mpzl1
	Tmem229a	Snx12	Sash1	Rbm39	Prkrip1	Pcgf1	Nptn	Ncl	Mrap2
	Tmem245	Snx27	Sbno1	Rbm44	Prlhr	Pcgf3	Nr2c2ap	Ncoa1	Mrc2
	Tmem246	Snx5	Scaf4	Rbm48	Prom1	Pcid2	Nr3c1	Ncoa4	Mre11a
	Tmem41b	Snx8	Scamp5	Rbm4b	Prox1	Pck2	Nr6a1	Ncor2	Mro
	Tmem54	Soat2	Scg3	Rbm5	Prps1l3	Pcm1	Nrbf2	Ndrg1	Mrpl13
	Tmem88b	Sos1	Scimp	Rbm6	Prpsap1	Pcmtd1	Nrl	Ndufa11	Mrpl18
	Tmem9	Sowahc	Scn2b	Rbpj	Prpsap2	Pcnt	Nrp2	Ndufa5	Mrpl20
	Tmem97	Sox11	Scn3b	Rbx1	Prr14l	Pdcd4	Nsun3	Ndufa6	Mrpl22
	Tmod4	Sox2	Sdr39u1	Rc3h2	Prr7	Pdcd6ip	Nsun4	Ndufa7	Mrpl39
	Tmppe	Sp9	Sec23ip	Rcan1	Prrc2c	Pde4a	Nt5e	Ndufb10	Mrpl48
	Tmtc2	Spag16	Sec62	Rce1	Prrt1	Pde8b	Nt5m	Ndufb4	Mrps10
	Tmtc3	Spag7	Sec63	Rcsd1	Prss39	Pdgfb	Nthl1	Ndufs4	Mrps14
	Tmub1	Spast	Sell	Rdh11	Prss42	Pdgfrb	Ntmt1	Ndufv1	Mrps24
	Tmx3	Spata22	Sema3a	Reck	Prss48	Pdk4	Ntn5	Ndufv2	Mrps30
	Tnfaip2	Spata24	Sema4g	Recql4	Psat1	Pdxp	Nuak1	Nedd4l	Msc
	Tnfrsf10b	Spats1	Sephs1	Rela	Psip1	Peli2	Nucb2	Nedd9	Msh5
	Tnfsf11	Spc25	Sephs2	Rell1	Psma1	Pex1	Nucks1	Nek4	Msl2
	Tnik	Spdl1	Serbp1	Rell2	Psma4	Pex13	Nudcd2	Nek5	Msln
	Tnip2	Spdya	Serpinh1	Relt	Psma8	Pfkfb2	Nudt2	Nenf	Msmb
	Tnk1	Spg11	Sertm1	Rfc5	Psmb2	Pgap1	Nudt6	Nespas	Msx2
	Tnrc6b	Spint2	Setd1a	Rfesd	Psmb7	Pgp	Nufip2	Neu3	Mta2
	Tob1	Spop	Setd2	Rffl	Psmd4	Pgr15l	Numb	Neurog2	Mtch2
	Tollip	Sprtn	Setdb2	Rfng	Psmd5	Phf12	Nup133	Neurog3	Mtfp1
	Tomm20	Spry1	Setx	Rfwd3	Psph	Phf14	Nup160	Nf2	Mtfr1l
	Tomm22	Spryd4	Sf3a2	Rfx1	Ptbp2	Phf15	Nup210l	Nfam1	Mthfd1l
	Top1	Spsb3	Sf3b2	Rfx4	Pten	Phf20	Nup37	Nfatc3	Mtl5
	Top3a	Sptlc2	Sfmbt2	Rfxap	Ptger1	Phf5a	Nupl1	Nfix	Mtmr7
	Topors	Src	Sgk3	Rgcc	Ptges3	Phldb1	Nxpe5	Nfkb1	Mtr
	Tor3a	Srd5a3	Sgms2	Rgs2	Ptgfr	Phospho1	Nxph2	Nfkbib	Mtss1l
	Tox4	Srebf1	Sgsm1	Rgs20	Ptgr2	Pias1	Nyap1	Nfxl1	Mttp
	Tpd52l1	Srebf2	Sh2b3	Rhbdl1	Ptma	Pibf1	Obfc1	Nfyc	Muc13
	Tpmt	Srp19	Sh3bgrl	Rhbdl3	Ptov1	Pid1	Obsl1	Ngfr	Mum1
	Tpr	Srp72	Sh3bp2	Rhob	Ptplb	Pign	Ociad2	Nhlrc3	Mxd3
	Traf3	Srpk1	Sh3kbp1	Rhoc	Ptpmt1	Pigyl	Ofd1	Nhp2	Mxi1
	Trap1a	Srrt	She	Ric3	Ptpn23	Pik3r1	Ogdh	Ninl	Myadm
	Trappc6b	Srsf10	Shprh	Rictor	Ptpn4	Pip4k2c	Olfml2b	Nkap	Mybl1
	Trerf1	Srsf3	Shroom2	Rif1	Ptpra	Pitpna	Olfr111	Nkrf	Mybl2
	Trim24	Srsf4	Shroom3	Rimklb	Ptprb	Pitpnb	Olfr281	Nkx2-3	Myc
	Trim26	Srsf5	Siah1b	Rims2	Ptprj	Pitpnm2	Olfr288	Nkx2-4	Mycbp
	Trim36	Ssbp1	Sidt2	Riok2	Ptprm	Pitpnm3	Olfr424	Nkx2-5	Myef2
	Trim37	Ssbp4	Sim2	Rit1	Ptprs	Pkd2	Olfr902	Nmb	Myh3
	Trim39	Ssfa2	Sipa1l1	Rmi1	Ptrf	Pkig	Olig3	Nmd3	Myl2
	Trim59	Ssmem1	Six3os1	Rmnd5b	Ptrh2	Pla2g10	Optc	Noa1	Myo15
	Trim63	Ssna1	Ska3	Rnaseh2b	Puf60	Pla2g15	Orai1	Nog	Myo1a
	Trip12	Ssr3	Skida1	Rnf103	Pura	Plcb1	Orai3	Nol11	Myo1d
	Trmt61b	Ssx2ip	Skor1	Rnf121	Pvt1	Plcb3	Orc6	Nol9	Myo5a
	Trmu	St3gal5	Slc12a2	Rnf125	Pxt1	Plcg1	Ormdl1	Nom1	Mysm1
	Troap	St6gal2	Slc15a4	Rnf157	Qk	Plcl1	Os9	Nop14	Mzb1
	Trps1	Stag3	Slc16a11	Rnf17	Qrfpr	Pld1	Osbpl9	Nop2	Mzf1
	Trpv4	Stard10	Slc18b1	Rnf181	Qrich1	Plekha4	Osm	Nop58	Naa15
	Tsc22d1	Stard13	Slc22a18	Rnf19b	R3hcc1	Plekhg1	P4htm	Nos3	Naa25
	Tsc22d4	Stim2	Slc25a11	Rnf24	R3hdm2	Plk1	Pabpn1l	Notch2	Naa38
	Tsen2	Stk38l	Slc25a38	Rnf38	Rab11b	Pllp	Pacsin3	Notch3	Naalad2
	Tsfm	Stk39	Slc25a4	Rnf4	Rab11fip4	Plod1	Padi2	Nox4	Nab1
	Tsg101	Ston2	Slc2a5	Rnmtl1	Rab14	Plscr1	Padi4	Nphp3	Nagpa
	Tshz2	Strip1	Slc35b4	Rnpc3	Rab23	Pm20d2	Pafah1b1	Nphs1	Nanog
	Tspan2	Stub1	Slc35d3	Robo1	Rab27a	Pmepa1	Pak2	Nphs1as	Nanp
	Tspyl1	Stx4a	Slc37a2	Rora	Rab33b	Pmf1	Palm3	Npm1	Nav1
	Tspyl4	Stxbp1	Slc39a11	Rpgrip1	Rab35	Pnldc1	Pam16	Npm3-ps1	Nbn
	Tsr1	Stxbp4	Slc39a7	Rpl10a	Rab36	Pnma1	Pank2	Npr2	Nbr1
	Tssc4	Sugp1	Slc3a2	Rpl12	Rab3d	Pnp	Papolb	Nprl2	Ncapg
	Ttc1	Sult5a1	Slc44a2	Rpl13a	Rab43	Pnpla2	Paqr7	Nprl3	Ncapg2
	Ttc14	Supt16	Slc5a1	Rpl17	Rab4a	Pnpla6	Paqr8	Nptn	Ncf1
	Ttc18	Supt5	Slc5a6	Rpl26	Rab5b	Pola1	Pard6g	Nr2c2ap	Ncl
	Ttc19	Suv39h1	Slc6a11	Rpl27a	Rab5c	Polb	Parvb	Nr3c1	Ncoa1
	Ttc32	Swap70	Slc6a9	Rpl28	Rab7l1	Poldip3	Patl1	Nr6a1	Ncoa4
	Ttc39b	Sycp1	Slc7a2	Rpl35	Rabgap1	Pole	Paxbp1	Nrbf2	Ncor2
	Ttl	Syne1	Slc7a3	Rpl4	Rabgef1	Polr1c	Pbld1	Nrl	Ndrg1
	Ttll13	Syngr1	Slc7a7	Rpl7a	Rabif	Polr2d	Pcca	Nrp2	Ndufa11
	Ttll9	Syt6	Slmap	Rpp21	Rad18	Polr2e	Pccb	Nsun3	Ndufa5
	Tubb2b	Tab2	Smad3	Rpp38	Rad21	Polr2k	Pcdh12	Nsun4	Ndufa6
	Tubg1	Tab3	Smarca5	Rprd1a	Rad51	Polr3b	Pcdh8	Nt5e	Ndufa7
	Tubgcp3	Tacc3	Smarca5-ps	Rprd1b	Rad9b	Polr3h	Pcdha12	Nt5m	Ndufb10
	Tubgcp5	Taf11	Smarcad1	Rps15	Ralbp1	Pop7	Pcdha4	Nthl1	Ndufb4
	Txlng	Taf1c	Smarcc1	Rps15a	Ralgapa1	Por	Pcdhb13	Ntmt1	Ndufs4
	Txn1	Taf6l	Smarcd2	Rps17	Ralgapa2	Porcn	Pced1b	Ntn5	Ndufv2
	Txndc9	Taf7	Smc1a	Rps19	Ranbp17	Pou3f1	Pcgf1	Nuak1	Nedd4l
	Txnrd1	Tanc1	Smc1b	Rps26	Rap1b	Pou4f1	Pcgf3	Nucb2	Nedd9
	U05342	Tanc2	Smco1	Rps3a1	Rapgef6	Pou5f1	Pcid2	Nucks1	Nek4
	Uaca	Taok1	Smdt1	Rps6	Rapgefl1	Ppa2	Pck2	Nudcd2	Nek5
	Ubash3b	Tardbp	Smek2	Rps6ka5	Rasgef1c	Ppan	Pcm1	Nudt2	Nenf
	Ube2d2a	Tars	Smg5	Rps7	Rasgrp2	Pparg	Pcmtd1	Nudt6	Nespas
	Ube2e3	Tasp1	Smg7	Rqcd1	Rasl10a	Ppcdc	Pcnt	Nufip2	Neu3
	Ube2g1	Tbc1d25	Smim20	Rraga	Rassf3	Ppdpf	Pdcd4	Numb	Neurog2
	Ube2h	Tbc1d8	Smndc1	Rtfdc1	Raver1-fdx1l	Ppfibp2	Pdcd6ip	Nup133	Neurog3
	Ube2k	Tbc1d9	Smpd3	Rtn4rl1	Rbbp7	Ppil6	Pde4a	Nup160	Nf2
	Ube2s	Tbca	Snap25	Rwdd2b	Rbl1	Ppm1a	Pde8b	Nup210l	Nfam1
	Ube2t	Tbcel	Snap29	Rwdd4a	Rbm14	Ppm1d	Pdgfb	Nup37	Nfatc3
	Ube3a	Tbx3	Snapin	Rxrg	Rbm15	Ppm1g	Pdgfrb	Nupl1	Nfix
	Ublcp1	Tcf25	Snhg8	S100a6	Rbm24	Ppm1j	Pdk4	Nxpe5	Nfkb1
	Ubr3	Tcf3	Snora23	S1pr4	Rbm26	Ppm1l	Pdxp	Nxph2	Nfxl1
	Ubtf	Tcf7l1	Snora2b	Sacm1l	Rbm3	Ppme1	Peli2	Nyap1	Nfyc
	Uchl1	Tctn2	Snord32a	Sall1	Rbm39	Ppp1r12a	Pex1	Obfc1	Ngfr
	Ufd1l	Tdp2	Snrnp35	Samd14	Rbm44	Ppp1r16b	Pex13	Obsl1	Nhlrc3
	Uhrf2	Tead1	Snrnp70	Sap18	Rbm48	Ppp2r4	Pfkfb2	Ociad2	Nhp2
	Ulk1	Tecpr2	Snrpg	Sapcd1	Rbm4b	Ppp3ca	Pfkfb3	Odf3	Nhp2l1
	Unc93b1	Tenm4	Snupn	Sash1	Rbm5	Ppp6c	Pfn1	Ofd1	Ninl
	Unkl	Tesk1	Snx12	Sbno1	Rbm6	Pradc1	Pgap1	Ogdh	Nkap
	Upf3a	Tex13	Snx27	Scaf4	Rbmxl1	Prdx4	Pgr15l	Olfml2b	Nkrf
	Upf3b	Tex19.1	Snx5	Scamp5	Rbpj	Prf1	Phf12	Olfr111	Nkx2-3
	Uqcr11	Tex21	Snx8	Scg3	Rbx1	Prhoxnb	Phf14	Olfr281	Nkx2-4
	Usp39	Tex40	Soat2	Scimp	Rc3h2	Prkdc	Phf15	Olfr288	Nkx2-5
	Usp47	Tex9	Sos1	Scn2b	Rcan1	Prkrip1	Phf20	Olfr424	Nmb
	Usp5	Tfe3	Sowahc	Scn3b	Rce1	Prlhr	Phf5a	Olfr902	Nmd3
	Usp53	Tfeb	Sox11	Sdr39u1	Rcsd1	Prom1	Phldb1	Olig3	Noa1
	Utp3	Tfg	Sox2	Sec23ip	Rdh11	Prox1	Phospho1	Onecut2	Nog
	Utp6	Tfip11	Sp8	Sec62	Reck	Prps1l3	Pias1	Optc	Nol11
	Uts2r	Tgfb1	Sp9	Sec63	Recql4	Prpsap1	Pibf1	Orai1	Nol9
	Vamp3	Tgfb3	Spag16	Sell	Rela	Prpsap2	Pid1	Orai3	Nom1
	Vash1	Tgif2	Spag7	Sema3a	Rell1	Prr14l	Pign	Orc6	Nop14
	Vash2	Tgoln1	Spast	Sema4g	Rell2	Prr7	Pigyl	Ormdl1	Nop2
	Vasp	Thada	Spata22	Sephs1	Relt	Prrc2c	Pik3r1	Os9	Nop58
	Vaultrc5	Thap1	Spata24	Sephs2	Rfc5	Prrt1	Pip4k2c	Osbpl9	Nos3
	Vbp1	Thap11	Spata3	Serbp1	Rfesd	Prss39	Pitpna	Osm	Notch2
	Vdac1	Thap7	Spats1	Serpinb1b	Rffl	Prss42	Pitpnb	P4htm	Notch3
	Vdac3	Thoc1	Spc25	Serpinh1	Rfng	Prss48	Pitpnm2	Pabpn1l	Nox4
	Vegfa	Thtpa	Spdl1	Sertad2	Rfwd3	Psat1	Pitpnm3	Pacsin3	Nphp3
	Vmp1	Ticam1	Spdya	Sertm1	Rfx1	Psip1	Pkd2	Padi2	Nphs1
	Vps28	Timm13	Spg11	Setd1a	Rfx4	Psma1	Pkig	Padi4	Nphs1as
	Vps39	Timm17a	Spint2	Setd2	Rfxap	Psma4	Pla2g10	Pafah1b1	Npm1
	Vps4a	Timm21	Spop	Setd8	Rgcc	Psma8	Pla2g15	Paip2	Npm3-ps1
	Vps4b	Tipin	Sprtn	Setdb2	Rgs2	Psmb2	Pla2g4e	Pak2	Nppc
	Vwa9	Tkt	Spry1	Setx	Rgs20	Psmb7	Plcb1	Palm3	Npr2
	Wac	Tktl2	Spryd4	Sf1	Rhbdl1	Psmd4	Plcb3	Pam16	Nprl3
	Wdfy1	Tle3	Spsb3	Sf3a2	Rhbdl3	Psmd5	Plcg1	Pank2	Nptn
	Wdr12	Tle4	Sptlc2	Sf3b2	Rhob	Psph	Plcl1	Papolb	Nr2c2ap
	Wdr27	Tmco1	Src	Sfmbt2	Rhoc	Ptbp2	Plcxd1	Paqr7	Nr3c1
	Wdr44	Tmem107	Srd5a3	Sgk3	Ric3	Pten	Pld1	Paqr8	Nr6a1
	Wdr6	Tmem108	Srebf1	Sgms2	Rictor	Ptger1	Pld6	Pard6g	Nrbf2
	Wdr63	Tmem110	Srebf2	Sgsm1	Rif1	Ptges3	Plekha4	Parvb	Nrbp2
	Wdr7	Tmem116	Srp19	Sh2b3	Rimklb	Ptgfr	Plekhg1	Patl1	Nrl
	Wdr73	Tmem143	Srp72	Sh3bgrl	Rims2	Ptgr2	Plk1	Paxbp1	Nrp2
	Whsc1l1	Tmem147	Srpk1	Sh3bp2	Riok2	Ptma	Pllp	Pbld1	Nsun3
	Wnk1	Tmem159	Srrt	Sh3kbp1	Rit1	Ptov1	Plod1	Pcca	Nsun4
	Wrap53	Tmem18	Srsf10	She	Rmi1	Ptplb	Plscr1	Pccb	Nt5e
	Wrb	Tmem183a	Srsf3	Shprh	Rmnd5b	Ptpmt1	Pm20d1	Pcdh12	Nt5m
	Wrnip1	Tmem203	Srsf4	Shroom2	Rnaseh2b	Ptpn23	Pm20d2	Pcdh8	Nthl1
	Xkr4	Tmem211	Srsf5	Shroom3	Rnf103	Ptpn4	Pmepa1	Pcdha12	Ntmt1
	Xkr5	Tmem218	Ssbp1	Siah1b	Rnf121	Ptpra	Pmf1	Pcdha3	Ntn5
	Xpo1	Tmem229a	Ssbp4	Sidt2	Rnf125	Ptprb	Pnldc1	Pcdhb13	Nuak1
	Xrcc3	Tmem245	Ssfa2	Sim2	Rnf157	Ptprj	Pnma1	Pcdhga12	Nucb2
	Xrcc6bp1	Tmem246	Ssmem1	Sipa1l1	Rnf17	Ptprm	Pnp	Pced1b	Nucks1
	Xrra1	Tmem41b	Ssna1	Six3	Rnf181	Ptprs	Pnpla2	Pcgf1	Nudcd2
	Yif1b	Tmem54	Ssr3	Six3os1	Rnf19b	Ptrf	Pnpla6	Pcgf3	Nudt2
	Yod1	Tmem88	Ssx2ip	Ska3	Rnf223	Ptrh2	Pola1	Pcid2	Nudt6
	Ypel1	Tmem88b	St3gal5	Skida1	Rnf24	Puf60	Polb	Pck2	Nufip2
	Ythdc1	Tmem9	St6gal2	Skor1	Rnf38	Pura	Poldip3	Pcm1	Numb
	Ythdf1	Tmem97	Stag3	Slc12a2	Rnf4	Pus7l	Pole	Pcmtd1	Nup133
	Ywhag	Tmod4	Stard10	Slc15a4	Rnmtl1	Pvt1	Polr1c	Pcnt	Nup160
	Yy1	Tmppe	Stard13	Slc16a11	Rnpc3	Pxt1	Polr2d	Pdcd4	Nup210l
	Zbtb22	Tmtc2	Stim2	Slc18b1	Robo1	Qk	Polr2e	Pdcd6ip	Nup37
	Zbtb40	Tmtc3	Stk38l	Slc22a18	Rora	Qrfpr	Polr2k	Pde4a	Nupl1
	Zbtb41	Tmub1	Stk39	Slc22a7	Rpgrip1	Qrich1	Polr3b	Pde8b	Nxpe5
	Zbtb42	Tmx3	Ston2	Slc25a11	Rpl10a	R3hcc1	Polr3h	Pdgfb	Nxph2
	Zbtb5	Tnfaip2	Strip1	Slc25a38	Rpl12	R3hdm2	Pomp	Pdgfrb	Nyap1
	Zc3h6	Tnfrsf10b	Stx4a	Slc25a4	Rpl13a	Rab11b	Pop7	Pdk4	Obfc1
	Zc3h8	Tnfsf11	Stxbp1	Slc25a45	Rpl17	Rab11fip4	Por	Pdxp	Obsl1
	Zc3hav1	Tnik	Stxbp3a	Slc2a5	Rpl26	Rab14	Porcn	Peli2	Ociad2
	Zc3hc1	Tnip2	Stxbp4	Slc35b4	Rpl27a	Rab23	Pou3f1	Pex1	Odf3
	Zcchc14	Tnk1	Sugp1	Slc35d3	Rpl28	Rab27a	Pou4f1	Pex13	Ofd1
	Zcchc18	Tnrc6b	Sult5a1	Slc37a2	Rpl35	Rab33b	Pou5f1	Pex26	Ogdh
	Zdhhc14	Tob1	Supt16	Slc39a11	Rpl4	Rab35	Ppa2	Pfdn4	Olfml2b
	Zdhhc20	Tollip	Supt5	Slc39a7	Rpp21	Rab36	Ppan	Pfkfb2	Olfr111
	Zdhhc5	Tomm20	Suv39h1	Slc3a2	Rpp38	Rab3a	Ppapdc1b	Pfkfb3	Olfr1344
	Zfand1	Tomm22	Swap70	Slc41a2	Rprd1a	Rab3d	Pparg	Pfkl	Olfr281
	Zfc3h1	Top1	Sycp1	Slc44a2	Rprd1b	Rab43	Ppcdc	Pgap1	Olfr288
	Zfml	Top3a	Syne1	Slc5a1	Rps15	Rab4a	Ppdpf	Pgr15l	Olfr424
	Zfp101	Topors	Syngr1	Slc5a6	Rps15a	Rab5b	Ppfibp2	Phf12	Olfr902
	Zfp12	Tor3a	Syt6	Slc6a11	Rps15a-ps6	Rab5c	Ppil6	Phf14	Olig3
	Zfp142	Tox4	Tab2	Slc6a9	Rps17	Rab7l1	Ppm1a	Phf15	Onecut2
	Zfp219	Tpd52l1	Tab3	Slc7a2	Rps19	Rabgap1	Ppm1d	Phf20	Ooep
	Zfp260	Tpm3	Tacc3	Slc7a3	Rps26	Rabgef1	Ppm1g	Phf5a	Optc
	Zfp273	Tpmt	Taf11	Slc7a7	Rps3a1	Rabif	Ppm1j	Phldb1	Orai1
	Zfp276	Tpr	Taf1c	Slmap	Rps6	Rad18	Ppm1l	Phospho1	Orai3
	Zfp286	Traf3	Taf6l	Smad3	Rps6ka5	Rad21	Ppm1n	Pias1	Orc6
	Zfp317	Trap1a	Taf7	Smarca5	Rps7	Rad51	Ppme1	Pibf1	Ormdl1
	Zfp329	Trappc6b	Tagln2	Smarca5-ps	Rqcd1	Rad9b	Ppp1r12a	Pid1	Os9
	Zfp346	Trerf1	Tal1	Smarcad1	Rraga	Radil	Ppp1r16b	Pign	Osbpl9
	Zfp36	Trim24	Tanc1	Smarcc1	Rrn3	Ralbp1	Ppp1r35	Pigyl	Osm
	Zfp36l1	Trim26	Tanc2	Smarcd2	Rslcan18	Ralgapa1	Ppp2r4	Pik3r1	Otp
	Zfp386	Trim36	Taok1	Smc1a	Rtfdc1	Ralgapa2	Ppp2r5c	Pip4k2c	P4htm
	Zfp398	Trim37	Tardbp	Smc1b	Rtkn	Ranbp1	Ppp3ca	Pitpna	Pabpn1l
	Zfp40	Trim39	Tars	Smco1	Rtn4rl1	Ranbp17	Ppp6c	Pitpnb	Pacsin3
	Zfp414	Trim59	Tasp1	Smcr7l	Rwdd2b	Rap1b	Ppp6r1	Pitpnm2	Padi2
	Zfp444	Trim63	Tbc1d25	Smek2	Rwdd4a	Rapgef6	Pradc1	Pitpnm3	Padi4
	Zfp455	Trip12	Tbc1d8	Smg5	Rxrg	Rapgefl1	Pramel6	Pkd2	Pafah1b1
	Zfp511	Trmt61b	Tbc1d9	Smg7	S100a6	Rasgef1c	Prdx4	Pkig	Paip2
	Zfp518a	Trmu	Tbca	Smim20	S1pr4	Rasgrp2	Prf1	Pla2g10	Pak2
	Zfp53	Troap	Tbcel	Smndc1	Sacm1l	Rasl10a	Prhoxnb	Pla2g15	Palm3
	Zfp566	Trp53tg5	Tbx3	Smpd3	Sall1	Rassf3	Prkdc	Pla2g4e	Pam16
	Zfp58	Trps1	Tceanc	Snap25	Samd14	Rassf5	Prkrip1	Plcb1	Pank2
	Zfp59	Trpv4	Tcf25	Snap29	Sap18	Raver1-fdx1l	Prlhr	Plcb3	Papolb
	Zfp592	Tsc22d1	Tcf3	Snapin	Sapcd1	Rbbp4	Prom1	Plcg1	Paqr7
	Zfp607	Tsc22d4	Tcf7l1	Snhg8	Sash1	Rbbp5	Prox1	Plcg2	Paqr8
	Zfp62	Tsen2	Tctn2	Snora23	Sbno1	Rbbp7	Prps1l3	Plcl1	Pard6g
	Zfp639	Tsfm	Tdp2	Snora2b	Scaf4	Rbl1	Prpsap1	Plcxd1	Parp14
	Zfp668	Tsg101	Tead1	Snrnp35	Scamp5	Rbm14	Prpsap2	Pld1	Parvb
	Zfp7	Tshz2	Tecpr2	Snrnp70	Scg3	Rbm15	Prr14l	Pld6	Patl1
	Zfp703	Tspan2	Tenm4	Snrpg	Scimp	Rbm24	Prr7	Plek2	Paxbp1
	Zfp764	Tspyl1	Tesk1	Snupn	Scn2b	Rbm26	Prrc2c	Plekha4	Pbld1
	Zfp768	Tspyl4	Tex13	Snx12	Scn3b	Rbm3	Prrt1	Plekhg1	Pcca
	Zfp827	Tsr1	Tex19.1	Snx27	Sdr39u1	Rbm39	Prss39	Plk1	Pccb
	Zfp846	Tssc4	Tex21	Snx5	Sec23ip	Rbm44	Prss42	Plk3	Pcdh12
	Zfp867	Tst	Tex40	Snx8	Sec62	Rbm48	Prss48	Pllp	Pcdh8
	Zfp940	Ttc1	Tex9	Soat2	Sec63	Rbm4b	Psat1	Plod1	Pcdha11
	Zfp941	Ttc14	Tfe3	Sos1	Sell	Rbm5	Psip1	Plscr1	Pcdha3
	Zfp951	Ttc18	Tfeb	Sowahc	Sema3a	Rbm6	Psma1	Pm20d1	Pcdhb13
	Zfp954	Ttc19	Tfg	Sox11	Sema4g	Rbmxl1	Psma4	Pm20d2	Pcdhga12
	Zfr2	Ttc32	Tfip11	Sox2	Sephs1	Rbpj	Psma8	Pmepa1	Pced1b
	Zhx2	Ttc39b	Tgfb1	Sp8	Sephs2	Rbx1	Psmb2	Pmf1	Pcgf1
	Zkscan2	Ttl	Tgfb3	Sp9	Serbp1	Rc3h2	Psmb7	Pnma1	Pcgf3
	Zmym3	Ttll13	Tgif2	Spag16	Serpinb1b	Rcan1	Psmc2	Pnp	Pcid2
	Zmynd8	Ttll9	Tgoln1	Spag7	Serpinh1	Rce1	Psmd4	Pnpla2	Pck2
	Znf512b	Tubb2b	Thada	Spast	Sertad2	Rcsd1	Psmd5	Pnpla6	Pcm1
	Zpbp	Tubg1	Thap1	Spata22	Sertm1	Rdh11	Psph	Pola1	Pcmtd1
	Zrsr1	Tubgcp3	Thap11	Spata24	Setd1a	Reck	Ptbp2	Polb	Pcnt
	Zscan20	Tubgcp5	Thap7	Spata3	Setd2	Recql4	Pten	Poldip3	Pdcd4
	Zscan22	Txlng	Thoc1	Spats1	Setd8	Rela	Ptger1	Pole	Pdcd6ip
	Zswim7	Txn1	Thtpa	Spc25	Setdb2	Rell1	Ptges3	Polr1c	Pde4a
	Zzz3	Txndc9	Ticam1	Spdl1	Setx	Rell2	Ptgfr	Polr2d	Pde8b
		Txnrd1	Timm13	Spdya	Sf1	Relt	Ptgr2	Polr2e	Pdgfb
		U05342	Timm17a	Spg11	Sf3a2	Rfc5	Ptma	Polr2k	Pdgfrb
		Uaca	Timm21	Spint2	Sf3b2	Rfesd	Ptov1	Polr3b	Pdk4
		Ubash3b	Tipin	Spop	Sfmbt2	Rffl	Ptplb	Polr3h	Pdxp
		Ube2d2a	Tkt	Sprtn	Sgk3	Rfng	Ptpmt1	Pomp	Peli2
		Ube2e3	Tktl2	Spry1	Sgms2	Rfwd3	Ptpn23	Pop7	Pex1
		Ube2g1	Tle3	Spryd4	Sgsm1	Rfx1	Ptpn4	Por	Pex13
		Ube2h	Tle4	Spsb3	Sh2b3	Rfx4	Ptpra	Porcn	Pex26
		Ube2k	Tm2d3	Sptlc2	Sh3bgrl	Rfxap	Ptprb	Pou3f1	Pfkfb2
		Ube2s	Tmco1	Src	Sh3bp2	Rgcc	Ptprj	Pou4f1	Pfkfb3
		Ube2t	Tmem107	Srd5a3	Sh3kbp1	Rgs2	Ptprm	Pou5f1	Pfkl
		Ube2v1	Tmem108	Srebf1	Sh3tc2	Rgs20	Ptprs	Ppa2	Pgap1
		Ube2w	Tmem110	Srebf2	She	Rhbdl1	Ptrf	Ppan	Pgc
		Ube3a	Tmem116	Srp19	Shprh	Rhbdl3	Ptrh2	Ppapdc1b	Pgr15l
		Ublcp1	Tmem143	Srp72	Shroom2	Rhob	Puf60	Pparg	Phf12
		Ubr3	Tmem147	Srpk1	Shroom3	Rhoc	Pura	Ppcdc	Phf14
		Ubtf	Tmem159	Srrt	Siah1b	Ric3	Pus7l	Ppfibp2	Phf15
		Uchl1	Tmem18	Srsf10	Sidt2	Rictor	Pvt1	Ppil6	Phf20
		Ufd1l	Tmem183a	Srsf3	Sim2	Rif1	Pxt1	Ppm1a	Phf5a
		Uhrf2	Tmem184b	Srsf4	Sipa1l1	Rimklb	Pygm	Ppm1d	Phldb1
		Ulk1	Tmem203	Srsf5	Six3	Rims2	Qars	Ppm1g	Phospho1
		Unc93b1	Tmem211	Ssbp1	Six3os1	Riok2	Qk	Ppm1j	Pias1
		Unkl	Tmem218	Ssbp4	Ska3	Ripply2	Qrfpr	Ppm1l	Pibf1
		Upf3a	Tmem229a	Ssfa2	Skida1	Rit1	R3hcc1	Ppm1n	Pid1
		Upf3b	Tmem245	Ssmem1	Skor1	Rmi1	R3hdm2	Ppme1	Pign
		Uqcr11	Tmem246	Ssna1	Slc12a2	Rmnd5b	Rab11b	Ppp1r12a	Pigw
		Usp39	Tmem253	Ssr3	Slc15a4	Rnaseh2b	Rab11fip4	Ppp1r16b	Pigyl
		Usp47	Tmem41b	Ssx2ip	Slc16a11	Rnf103	Rab14	Ppp1r35	Pik3r1
		Usp5	Tmem54	St3gal5	Slc18b1	Rnf121	Rab22a	Ppp2r4	Pip4k2c
		Usp53	Tmem88	St6gal2	Slc22a18	Rnf125	Rab23	Ppp2r5c	Pitpna
		Utp3	Tmem88b	Stag3	Slc22a7	Rnf157	Rab27a	Ppp3ca	Pitpnb
		Utp6	Tmem9	Stard10	Slc25a11	Rnf17	Rab33b	Ppp6c	Pitpnm2
		Uts2r	Tmem97	Stard13	Slc25a38	Rnf19b	Rab35	Ppp6r1	Pitpnm3
		Vamp3	Tmod4	Stard3nl	Slc25a4	Rnf223	Rab36	Pradc1	Pkd2
		Vash1	Tmppe	Stim2	Slc25a45	Rnf24	Rab3a	Pramel6	Pkig
		Vash2	Tmtc2	Stk38l	Slc26a3	Rnf38	Rab3d	Prdx4	Pla2g10
		Vasp	Tmtc3	Stk39	Slc2a5	Rnf4	Rab43	Prf1	Pla2g15
		Vaultrc5	Tmub1	Ston2	Slc35b4	Rnmtl1	Rab4a	Prhoxnb	Pla2g4e
		Vbp1	Tmx3	Strip1	Slc35d3	Rnpc3	Rab5b	Prkaa1	Plcb1
		Vdac1	Tnfaip2	Stx4a	Slc37a2	Robo1	Rab5c	Prkdc	Plcb3
		Vdac3	Tnfrsf10b	Stxbp1	Slc39a11	Ropn1	Rab7l1	Prkrip1	Plcg1
		Vegfa	Tnfsf11	Stxbp3a	Slc39a7	Rora	Rabgap1	Prlhr	Plcg2
		Vmp1	Tnik	Stxbp4	Slc3a2	Rpgrip1	Rabgef1	Prom1	Plcl1
		Vps28	Tnip2	Sugp1	Slc41a2	Rpl10a	Rabif	Pros1	Plcxd1
		Vps39	Tnk1	Sugt1	Slc44a2	Rpl12	Rac2	Prox1	Pld1
		Vps4a	Tnrc6b	Sult5a1	Slc45a3	Rpl13a	Rad18	Prps1l3	Pld6
		Vps4b	Tob1	Supt16	Slc5a1	Rpl17	Rad21	Prpsap1	Plek2
		Vps72	Tollip	Supt5	Slc5a6	Rpl26	Rad51	Prpsap2	Plekha4
		Vwa9	Tomm20	Suv39h1	Slc6a11	Rpl27a	Rad9b	Prr14l	Plekha6
		Wac	Tomm22	Swap70	Slc6a9	Rpl28	Radil	Prr7	Plekhg1
		Wdfy1	Top1	Sycp1	Slc7a2	Rpl35	Ralbp1	Prrc2c	Plk1
		Wdr12	Top3a	Syne1	Slc7a3	Rpl4	Ralgapa1	Prrt1	Plk3
		Wdr27	Topors	Syngr1	Slc7a7	Rpp21	Ralgapa2	Prss27	Pllp
		Wdr44	Tor3a	Syt6	Slc9a3r2	Rpp38	Ranbp1	Prss39	Plod1
		Wdr6	Tox4	Tab2	Slmap	Rprd1a	Ranbp17	Prss42	Plscr1
		Wdr63	Tpd52l1	Tab3	Smad3	Rprd1b	Rap1b	Prss48	Pm20d1
		Wdr7	Tpm3	Tacc3	Smarca5	Rps15	Rapgef6	Psat1	Pm20d2
		Wdr73	Tpmt	Taf11	Smarca5-ps	Rps15a	Rapgefl1	Psip1	Pmepa1
		Whsc1l1	Tpr	Taf1c	Smarcad1	Rps15a-ps6	Rars	Psma1	Pmf1
		Wnk1	Traf3	Taf6l	Smarcc1	Rps17	Rasgef1c	Psma4	Pnma1
		Wrap53	Trap1a	Taf7	Smarcd2	Rps19	Rasgrp2	Psma8	Pnp
		Wrb	Trappc6b	Tagln2	Smc1a	Rps26	Rasl10a	Psmb2	Pnpla2
		Wrnip1	Trerf1	Tal1	Smc1b	Rps3a1	Rassf3	Psmb7	Pnpla6
		Xkr4	Trim24	Tanc1	Smco1	Rps6	Rassf5	Psmc2	Pola1
		Xkr5	Trim26	Tanc2	Smcr7l	Rps6ka5	Raver1-fdx1l	Psmd4	Polb
		Xkr9	Trim36	Taok1	Smek2	Rps6kl1	Rbbp4	Psmd5	Poldip3
		Xpa	Trim37	Tardbp	Smg5	Rps7	Rbbp5	Psph	Pole
		Xpo1	Trim39	Tars	Smg7	Rqcd1	Rbbp7	Ptbp2	Poli
		Xrcc3	Trim59	Tasp1	Smim20	Rraga	Rbl1	Pten	Polr1c
		Xrcc6bp1	Trim63	Tbc1d25	Smndc1	Rrn3	Rbm14	Ptges3	Polr2d
		Xrra1	Trip12	Tbc1d8	Smpd3	Rslcan18	Rbm15	Ptgfr	Polr2e
		Xylt2	Trmt61b	Tbc1d9	Snap25	Rtfdc1	Rbm24	Ptgr2	Polr2k
		Yif1b	Trmu	Tbca	Snap29	Rtkn	Rbm26	Ptk6	Polr3b
		Yod1	Troap	Tbcel	Snapin	Rtkn2	Rbm3	Ptma	Polr3h
		Ypel1	Trp53tg5	Tbx3	Snhg8	Rtn4rl1	Rbm39	Ptov1	Pomp
		Ythdc1	Trps1	Tceanc	Snora23	Rwdd2b	Rbm44	Ptplb	Pop7
		Ythdf1	Trpv4	Tcf12	Snora74a	Rwdd4a	Rbm48	Ptpmt1	Por
		Ywhag	Tsc22d1	Tcf25	Snrnp35	Rxrg	Rbm4b	Ptpn23	Porcn
		Yy1	Tsc22d4	Tcf3	Snrnp70	S100a6	Rbm5	Ptpn4	Pou1f1
		Zbtb22	Tsen2	Tcf7l1	Snupn	S1pr4	Rbm6	Ptpra	Pou3f1
		Zbtb40	Tsfm	Tctn2	Snx12	Sacm1l	Rbmxl1	Ptprb	Pou4f1
		Zbtb41	Tsg101	Tdp2	Snx14	Sall1	Rbpj	Ptprj	Pou5f1
		Zbtb42	Tshz2	Tdrd12	Snx27	Samd10	Rbx1	Ptprm	Ppa2
		Zbtb5	Tspan2	Tead1	Snx5	Samd14	Rcan1	Ptprs	Ppan
		Zc3h6	Tspyl1	Tecpr2	Snx8	Sap18	Rce1	Ptrf	Ppapdc1b
		Zc3h8	Tspyl4	Tenm4	Sos1	Sapcd1	Rcor2	Ptrh1	Pparg
		Zc3hav1	Tsr1	Terc	Sowahc	Sash1	Rcsd1	Ptrh2	Ppcdc
		Zc3hc1	Tssc4	Tesk1	Sox11	Sbno1	Rdh11	Puf60	Ppfibp2
		Zcchc14	Tst	Tex13	Sox2	Scaf4	Reck	Pura	Ppil6
		Zcchc18	Ttc1	Tex14	Sp8	Scamp5	Recql4	Pus7l	Ppm1a
		Zdhhc14	Ttc14	Tex19.1	Sp9	Scg3	Rela	Pvt1	Ppm1d
		Zdhhc20	Ttc18	Tex21	Spag16	Scimp	Rell1	Pxt1	Ppm1g
		Zdhhc5	Ttc19	Tex40	Spag7	Scn2b	Rell2	Pygm	Ppm1j
		Zfand1	Ttc32	Tex9	Spast	Scn3b	Relt	Qars	Ppm1l
		Zfand3	Ttc39b	Tfe3	Spata22	Scube2	Rfc5	Qk	Ppm1n
		Zfc3h1	Ttc9b	Tfeb	Spata24	Sdr39u1	Rfesd	Qrfpr	Ppme1
		Zfml	Ttl	Tfg	Spata3	Sec23ip	Rffl	R3hcc1	Ppp1r12a
		Zfp101	Ttll13	Tfip11	Spats1	Sec62	Rfng	R3hdm2	Ppp1r16b
		Zfp12	Ttll9	Tgfb1	Spc25	Sec63	Rfwd3	Rab11b	Ppp1r35
		Zfp142	Tubb2b	Tgfb3	Spdl1	Sell	Rfx1	Rab11fip4	Ppp2r2a
		Zfp219	Tubg1	Tgif2	Spdya	Sema3a	Rfx4	Rab14	Ppp2r4
		Zfp260	Tubgcp3	Tgoln1	Spg11	Sema4g	Rfxap	Rab22a	Ppp2r5c
		Zfp273	Tubgcp5	Thada	Spint2	Sephs1	Rgcc	Rab23	Ppp3ca
		Zfp276	Txlng	Thap1	Spop	Sephs2	Rgs2	Rab27a	Ppp6c
		Zfp286	Txn1	Thap11	Sprtn	Serbp1	Rgs20	Rab33b	Ppp6r1
		Zfp317	Txndc9	Thap7	Spry1	Serpinb1b	Rhbdl1	Rab35	Pradc1
		Zfp329	Txnrd1	Thoc1	Spryd4	Serpinh1	Rhbdl3	Rab36	Praf2
		Zfp330	U05342	Thtpa	Spsb3	Sertad2	Rhob	Rab3a	Pramel6
		Zfp346	Uaca	Ticam1	Sptlc2	Sertm1	Rhoc	Rab3d	Prdx4
		Zfp36	Ubash3b	Timm13	Src	Setd1a	Ric3	Rab43	Prf1
		Zfp36l1	Ube2d2a	Timm17a	Srd5a3	Setd2	Rictor	Rab4a	Prg4
		Zfp386	Ube2e3	Timm21	Srebf1	Setd8	Rif1	Rab5b	Prhoxnb
		Zfp398	Ube2g1	Tipin	Srebf2	Setdb2	Rimklb	Rab5c	Prkaa1
		Zfp40	Ube2h	Tkt	Srp19	Setx	Rims2	Rab7l1	Prkcb
		Zfp414	Ube2k	Tktl2	Srp72	Sf1	Riok2	Rabgap1	Prkdc
		Zfp444	Ube2s	Tlcd1	Srpk1	Sf3a2	Ripply2	Rabgef1	Prkrip1
		Zfp455	Ube2t	Tle3	Srpk2	Sf3b2	Rit1	Rabif	Prlhr
		Zfp503	Ube2v1	Tle4	Srrt	Sfmbt2	Rmi1	Rac2	Prom1
		Zfp511	Ube2w	Tlk2	Srsf10	Sgk3	Rmnd5b	Rad18	Pros1
		Zfp518a	Ube3a	Tm2d3	Srsf3	Sgms2	Rnaseh2b	Rad21	Prox1
		Zfp53	Ublcp1	Tm9sf3	Srsf4	Sgsm1	Rnf103	Rad51	Prps1l3
		Zfp566	Ubr3	Tmco1	Srsf5	Sh2b3	Rnf121	Rad9b	Prpsap1
		Zfp58	Ubtf	Tmem102	Ssbp1	Sh3bgrl	Rnf125	Radil	Prpsap2
		Zfp59	Uchl1	Tmem107	Ssbp4	Sh3bp2	Rnf157	Ralbp1	Prr14l
		Zfp592	Ufd1l	Tmem108	Ssfa2	Sh3kbp1	Rnf17	Ralgapa1	Prr7
		Zfp607	Ugt1a5	Tmem110	Ssmem1	Sh3tc2	Rnf19b	Ralgapa2	Prrc2c
		Zfp62	Uhrf2	Tmem116	Ssna1	She	Rnf223	Ranbp1	Prrt1
		Zfp639	Ulk1	Tmem143	Ssr3	Shprh	Rnf24	Ranbp17	Prss27
		Zfp668	Unc93b1	Tmem147	Ssx2ip	Shroom1	Rnf38	Rap1b	Prss39
		Zfp7	Unkl	Tmem159	St3gal5	Shroom2	Rnf4	Rapgef6	Prss42
		Zfp703	Upf3a	Tmem18	St6gal2	Shroom3	Rnmtl1	Rapgefl1	Prss48
		Zfp764	Upf3b	Tmem183a	Stag3	Siah1b	Rnpc3	Rars	Psat1
		Zfp768	Uqcr11	Tmem184b	Stard10	Sidt2	Robo1	Rasgef1c	Psip1
		Zfp827	Usp39	Tmem202	Stard13	Sim2	Ropn1	Rasgrp2	Psma1
		Zfp846	Usp47	Tmem203	Stard3nl	Sipa1l1	Rora	Rasl10a	Psma4
		Zfp867	Usp5	Tmem211	Stim2	Six3	Rpgrip1	Rassf3	Psma8
		Zfp940	Usp53	Tmem218	Stk38l	Six3os1	Rpl10a	Rassf5	Psmb2
		Zfp941	Utp3	Tmem229a	Stk39	Ska3	Rpl12	Raver1-fdx1l	Psmb7
		Zfp951	Utp6	Tmem245	Ston2	Skida1	Rpl13a	Rbbp4	Psmc2
		Zfp954	Uts2r	Tmem246	Strip1	Skor1	Rpl17	Rbbp5	Psmd4
		Zfr2	Vamp3	Tmem253	Stx4a	Skp2	Rpl26	Rbbp7	Psmd5
		Zhx2	Vash1	Tmem41b	Stxbp1	Slc12a2	Rpl27a	Rbl1	Psph
		Zkscan2	Vash2	Tmem48	Stxbp3a	Slc12a8	Rpl28	Rbm14	Ptbp2
		Zmym3	Vasp	Tmem54	Stxbp4	Slc15a4	Rpl4	Rbm15	Ptch2
		Zmynd8	Vaultrc5	Tmem88	Sugp1	Slc16a11	Rpp21	Rbm24	Pten
		Znf512b	Vbp1	Tmem88b	Sugt1	Slc18b1	Rpp38	Rbm26	Ptges3
		Zpbp	Vdac1	Tmem9	Sult5a1	Slc22a18	Rprd1a	Rbm3	Ptgfr
		Zrsr1	Vdac3	Tmem97	Supt16	Slc22a7	Rprd1b	Rbm39	Ptgr2
		Zscan20	Vegfa	Tmod4	Supt5	Slc25a11	Rps15	Rbm44	Ptk6
		Zscan22	Vmp1	Tmppe	Surf1	Slc25a38	Rps15a	Rbm48	Ptma
		Zswim7	Vps28	Tmtc2	Suv39h1	Slc25a4	Rps15a-ps6	Rbm4b	Ptov1
		Zzz3	Vps39	Tmtc3	Swap70	Slc25a45	Rps17	Rbm5	Ptplb
			Vps4a	Tmub1	Sycp1	Slc26a3	Rps19	Rbm6	Ptpmt1
			Vps4b	Tmx3	Syne1	Slc2a5	Rps26	Rbmxl1	Ptpn23
			Vps72	Tnfaip2	Syngr1	Slc35b4	Rps3a1	Rbpj	Ptpn4
			Vstm2a	Tnfrsf10b	Syt6	Slc35d3	Rps6	Rbx1	Ptpra
			Vwa9	Tnfsf11	Tab2	Slc37a2	Rps6ka5	Rcan1	Ptprb
			Wac	Tnik	Tab3	Slc39a11	Rps6kl1	Rcc2	Ptprj
			Wdfy1	Tnip2	Tacc3	Slc39a7	Rps7	Rce1	Ptprm
			Wdr12	Tnk1	Tada2a	Slc3a2	Rqcd1	Rcor2	Ptprs
			Wdr27	Tnni3	Taf11	Slc41a2	Rraga	Rcsd1	Ptrf
			Wdr44	Tnrc6b	Taf1c	Slc44a2	Rrn3	Rdh11	Ptrh1
			Wdr6	Tob1	Taf6l	Slc45a3	Rslcan18	Rdh7	Ptrh2
			Wdr63	Tollip	Taf7	Slc5a1	Rtfdc1	Reck	Pts
			Wdr7	Tomm20	Tagln2	Slc5a6	Rtkn	Reep3	Pura
			Whsc1l1	Tomm22	Tal1	Slc6a11	Rtkn2	Rela	Pus7l
			Wnk1	Top1	Tanc1	Slc6a9	Rtn4rl1	Rell1	Pvt1
			Wrap53	Top3a	Tanc2	Slc7a2	Rwdd2b	Rell2	Pxdc1
			Wrb	Topors	Taok1	Slc7a3	Rwdd4a	Relt	Pxt1
			Wrnip1	Tor3a	Tardbp	Slc7a7	Rxrg	Rfc5	Pycr1
			Xkr4	Tox4	Tars	Slmap	S100a6	Rfesd	Pygm
			Xkr5	Tpd52	Tasp1	Smad3	S1pr4	Rffl	Qars
			Xkr9	Tpd52l1	Tbc1d25	Smarca5	Sacm1l	Rfng	Qk
			Xpa	Tpmt	Tbc1d8	Smarca5-ps	Sall1	Rfwd3	Qrfpr
			Xpo1	Tpr	Tbc1d9	Smarcad1	Samd10	Rfx1	Qser1
			Xrcc2	Traf3	Tbca	Smarcc1	Samd14	Rfx4	Qtrtd1
			Xrcc3	Trap1a	Tbcel	Smarcd2	Sap18	Rfxank	R3hcc1
			Xrcc6bp1	Trappc6b	Tbx3	Smc1a	Sapcd1	Rfxap	R3hdm2
			Xrra1	Trerf1	Tceanc	Smc1b	Sash1	Rgcc	Rab11b
			Xylt2	Trim24	Tcf12	Smco1	Sbno1	Rgs2	Rab11fip4
			Yes1	Trim26	Tcf25	Smcr7l	Scaf4	Rgs20	Rab14
			Yif1b	Trim36	Tcf3	Smek1	Scamp5	Rhbdl1	Rab22a
			Yod1	Trim37	Tcf7l1	Smek2	Scg3	Rhbdl3	Rab23
			Ypel1	Trim39	Tctn2	Smg5	Scimp	Rhob	Rab27a
			Ythdc1	Trim59	Tdp2	Smg7	Scn2b	Ric3	Rab33b
			Ythdf1	Trim63	Tdrd12	Smim20	Scn3b	Rictor	Rab35
			Ywhag	Trip12	Tead1	Smndc1	Scube2	Rif1	Rab36
			Yy1	Trit1	Tecpr2	Smpd3	Sdc4	Rimklb	Rab3a
			Zbtb22	Trmt61b	Tenm4	Smyd2	Sdr39u1	Rims2	Rab3d
			Zbtb32	Trmu	Terc	Snap25	Sec13	Riok2	Rab40c
			Zbtb38	Troap	Tesk1	Snap29	Sec23ip	Ripply2	Rab43
			Zbtb40	Trp53tg5	Tex13	Snapin	Sec62	Rit1	Rab4a
			Zbtb41	Trps1	Tex14	Snhg8	Sec63	Rmi1	Rab5b
			Zbtb42	Trpv4	Tex19.1	Snora23	Sell	Rmnd5b	Rab5c
			Zbtb5	Tsc22d1	Tex19.2	Snora74a	Sema3a	Rnaseh2b	Rab7l1
			Zc3h6	Tsc22d4	Tex21	Snord14a	Sema4g	Rnaseh2c	Rabgap1
			Zc3h8	Tsen2	Tex40	Snrnp35	Sephs1	Rnf103	Rabgef1
			Zc3hav1	Tsfm	Tex9	Snrnp70	Sephs2	Rnf121	Rabif
			Zc3hc1	Tsg101	Tfe3	Snupn	Serbp1	Rnf125	Rac2
			Zcchc14	Tshz2	Tfeb	Snx12	Serpinb1b	Rnf157	Rad18
			Zcchc18	Tspan2	Tfg	Snx14	Serpinh1	Rnf17	Rad21
			Zdhhc14	Tspyl1	Tfip11	Snx27	Sertad2	Rnf19b	Rad51
			Zdhhc20	Tspyl4	Tgfb1	Snx32	Sertm1	Rnf220	Rad9b
			Zdhhc5	Tsr1	Tgfb3	Snx5	Setd2	Rnf223	Radil
			Zdhhc7	Tssc4	Tgif2	Snx8	Setd8	Rnf24	Ralbp1
			Zfand1	Tst	Tgoln1	Sos1	Setdb2	Rnf38	Ralgapa1
			Zfand3	Ttc1	Thada	Sostdc1	Setx	Rnf4	Ralgapa2
			Zfc3h1	Ttc14	Thap1	Sowahc	Sf1	Rnmtl1	Ranbp1
			Zfml	Ttc18	Thap11	Sox11	Sf3a2	Rnpc3	Ranbp17
			Zfp101	Ttc19	Thap7	Sox2	Sf3b2	Robo1	Rap1b
			Zfp12	Ttc32	Thoc1	Sp8	Sfmbt2	Ropn1	Rapgef6
			Zfp142	Ttc39b	Thtpa	Sp9	Sgk3	Rora	Rapgefl1
			Zfp217	Ttc9b	Ticam1	Spag16	Sgms2	Rpgrip1	Rars
			Zfp219	Ttl	Ticrr	Spag7	Sgsm1	Rpl10a	Rasgef1c
			Zfp260	Ttll13	Timm13	Spast	Sh2b3	Rpl12	Rasgrp2
			Zfp273	Ttll9	Timm17a	Spata22	Sh3bgrl	Rpl13a	Rasl10a
			Zfp276	Tubb2b	Timm21	Spata24	Sh3bp2	Rpl17	Rassf3
			Zfp286	Tubg1	Tipin	Spata3	Sh3kbp1	Rpl26	Rassf5
			Zfp317	Tubgcp3	Tkt	Spats1	Sh3tc2	Rpl27a	Raver1-fdx1l
			Zfp329	Tubgcp5	Tktl2	Spc25	Sharpin	Rpl28	Rbbp4
			Zfp330	Txlng	Tlcd1	Spdl1	She	Rpl4	Rbbp5
			Zfp346	Txn1	Tle3	Spdya	Shprh	Rplp2	Rbbp7
			Zfp36	Txndc2	Tle4	Spg11	Shroom1	Rpp21	Rbl1
			Zfp36l1	Txndc9	Tlk2	Spink4	Shroom2	Rpp38	Rbl2
			Zfp386	Txnrd1	Tlr5	Spint2	Shroom3	Rprd1a	Rbm12b1
			Zfp398	U05342	Tm2d3	Spop	Siah1b	Rprd1b	Rbm14
			Zfp40	Uaca	Tm9sf3	Sprtn	Sidt2	Rps15	Rbm15
			Zfp414	Ubash3b	Tmco1	Spry1	Sim2	Rps15a	Rbm24
			Zfp444	Ubd	Tmem102	Spryd4	Sipa1l1	Rps15a-ps6	Rbm26
			Zfp455	Ube2d2a	Tmem107	Spsb3	Six3	Rps17	Rbm3
			Zfp473	Ube2e3	Tmem108	Sptlc2	Six3os1	Rps19	Rbm39
			Zfp503	Ube2g1	Tmem110	Src	Ska3	Rps26	Rbm44
			Zfp511	Ube2h	Tmem116	Srd5a3	Skida1	Rps3a1	Rbm48
			Zfp518a	Ube2k	Tmem143	Srebf1	Skor1	Rps6	Rbm4b
			Zfp53	Ube2s	Tmem147	Srebf2	Skp2	Rps6ka5	Rbm5
			Zfp566	Ube2t	Tmem159	Srm	Slamf9	Rps6kl1	Rbm6
			Zfp58	Ube2v1	Tmem18	Srp19	Slc12a2	Rps7	Rbmxl1
			Zfp59	Ube2w	Tmem183a	Srp72	Slc12a8	Rqcd1	Rbpj
			Zfp592	Ube3a	Tmem184b	Srpk1	Slc15a4	Rraga	Rbx1
			Zfp607	Ublcp1	Tmem192	Srpk2	Slc16a13	Rrn3	Rcan1
			Zfp62	Ubr3	Tmem198b	Srsf10	Slc18b1	Rslcan18	Rcc2
			Zfp639	Ubtf	Tmem202	Srsf3	Slc22a18	Rtfdc1	Rce1
			Zfp668	Uchl1	Tmem203	Srsf4	Slc22a7	Rtkn	Rcor2
			Zfp7	Ufd1l	Tmem211	Srsf5	Slc25a38	Rtkn2	Rcsd1
			Zfp703	Ugt1a5	Tmem218	Ssbp1	Slc25a4	Rtn4	Rdh11
			Zfp764	Uhrf2	Tmem229a	Ssbp4	Slc25a45	Rtn4rl1	Rdh7
			Zfp768	Ulk1	Tmem245	Ssfa2	Slc26a3	Rwdd2b	Reck
			Zfp827	Unc119b	Tmem246	Ssmem1	Slc2a5	Rwdd4a	Reep3
			Zfp84	Unc93b1	Tmem253	Ssna1	Slc35b4	Rxrg	Rela
			Zfp846	Unkl	Tmem41b	Ssr3	Slc35d3	S100a2	Rell1
			Zfp867	Upf3a	Tmem48	Ssx2ip	Slc37a2	S100a5	Rell2
			Zfp940	Upf3b	Tmem54	St3gal5	Slc39a11	S1pr3	Relt
			Zfp941	Uqcr11	Tmem88	St6gal2	Slc39a7	S1pr4	Rfc5
			Zfp951	Usp39	Tmem88b	Stac3	Slc3a2	Sacm1l	Rfesd
			Zfp954	Usp47	Tmem9	Stag3	Slc41a2	Sall1	Rffl
			Zfr2	Usp5	Tmem97	Stard10	Slc44a2	Samd10	Rfng
			Zhx2	Usp53	Tmod4	Stard13	Slc45a3	Samd14	Rfwd3
			Zkscan2	Utp3	Tmppe	Stard3nl	Slc5a1	Sap18	Rfx1
			Zmym1	Utp6	Tmtc2	Stim2	Slc5a6	Sapcd1	Rfx4
			Zmym3	Uts2r	Tmtc3	Stk38l	Slc6a11	Sash1	Rfxank
			Zmynd8	Vamp3	Tmub1	Stk39	Slc6a9	Sbno1	Rfxap
			Znf512b	Vash1	Tmx3	Ston2	Slc7a2	Scaf4	Rgcc
			Zpbp	Vash2	Tnfaip2	Strip1	Slc7a3	Scamp5	Rgs2
			Zrsr1	Vasp	Tnfrsf10b	Stx4a	Slc7a7	Scg3	Rgs20
			Zscan20	Vaultrc5	Tnfsf11	Stxbp1	Slmap	Scimp	Rhbdd1
			Zscan22	Vbp1	Tnik	Stxbp3a	Smad3	Scn2b	Rhbdl3
			Zswim7	Vdac1	Tnip2	Stxbp4	Smarca5	Scn3b	Rhob
			Zzz3	Vdac3	Tnk1	Sugp1	Smarca5-ps	Scnm1	Rhpn2
				Vegfa	Tnrc6b	Sugt1	Smarcad1	Scube2	Ric3
				Vill	Tob1	Sult5a1	Smarcc1	Sdc4	Rictor
				Vmp1	Tollip	Sun1	Smarcd2	Sdr39u1	Rif1
				Vps28	Tomm20	Supt16	Smc1a	Sec13	Rimklb
				Vps39	Tomm22	Supt5	Smc1b	Sec23ip	Rims2
				Vps4a	Top1	Surf1	Smco1	Sec62	Riok2
				Vps4b	Top3a	Suv39h1	Smcr7l	Sec63	Ripply2
				Vps72	Topors	Swap70	Smdt1	Sell	Rit1
				Vstm2a	Tor3a	Sycp1	Smek2	Sema3a	Rmi1
				Vwa9	Tox4	Syne1	Smg5	Sema4g	Rmnd5b
				Wac	Tpd52	Syngr1	Smg7	Sephs1	Rnaseh2b
				Wdfy1	Tpd52l1	Syt6	Smim18	Sephs2	Rnaseh2c
				Wdr12	Tpmt	Tab1	Smim20	Serbp1	Rnf103
				Wdr27	Tpr	Tab2	Smndc1	Serpinb1b	Rnf121
				Wdr44	Traf3	Tab3	Smpd3	Serpinh1	Rnf125
				Wdr55	Trap1a	Tacc3	Smyd2	Sertad2	Rnf157
				Wdr6	Trappc6b	Tada2a	Snap25	Sertm1	Rnf17
				Wdr63	Trerf1	Taf11	Snap29	Setd2	Rnf19b
				Wdr7	Trim24	Taf1c	Snapin	Setd8	Rnf220
				Whsc1l1	Trim26	Taf6l	Sncb	Setdb2	Rnf223
				Wnk1	Trim36	Taf7	Snhg8	Setx	Rnf24
				Wnt10b	Trim37	Tagln2	Snora23	Sf1	Rnf38
				Wrap53	Trim39	Tal1	Snora52	Sf3a2	Rnf4
				Wrb	Trim59	Tanc1	Snord14a	Sf3b2	Rnmtl1
				Wrnip1	Trim63	Tanc2	Snrnp35	Sfmbt2	Rnpc3
				Wscd2	Trip12	Taok1	Snrnp70	Sgk3	Robo1
				Xkr4	Trit1	Tardbp	Snupn	Sgms2	Ropn1
				Xkr5	Trmt61b	Tars	Snx12	Sgol1	Rora
				Xkr9	Trmu	Tasp1	Snx14	Sgsm1	Rpgrip1
				Xpa	Troap	Tbc1d25	Snx27	Sh2b3	Rpl10a
				Xpo1	Trp53tg5	Tbc1d8	Snx32	Sh3bgrl	Rpl12
				Xrcc2	Trps1	Tbc1d9	Snx5	Sh3bp2	Rpl13a
				Xrcc3	Trpv4	Tbca	Snx8	Sh3kbp1	Rpl17
				Xrcc6bp1	Tsc22d1	Tbcel	Sorl1	Sh3tc2	Rpl26
				Xrra1	Tsc22d4	Tbx3	Sos1	Sharpin	Rpl27a
				Xylt2	Tsen2	Tceanc	Sostdc1	She	Rpl4
				Yes1	Tsfm	Tcf12	Sowahc	Shprh	Rplp2
				Yif1b	Tsg101	Tcf25	Sox11	Shroom1	Rpp21
[truncated: 687 more rows]
