# Supplementary material for: Wnt/Tcf1 pathway restricts embryonic stem cell cycle through activation of the Ink4/Arf locus
Source: PLoS Genet. 2017 Mar 27;13(3):e1006682. doi: 10.1371/journal.pgen.1006682 (PMC5386305; doi:10.1371/journal.pgen.1006682)
Supplement: S3 Table — (XLSX) [file pgen.1006682.s010.xlsx]

## Sheet: WikiPathways_table
Term	Overlap	P-value	Adjusted P-value	Minus Log 10	Z-score	Combined Score	Genes		Term	WikiPathways (Combined Score)	P-value	Adjusted P-value	WikiPathways (-log10Pvalue)	Z-score
Hs_Cell_cycle_WP179_28966	22/87	0.00139718833124	0.1435622823443	#VALUE!	-1.8470281694618	3.58505639967649	E2F1;CDC6;E2F2;MAD1L1;TBC1D8;RBL1;PRKDC;SMAD3;CDC20;CDC25A;TGFB1;CCNB1;CDKN1A;YWHAG;MCM7;CDKN2A;HDAC1;PLK1;SMC1A;ABL1;GADD45A;HDAC6		Hs_Cell_cycle_WP179_28966	3.58506	0.00139718833124	0.1435622823443	#VALUE!	-1.84703
Hs_G1_to_S_cell_cycle_control_WP45_20771	17/65	0.00358797162183	0.1435622823443	#VALUE!	-1.84306891000272	3.5773715312503	E2F1;E2F2;CREB3;CREB1;RBL1;POLE;CDC25A;CCNB1;MNAT1;CCND1;CDKN1A;CDKN2A;MCM7;CDKN2B;CDKN2C;CREB3L1;GADD45A		Hs_G1_to_S_cell_cycle_control_WP45_20771	3.57737	0.00358797162183	0.1435622823443	#VALUE!	-1.84307
Hs_Apoptosis_WP254_29955	18/73	0.0046998667464	0.1435622823443	#VALUE!	-1.73312445408524	3.36397084694413	PRF1;MCL1;DFFA;RELA;NFKBIB;FADD;NFKB1;AKT1;BAK1;TNFRSF10B;CDKN2A;IRF6;CASP7;CASP8;HELLS;CHUK;PIK3R1;TRAF3		Hs_Apoptosis_WP254_29955	3.36397	0.0046998667464	0.1435622823443	#VALUE!	-1.73312
Hs_B_Cell_Receptor_Signaling_Pathway_WP23_20725	29/147	0.00671630260457	0.14663927353306	#VALUE!	-1.69273922025875	3.2496862731887	NEDD9;MAPKAPK2;ATF2;MAP3K7;AKT1;HNRNPK;CASP7;SOS1;GAB1;BCL6;PPP3CA;CHST15;NFATC3;CHUK;PIK3R1;MAP2K2;RELA;HCK;CREB1;RPS6;ITPR1;LAT2;FCGR2B;GTF2I;FYN;MAPK14;PIP4K2C;SH3BP2;DUSP6		Hs_B_Cell_Receptor_Signaling_Pathway_WP23_20725	3.24969	0.00671630260457	0.14663927353306	#VALUE!	-1.69274
Hs_Apoptosis_WP254_22525	18/73	0.0046998667464	0.1435622823443	#VALUE!	-1.65473440416601	3.21181683284711	PRF1;MCL1;DFFA;RELA;NFKBIB;FADD;NFKB1;AKT1;BAK1;TNFRSF10B;CDKN2A;IRF6;CASP7;CASP8;HELLS;CHUK;PIK3R1;TRAF3		Hs_Apoptosis_WP254_22525	3.21182	0.0046998667464	0.1435622823443	#VALUE!	-1.65473
Hs_Androgen_Receptor_Signaling_Pathway_WP138_20973	22/99	0.00547947642535	0.1435622823443	#VALUE!	-1.52637121435713	2.96266563812478	SLC25A4;UBE3A;RELA;SMAD3;KAT5;APPL1;PTEN;STUB1;SRC;ATF2;AKT1;NCOA1;CCND1;HDAC1;RNF4;NCOA4;CASP7;GTF2F1;HIPK3;CASP8;ETV5;NCOR2
Hs_estrogen_signalling_WP712_29739	15/63	0.01234219803374	0.15979808608559	#VALUE!	-1.48641729418353	2.72585776739724	POLR2E;POLR2K;CREB1;TAF7;NFKB1;SRC;AKT1;MNAT1;GTF2E1;CCND1;HDAC1;SOS1;MAPK14;GNAS;HDAC6
Hs_estrogen_signalling_WP712_29675	15/63	0.01234219803374	0.15979808608559	#VALUE!	-1.40730646514242	2.58078083061053	POLR2E;POLR2K;CREB1;TAF7;NFKB1;SRC;AKT1;MNAT1;GTF2E1;CCND1;HDAC1;SOS1;MAPK14;GNAS;HDAC6
Hs_estrogen_signalling_WP712_29593	15/63	0.01234219803374	0.15979808608559	#VALUE!	-1.31954176106956	2.41983403509323	POLR2E;POLR2K;CREB1;TAF7;NFKB1;SRC;AKT1;MNAT1;GTF2E1;CCND1;HDAC1;SOS1;MAPK14;GNAS;HDAC6
Hs_TNF-alpha-NF-kB_Signaling_Pathway_WP231_28972	32/177	0.01341815990032	0.15979808608559	#VALUE!	-1.31651515493273	2.41428371091494	DPF2;NFKBIB;COPS3;IQGAP2;NFKB1;SRC;AKT1;CSNK2A2;MCM7;DDX3X;CASP7;CASP8;GAB1;BCL3;ACTL6A;RPL4;TNIP2;FBXW11;CHUK;TRAF3;RELA;G3BP2;POLR1C;FADD;RPS6KA5;EIF4A3;YWHAG;HDAC1;GTF2I;SMARCC1;KPNA2;HDAC6
Hs_TGF-beta_Receptor_Signaling_Pathway_WP366_21445	26/141	0.02032005692823	0.20476365058449	#VALUE!	-1.04046292586387	1.65006899812111	XPO1;ANAPC5;RBL1;ANAPC4;TGFB3;SMAD3;NFYC;FOXO3;CDC16;DAXX;CDC25A;TGFB1;ATF2;FOXH1;MAP3K7;NCOA1;CCND1;CDKN1A;ATF3;HDAC1;MAPK14;FOXG1;CAMK2D;AXIN2;KPNB1;PIK3R1
Hs_FAS_pathway_and_Stress_induction_of_HSP_regulation_WP314_21341	1934-10-01	0.01243034164442	0.15979808608559	#VALUE!	-0.81687373801214	1.49801918509452	MAP3K7;PAK2;DFFA;CASP7;CASP8;MAPKAPK3;PRKDC;FADD;MAPKAPK2;DAXX
Hs_Cytoplasmic_Ribosomal_Proteins_WP477_21684	18/86	0.01879475411191	0.20476365058449	#VALUE!	-0.87827006281936	1.39284751682321	RPL17;RPL26;RPL35;RPL27A;RPS15A;RPL23A;RPS2;RPS6;RPL28;RPS7;RPS26;RPS19;RPS17;RPS15;RPL10A;RPL7A;RPL12;RPL4
Hs_T_Cell_Receptor_Signaling_Pathway_WP69_20823	22/118	0.02860328931346	0.25618295549814	#VALUE!	-1.01444106390272	1.38153017651561	PTPRJ;ENAH;CEBPB;MAP2K2;CREB1;NEDD9;ABI1;NFAM1;NCL;ITPR1;VASP;SRC;AKT1;DUSP3;FYN;SOS1;CABIN1;SH2B3;STK39;ABL1;PIK3R1;SH3BP2
Hs_IL-6_Signaling_Pathway_WP364_28142	17/91	0.05000656599761	0.36393667476037	#VALUE!	-0.69562308570744	0.70311870056165	CEBPB;MAP2K2;HCK;NFKB1;MAPKAPK2;FOXO3;DAXX;AKT1;MAP3K7;NCOA1;HDAC1;FYN;SOS1;MAPK14;GAB1;PPP2R4;PIK3R1
Hs_IL-2_Signaling_Pathway_WP49_20779	13/66	0.0600216285142	0.41383333344002	#VALUE!	-0.55909275270946	0.49328304197638	MAP2K2;RELA;CREB1;NFKB1;MAPKAPK2;FOXO3;AKT1;FYN;MAPK14;SOS1;PLCB1;PIK3R1;CHUK
Hs_Id_Signaling_Pathway_WP53_20789	1946-11-01	0.02933392620208	0.25618295549814	#VALUE!	-0.34883704053698	0.47506840499357	SREBF1;ATF3;RELA;VEGFA;RBL1;SMAD3;PSMD4;NFKB1;ID3;TCF3;MSC
Hs_Delta-Notch_Signaling_Pathway_WP61_20805	15/76	0.04485208415149	0.34562488375562	#VALUE!	-0.55174885779577	0	ADAM10;RELA;YY1;SMAD3;JAG1;AKT1;NOTCH2;APP;HDAC1;HES5;WDR12;RBPJ;TCF3;PIK3R1;NCOR2
Hs_Signaling_of_Hepatocyte_Growth_Factor_Receptor_WP313_21339	1930-07-01	0.08155578324882	0.44231697209527	#VALUE!	0.53447296645993	0	DOCK1;MAP2K2;SOS1;GAB1;RAP1B;PTEN;SRC
Hs_Oxidative_phosphorylation_WP623_29743	1957-11-01	0.08790619210298	0.44231697209527	#VALUE!	0.22571366622521	0	NDUFB4;NDUFA5;NDUFS4;NDUFA6;ATP6AP1;NDUFV1;NDUFV2;NDUFA7;ATP5F1;ATP5G1;NDUFA11
Hs_Oxidative_phosphorylation_WP623_28181	1957-11-01	0.08790619210298	0.44231697209527	#VALUE!	0.41948035713336	0	NDUFB4;NDUFA5;NDUFS4;NDUFA6;ATP6AP1;NDUFV1;NDUFV2;NDUFA7;ATP5F1;ATP5G1;NDUFA11
Hs_Apoptosis_Modulation_by_HSP70_WP384_29910	2013-04-01	0.09116456676773	0.44231697209527	#VALUE!	4.39879665670184	0	CASP7;CASP8;NFKB1;FADD
Hs_Senescence_and_Autophagy_WP615_29531	1955-10-01	0.12978894499864	0.56674505982739	#VALUE!	0.75275300504582	0	E2F1;CDKN1A;CDKN2A;CEBPB;CXCL14;ULK1;MAPK14;PTEN;ING1;TGFB1
Hs_Hedgehog_Signaling_Pathway_WP47_20775	2022-05-01	0.14057816449051	0.56923694895125	#VALUE!	4.21419568227515	0	CCNB1;DHH;SAP18;GLI3;GLI1
Hs_ErbB_signaling_pathway_WP673_28873	2029-06-01	0.14774088751407	0.56923694895125	#VALUE!	2.35864409226531	0	AKT1;CDKN1A;SOS1;GAB1;ABL1;SRC
Hs_MAPK_signaling_pathway_WP382_28779	22/148	0.15748750408524	0.5696936082497	#VALUE!	0.45529890046319	0	PLA2G10;PDGFB;TAOK1;MAP2K2;TGFB3;PPM1A;NFKB1;MAPKAPK2;DAXX;TGFB1;ATF2;AKT1;MAP3K7;PAK2;CASP7;MAPK14;CASP8;PDGFRB;RAP1B;PPP3CA;GADD45A;DUSP6
Hs_TCA_Cycle_WP78_28870	1931-06-01	0.17857617963984	0.5696936082497	#VALUE!	3.11746218180629	0	DLST;IDH3G;DLD;PDK4;OGDH;MDH2
Hs_IL-7_Signaling_Pathway_WP205_21111	1938-07-01	0.17888601368527	0.5696936082497	#VALUE!	2.41974671791832	0	AKT1;MCL1;MAP2K2;FYN;SOS1;FOXO3;PIK3R1
Hs_Ovarian_Infertility_Genes_WP34_20749	2018-04-01	0.18762017718034	0.5696936082497	#VALUE!	7.07638945365815	0	EGR1;CEBPB;MSH5;SMAD3
Hs_Epigenetic_Stress_Regulation_WP686_29069	2015-01-01	0.19657370263108	0.5696936082497	#VALUE!	45.99395802447622	0	EGR1
Hs_Osteoblast_WP322_21357	2015-12-03	0.19792986129633	0.5696936082497	#VALUE!	11.6554229943279	0	PDGFB;PDGFRB;ITGB3
Hs_Eukaryotic_Transcription_Initiation_WP405_29565	1940-07-01	0.20874269615256	0.5696936082497	#VALUE!	3.48479432740381	0	GTF2E1;MNAT1;POLR3H;POLR2E;POLR2K;TAF7;POLR3B
Hs_Toll-like_receptor_signaling_pathway_WP245_26599	14/94	0.22388839964691	0.58654527615846	#VALUE!	1.65236607762283	0	TOLLIP;MAP2K2;RELA;FADD;NFKB1;AKT1;MAP3K7;MAPK14;CASP8;TICAM1;IL12A;CHUK;PIK3R1;TRAF3
Hs_Oxidative_Stress_WP408_21540	2027-05-01	0.23244666010924	0.58654527615846	#VALUE!	6.18701804078618	0	MAPK14;MAOA;TXNRD1;NFIX;NFKB1
Hs_Adipogenesis_WP236_28133	16/112	0.2477840407415	0.59090148382071	#VALUE!	1.90743087231314	0	SREBF1;E2F1;KLF7;CEBPB;CREB1;RBL1;PPARG;RXRG;SMAD3;TGFB1;OSM;NCOA1;CDKN1A;ID3;GADD45A;NCOR2
Hs_Selenium_metabolism-Selenoproteins_WP28_28969	2028-05-01	0.25259910758748	0.59090148382071	#VALUE!	6.47438304046345	0	SEPHS2;RELA;GPX4;TXNRD1;NFKB1
Hs_Notch_Signaling_Pathway_WP268_29217	2015-02-01	0.27989572593063	0.59153330279242	#VALUE!	33.80508474576271	0	RBPJ
Hs_EBV_LMP1_signaling_WP262_29609	2015-02-01	0.27989572593063	0.59153330279242	#VALUE!	26.63953296271627	0	CHUK
Hs_EPO_Receptor_Signaling_WP581_22574	2022-04-01	0.28032759608141	0.59153330279242	#VALUE!	7.9478165221151	0	AKT1;MAP2K2;SOS1;SRC
Hs_Biogenic_Amine_Synthesis_WP550_21838	2015-03-01	0.28447784790781	0.59153330279242	#VALUE!	12.85419621360516	0	ACHE;GAD2;MAOA
Hs_Alpha6-Beta4_Integrin_Signaling_Pathway_WP244_21193	1963-09-01	0.32751214530939	0.66006293900815	#VALUE!	3.3832839771704	0	AKT1;CDKN1A;LAMB2;FYN;DSP;SMAD3;ABL1;PIK3R1;SRC
Hs_Hypertrophy_Model_WP516_21764	2017-03-01	0.34385622948297	0.67231591137714	#VALUE!	13.16771626836002	0	ADAM10;ATF3;VEGFA
Hs_IL-3_Signaling_Pathway_WP286_21281	1990-12-01	0.36566655532436	0.69423650358683	#VALUE!	3.32562423869447	0	AKT1;FYN;SOS1;MAPK14;HCK;CREB1;GAB1;NFKB1;MAPKAPK2;PIK3R1;SRC;ATF2
Hs_IL-5_Signaling_Pathway_WP127_20949	1959-08-01	0.39206569037108	0.72159117896807	#VALUE!	4.20938148243001	0	AKT1;MAP2K2;MAPK14;HCK;NFKB1;FOXO3;PIK3R1;ATF2
Hs_Kit_Receptor_Signaling_Pathway_WP304_21319	1960-08-01	0.40855098412405	0.73315313589385	#VALUE!	4.35572646572515	0	AKT1;FYN;SOS1;HCK;SH3KBP1;ABL1;PIK3R1;SRC
Hs_Nuclear_Receptors_WP170_21037	2020-03-01	0.43175181644109	0.7338631839453	#VALUE!	13.26970428702617	0	ESRRA;PPARG;RXRG
Hs_Hypothetical_Network_for_Drug_Addiction_WP666_29740	2020-03-01	0.43175181644109	0.7338631839453	#VALUE!	12.40749036511485	0	MAP2K2;CREB1;ZHX2
Hs_Insulin_Signaling_WP481_28132	18/148	0.45695781926314	0.75774018130976	#VALUE!	3.71653967000621	0	EGR1;SGK3;MAP2K2;RAB4A;STXBP1;FOXO3;STXBP4;PTEN;RPS6KA5;AKT1;MAP3K7;SOS1;MAPK14;MAP3K9;GAB1;EHD1;SNAP25;PIK3R1
Hs_Keap1-Nrf2_WP3_28165	2013-02-01	0.47061525171645	0.76111849351673	#VALUE!	16.8951391578294	0	CEBPB;EPHB2
Hs_DNA_Replication_WP466_21660	1939-05-01	0.48569283476901	0.76657543800892	#VALUE!	8.37662575980737	0	RFC5;CDC6;MCM7;POLE;POLA1
Hs_Regulation_of_Actin_Cytoskeleton_WP51_20783	15/129	0.53392389593598	0.81327889335146	#VALUE!	4.13153323003625	0	FGFR2;ENAH;FGFR3;PDGFB;MAP2K2;FGF11;FGF12;DOCK1;PAK2;SOS1;GRLF1;PPP1R12A;PDGFRB;PIP4K2C;PIK3R1
Hs_G_Protein_Signaling_Pathways_WP35_20751	1986-10-01	0.54407085112676	0.81327889335146	#VALUE!	4.91469056134129	0	GNG8;PLCB3;ADCY7;PDE4A;GNAS;AKAP11;PPP3CA;AKAP1;ITPR1;GNG7
Hs_Mitochondrial_LC-Fatty_Acid_Beta-Oxidation_WP368_21451	2016-02-01	0.57073971071982	0.83114004758796	#VALUE!	20.82769530487988	0	HADH;ACSL3
Hs_Pentose_Phosphate_Pathway_WP134_30180	2015-07-01	0.58370140746635	0.83114004758796	#VALUE!	31.48258639018457	0	TKT
Hs_Myometrial_Relaxation_and_Contraction_Pathways_WP289_21289	16/143	0.59140694541861	0.83305709515955	#VALUE!	4.61609554970097	0	ADCY7;CREB3;CREB1;GJA1;NFKB1;ITPR1;ATF2;GNG8;PLCB3;RGS20;YWHAG;ATF3;RGS2;CAMK2D;GNAS;GNG7
Hs_Tryptophan_metabolism_WP465_21658	1937-04-01	0.62763083994604	0.86546989508349	#VALUE!	10.36395976608164	0	UBE3A;OGDH;HADH;ACAT1
Hs_Calcium_Regulation_in_the_Cardiac_Cell_WP536_21808	14/130	0.64411092906481	0.86988177018031	#VALUE!	4.98881498425854	0	ADCY7;GJB3;GJA1;ITPR1;GNG8;PLCB3;RGS20;YWHAG;RGS2;CAMK2D;GNAS;ADRA1D;CASQ2;GNG7
Hs_Endochondral_Ossification_WP474_29737	1960-06-01	0.69448083136596	0.91763356282003	#VALUE!	6.68775915209243	0	AKT1;FGFR3;VEGFA;GLI3;SERPINH1;TGFB1
Hs_GPCRs,_Other_WP117_20929	1963-06-01	0.73543275743434	0.95387813092968	#VALUE!	6.68075226353869	0	GPR162;ALG6;UTS2R;PTGFR;ADRA1D;GPR116
Hs_SIDS_Susceptibility_Pathways_WP706_29396	1945-04-01	0.76334742547623	0.97085934696492	#VALUE!	8.92641417175121	0	HES5;MAOA;CREB1;NFKB1
Hs_Translation_Factors_WP107_29787	1948-04-01	0.80314103155396	0.9820379186708	#VALUE!	9.30180098565611	0	EIF3A;EIF5;ETF1;EIF2AK2
Hs_One_Carbon_Metabolism_WP241_21183	2026-02-01	0.8033287800953	0.9820379186708	#VALUE!	17.26980284852862	0	ATIC;AHCYL2
Hs_Proteasome_Degradation_WP183_29614	1960-05-01	0.81948821448679	0.9820379186708	#VALUE!	7.81616309730453	0	PSMB7;PSMA4;PSMB2;PSMD4;PSMD5
Hs_Folic_Acid_Network_WP176_30153	2028-02-01	0.83359709729935	0.9820379186708	#VALUE!	14.86289121337185	0	GPX4;TXNRD1
Hs_selenium_WP15_28780	2029-02-01	0.84710141076184	0.9820379186708	#VALUE!	13.91229913270832	0	GPX4;TXNRD1
Hs_Wnt_Signaling_Pathway_and_Pluripotency_WP399_29197	1988-07-01	0.87739808232079	0.99085473089675	#VALUE!	6.81913765742616	0	MAP3K7;CCND1;SOX2;PPP2R4;AXIN2;TCF7L1;FZD6
Hs_Monoamine_GPCRs_WP58_20799	2019-01-01	0.88867092101385	0.99500761241722	#VALUE!	22.34802647212761	0	ADRA1D
Hs_Cytokines_and_Inflammatory_Response_WP530_21794	2023-01-01	0.92835825973108	0.99652694309337	#VALUE!	20.20881851822398	0	TGFB1
Hs_Nuclear_receptors_in_lipid_metabolism_and_toxicity_WP299_21309	2025-01-01	0.94254222539421	0.99652694309337	#VALUE!	18.8670803166974	0	PPARG
Hs_Retinol_metabolism_(BiGCaT,_NuGO)_WP716_29897	2028-01-01	0.95874254159339	0.99652694309337	#VALUE!	17.52595516883586	0	RXRG
Hs_Retinol_metabolism_(BiGCaT,_NuGO)_WP716_30049	2028-01-01	0.95874254159339	0.99652694309337	#VALUE!	17.95741215059681	0	RXRG
Hs_Peptide_GPCRs_WP24_20727	1934-01-01	0.97874918903618	0.99652694309337	#VALUE!	14.84886989660329	0	GALR3
Hs_G13_Signaling_Pathway_WP524_21780	1936-01-01	0.98297041014702	0.99652694309337	#VALUE!	13.47579393353525	0	IQGAP2
Hs_GPCRs,_Class_A_Rhodopsin-like_WP455_21638	7/142	0.99652694309337	0.99652694309337	#VALUE!	7.39954947179486	0	PRLHR;GPR19;GPR45;GALR3;PTGFR;ADRA1D;GPR3
Hs_Wnt_Signaling_Pathway_WP428_28695	1958-02-01	0.98932921798211	0.99652694309337	#VALUE!	9.69860724285472	-0.03374244355892	CCND1;FZD6
Hs_Glycogen_Metabolism_WP500_21730	1934-02-01	0.90080480463231	0.99652694309337	#VALUE!	13.38804053961758	-0.04657835820761	PPP2R4;AGL
Hs_Type_II_interferon_signaling_(IFNG)_WP619_28124	1932-01-01	0.97348557150816	0.99652694309337	#VALUE!	13.98289976587577	-0.04864793411319	EIF2AK2
Hs_Striated_Muscle_Contraction_WP383_21484	1934-01-01	0.97874918903618	0.99652694309337	#VALUE!	14.66790712945506	-0.05103114458087	TPM3
Hs_Retinol_metabolism_(BiGCaT,_NuGO)_WP716_30052	2028-01-01	0.95874254159339	0.99652694309337	#VALUE!	17.83637476941339	-0.06205456658698	RXRG
Hs_Inflammatory_Response_Pathway_WP453_21632	2027-01-01	0.95392479167881	0.99652694309337	#VALUE!	17.95098715454898	-0.06245331476183	LAMB2
Hs_Wnt_Signaling_Pathway_and_Pluripotency_WP399_29616	1988-07-01	0.87739808232079	0.99085473089675	#VALUE!	6.9034711719931	-0.06342456304367	MAP3K7;CCND1;SOX2;PPP2R4;AXIN2;TCF7L1;FZD6
Hs_Triacylglyceride_Synthesis_WP325_21363	2024-01-01	0.93583983387207	0.99652694309337	#VALUE!	19.99274845750999	-0.06955681053197	PNPLA2
Hs_Oxidative_phosphorylation_WP623_29613	1957-11-01	0.08790619210298	0.44231697209527	#VALUE!	0.13150224707736	-0.10727013371162	NDUFB4;NDUFA5;NDUFS4;NDUFA6;ATP6AP1;NDUFV1;NDUFV2;NDUFA7;ATP5F1;ATP5G1;NDUFA11
Hs_p38_MAPK_Signaling_Pathway_WP400_21524	1931-08-01	0.04288712259287	0.34562488375562	#VALUE!	0.12818397833257	-0.13618281791789	MAP3K7;RPS6KA5;MAPK14;MAP3K9;CREB1;MAPKAPK2;DAXX;ATF2
Hs_SIDS_Susceptibility_Pathways_WP706_29979	1953-04-01	0.8572860246502	0.98512692306295	#VALUE!	9.1854854549003	-0.13764257251668	HES5;MAOA;CREB1;NFKB1
Hs_Proteasome_Degradation_WP183_21063	1960-05-01	0.81948821448679	0.9820379186708	#VALUE!	7.7277388936094	-0.14006803131452	PSMB7;PSMA4;PSMB2;PSMD4;PSMD5
Hs_Translation_Factors_WP107_20907	1948-04-01	0.80314103155396	0.9820379186708	#VALUE!	9.20172017067366	-0.16678446913873	EIF3A;EIF5;ETF1;EIF2AK2
Hs_selenium_WP15_29615	2029-02-01	0.84710141076184	0.9820379186708	#VALUE!	13.84349600888077	-0.25091831636261	GPX4;TXNRD1
Hs_Oxidative_phosphorylation_WP623_29958	1957-11-01	0.08790619210298	0.44231697209527	#VALUE!	0.31983735968799	-0.26090045685317	NDUFB4;NDUFA5;NDUFS4;NDUFA6;ATP6AP1;NDUFV1;NDUFV2;NDUFA7;ATP5F1;ATP5G1;NDUFA11
Hs_Folic_Acid_Network_WP176_21049	2028-02-01	0.83359709729935	0.9820379186708	#VALUE!	14.86154644752847	-0.26937084467437	GPX4;TXNRD1
Hs_EGFR1_Signaling_Pathway_WP437_21600	24/164	0.16056333688113	0.5696936082497	#VALUE!	0.50263022624437	-0.28280821016537	PLD1;CEBPB;RALBP1;MAP2K2;CREB1;STXBP1;WNK1;GJA1;SMAD3;ABI1;APPL1;RBBP7;SRC;RPS6KA5;AKT1;SH3BGRL;PLSCR1;HDAC1;SOS1;MAPK14;GAB1;SH3KBP1;PIK3R1;HIP1
Hs_Prostaglandin_Synthesis_and_Regulation_WP98_20887	2026-02-01	0.8033287800953	0.9820379186708	#VALUE!	17.37603495856231	-0.31494684825735	PTGFR;ANXA3
Hs_Senescence_and_Autophagy_WP615_28686	1955-10-01	0.12978894499864	0.56674505982739	#VALUE!	0.65673932598233	-0.37292660641893	E2F1;CDKN1A;CDKN2A;CEBPB;CXCL14;ULK1;MAPK14;PTEN;ING1;TGFB1
Hs_Senescence_and_Autophagy_WP615_29697	1955-10-01	0.12978894499864	0.56674505982739	#VALUE!	0.84653293582007	-0.4807000928489	E2F1;CDKN1A;CDKN2A;CEBPB;CXCL14;ULK1;MAPK14;PTEN;ING1;TGFB1
Hs_Endochondral_Ossification_WP474_28899	1960-06-01	0.69448083136596	0.91763356282003	#VALUE!	6.5986345895406	-0.56719973803434	AKT1;FGFR3;VEGFA;GLI3;SERPINH1;TGFB1
Hs_SIDS_Susceptibility_Pathways_WP706_29373	2015-12-01	0.75955362285722	0.97085934696492	#VALUE!	25.1972761173784	-0.74517605423324	MAOA
Hs_Wnt_Signaling_Pathway_NetPath_WP363_28127	12/108	0.59905505027305	0.83485331474223	#VALUE!	4.91566511558905	-0.88727382006668	CSNK1A1;CSNK2A2;MAP3K7;CTNNBIP1;AKT1;CCND1;SALL1;CAMK2D;SMAD3;AXIN2;TCF3;FZD6
Hs_Toll-like_receptor_signaling_pathway_(for_GenMAPP)_WP75_26601	14/94	0.22388839964691	0.58654527615846	#VALUE!	1.72677785881312	-0.92124534105748	TOLLIP;MAP2K2;RELA;FADD;NFKB1;AKT1;MAP3K7;MAPK14;CASP8;TICAM1;IL12A;CHUK;PIK3R1;TRAF3
Hs_TGF_Beta_Signaling_Pathway_WP560_21858	1947-05-01	0.63904771629233	0.86988177018031	#VALUE!	7.91289894156385	-1.10304207231728	FOXH1;TFE3;SMAD3;NFKB1;TGFB1
Hs_Electron_Transport_Chain_WP111_20917	13/98	0.36299193110078	0.69423650358683	#VALUE!	3.02509876001406	-1.10398738635453	NDUFA5;NDUFB4;SLC25A4;NDUFA6;COX7B;NDUFA7;ATP5F1;COX4I1;ATP5G1;NDUFS4;NDUFV1;NDUFV2;ATP5C1
Hs_Integrin-mediated_cell_adhesion_WP185_21067	1991-12-01	0.37883843392606	0.70896906920448	#VALUE!	3.24558449878489	-1.11629730046953	AKT1;DOCK1;CAPN11;PAK2;MAP2K2;FYN;SOS1;RAP1B;ITGB3;CAPN2;SRC;VASP
Hs_mRNA_processing_WP411_26223	16/118	0.31067795181027	0.63591893261164	#VALUE!	2.64173397404395	-1.19587119951584	FUS;DHX9;SF3A2;SRPK1;HNRNPU;PPM1G;HNRNPK;METTL3;CD2BP2;RBM39;DDX20;PTBP2;SNRNP70;HNRNPH1;SMC1A;SPOP
Hs_IL-4_signaling_Pathway_WP395_28126	1954-09-01	0.20004865434064	0.5696936082497	#VALUE!	2.41996960182276	-1.36161184905217	AKT1;FYN;RELA;SOS1;MAPK14;NFKB1;PIK3R1;SRC;ATF2
Hs_ErbB_signaling_pathway_WP673_29738	2029-06-01	0.14774088751407	0.56923694895125	#VALUE!	2.50325974083693	-1.41048298129734	AKT1;CDKN1A;SOS1;GAB1;ABL1;SRC
Hs_ErbB_signaling_pathway_WP673_29836	1942-05-01	0.54632475278571	0.81327889335146	#VALUE!	7.47431940895096	-1.54480120003827	CDKN1A;SOS1;GAB1;ABL1;SRC
Hs_Fatty_Acid_Beta_Oxidation_WP143_20983	1931-06-01	0.17857617963984	0.5696936082497	#VALUE!	3.26339954550659	-1.8361732668073	DLD;PNPLA2;HADH;ACAT1;ACSL3;ACSL5
Hs_Glycolysis_and_Gluconeogenesis_WP534_28564	1940-05-01	0.50624640929003	0.78950332877373	#VALUE!	8.06829930760711	-1.90695245720523	GOT1;LDHAL6B;HK3;DLD;MDH2
Hs_Diurnally_regulated_genes_with_circadian_orthologs_WP410_28213	1945-06-01	0.43695670494453	0.7338631839453	#VALUE!	6.4758835047821	-2.00384989523654	CEBPB;CRY2;NCOA4;PSMA4;CRY1;TOB1
Hs_Eukaryotic_Transcription_Initiation_WP405_26587	1940-07-01	0.20874269615256	0.5696936082497	#VALUE!	3.61806654023829	-2.03572898937946	GTF2E1;MNAT1;POLR3H;POLR2E;POLR2K;TAF7;POLR3B
Hs_Signal_Transduction_of_S1P_WP26_20731	2024-03-01	0.54134742592671	0.81327889335146	#VALUE!	12.26858420650276	-2.53568553442862	AKT1;PLCB3;PLCB1
Hs_Irinotecan_Pathway_WP229_26589	2015-10-01	0.70048363574048	0.91763356282003	#VALUE!	29.74492388938169	-2.55678850055604	BCHE
Hs_MAPK_Cascade_WP422_21570	2028-04-01	0.42729486396487	0.7338631839453	#VALUE!	8.42193276240376	-2.60602110448245	PLCB3;MAP2K2;MAPK14;MAP2
Hs_Selenium_metabolism-Selenoproteins_WP28_29723	2028-05-01	0.25259910758748	0.59090148382071	#VALUE!	6.36827550898556	-3.35038776078603	SEPHS2;RELA;GPX4;TXNRD1;NFKB1
Hs_Apoptosis_Modulation_by_HSP70_WP384_21486	2013-04-01	0.09116456676773	0.44231697209527	#VALUE!	4.12212618146891	-3.36253589949838	CASP7;CASP8;NFKB1;FADD
Hs_Selenium_metabolism-Selenoproteins_WP28_30051	2028-05-01	0.25259910758748	0.59090148382071	#VALUE!	6.71119696936085	-3.53080078816387	SEPHS2;RELA;GPX4;TXNRD1;NFKB1
Hs_NLR_proteins_WP288_28883	2015-07-03	0.07630080674586	0.44231697209527	#VALUE!	4.55569833922924	-3.71621307513802	MAP3K7;CHUK;EPHB2
Hs_Hypothetical_Network_for_Drug_Addiction_WP666_28640	2020-03-01	0.43175181644109	0.7338631839453	#VALUE!	12.04561086544054	-3.72730547931394	MAP2K2;CREB1;ZHX2
Hs_IL-9_Signaling_Pathway_WP22_20723	2020-04-01	0.23282713252092	0.58654527615846	#VALUE!	7.03352378561001	-3.7524230378793	AKT1;MAP2K2;KAT5;PIK3R1
Hs_Glutathione_metabolism_WP100_20893	2018-04-01	0.18762017718034	0.5696936082497	#VALUE!	7.06328806779731	-3.9742055929701	GPX4;GSTT1;IDH1;GGT1
Hs_Fatty_Acid_Biosynthesis_WP357_21427	2018-04-01	0.18762017718034	0.5696936082497	#VALUE!	7.2781449984534	-4.09509626135369	FASN;HADH;ACSL3;ACSL5
Hs_Keap1-Nrf2_WP3_29720	2013-02-01	0.47061525171645	0.76111849351673	#VALUE!	16.49278499444621	-4.50197326953474	CEBPB;EPHB2
Hs_Eicosanoid_Synthesis_WP167_21031	2017-03-01	0.34385622948297	0.67231591137714	#VALUE!	11.80075103507058	-4.68521610511597	ALOX15;GGT1;LTC4S
Hs_Osteoclast_WP12_20697	2015-10-03	0.14458742782144	0.56923694895125	#VALUE!	9.37482871547972	-5.28232693557433	PDGFB;ACP5;ITGB3
Hs_Small_Ligand_GPCRs_WP247_21199	2015-11-02	0.39659973195192	0.72159117896807	#VALUE!	17.31582816908081	-5.65009472489554	S1PR4;PTGFR
Hs_Pentose_Phosphate_Pathway_WP134_20963	2015-07-01	0.58370140746635	0.83114004758796	#VALUE!	30.6779008598176	-5.67409156872621	TKT
Hs_Acetylcholine_Synthesis_WP528_29049	2015-07-01	0.58370140746635	0.83114004758796	#VALUE!	31.30891807717906	-5.79080260085036	ACHE
Hs_Alanine_and_aspartate_metabolism_WP106_20905	2015-12-03	0.19792986129633	0.5696936082497	#VALUE!	10.78796135713574	-6.06991757248892	GAD2;GOT1;DARS
Hs_Nucleotide_Metabolism_WP404_21532	2015-03-01	0.28447784790781	0.59153330279242	#VALUE!	14.09845564497543	-7.40221501381074	ADSS;POLA1;POLB
Hs_Synthesis_and_Degradation_of_Ketone_Bodies_WP311_21335	2015-05-01	0.48161956932146	0.76657543800892	#VALUE!	33.75488001061825	-8.97279534161885	ACAT1
Hs_EBV_LMP1_signaling_WP262_24885	2015-02-01	0.27989572593063	0.59153330279242	#VALUE!	26.43336366726956	-13.87850175441844	CHUK
Hs_Notch_Signaling_Pathway_WP268_29891	2015-02-01	0.27989572593063	0.59153330279242	#VALUE!	35.73704625450174	-18.76328209243252	RBPJ
				#NUM!
				#NUM!
				#NUM!
				#NUM!
				#NUM!
				#NUM!
				#NUM!
				#NUM!
				#NUM!
				#NUM!
				#NUM!
				#NUM!
				#NUM!
				#NUM!
				#NUM!
				#NUM!
				#NUM!
				#NUM!
				#NUM!
				#NUM!
				#NUM!
				#NUM!
				#NUM!
				#NUM!
				#NUM!
				#NUM!
				#NUM!
				#NUM!
				#NUM!
				#NUM!
				#NUM!
				#NUM!
				#NUM!
				#NUM!
				#NUM!
				#NUM!
				#NUM!
				#NUM!
				#NUM!
				#NUM!
				#NUM!
				#NUM!
				#NUM!
				#NUM!
				#NUM!
				#NUM!
				#NUM!
				#NUM!
				#NUM!
				#NUM!
				#NUM!
				#NUM!
				#NUM!
				#NUM!
				#NUM!
				#NUM!
				#NUM!
				#NUM!
				#NUM!
				#NUM!
				#NUM!
				#NUM!
				#NUM!
				#NUM!
				#NUM!
				#NUM!
				#NUM!
				#NUM!
				#NUM!
				#NUM!
				#NUM!
				#NUM!
				#NUM!
				#NUM!
				#NUM!
				#NUM!
				#NUM!
				#NUM!
				#NUM!
				#NUM!
				#NUM!
				#NUM!
				#NUM!
				#NUM!
				#NUM!
				#NUM!
				#NUM!
				#NUM!
				#NUM!
				#NUM!
				#NUM!
				#NUM!
				#NUM!
				#NUM!
				#NUM!
				#NUM!
				#NUM!
				#NUM!
				#NUM!
				#NUM!
				#NUM!
				#NUM!
				#NUM!
				#NUM!
				#NUM!
				#NUM!
				#NUM!
				#NUM!
				#NUM!
				#NUM!
				#NUM!
				#NUM!
				#NUM!
				#NUM!
				#NUM!
				#NUM!
				#NUM!
				#NUM!
				#NUM!
				#NUM!
				#NUM!
				#NUM!
				#NUM!
				#NUM!
				#NUM!
				#NUM!
				#NUM!
				#NUM!
				#NUM!
				#NUM!
				#NUM!
				#NUM!
				#NUM!
				#NUM!
				#NUM!
				#NUM!
				#NUM!
				#NUM!
				#NUM!
				#NUM!
				#NUM!
				#NUM!
				#NUM!
				#NUM!
				#NUM!
				#NUM!
				#NUM!
				#NUM!
				#NUM!
				#NUM!
				#NUM!
				#NUM!
				#NUM!
				#NUM!
				#NUM!
				#NUM!
				#NUM!
				#NUM!
				#NUM!
				#NUM!
				#NUM!
				#NUM!
				#NUM!
				#NUM!
				#NUM!
				#NUM!
				#NUM!
				#NUM!
				#NUM!
				#NUM!
				#NUM!
				#NUM!
				#NUM!
				#NUM!
				#NUM!
				#NUM!
				#NUM!
				#NUM!
				#NUM!
				#NUM!
				#NUM!
				#NUM!
				#NUM!
				#NUM!
				#NUM!
				#NUM!
				#NUM!
				#NUM!
				#NUM!
				#NUM!
				#NUM!
				#NUM!
				#NUM!
				#NUM!
				#NUM!
				#NUM!
				#NUM!
				#NUM!
				#NUM!
				#NUM!
				#NUM!
				#NUM!
				#NUM!
				#NUM!
				#NUM!
				#NUM!
				#NUM!
				#NUM!
				#NUM!
				#NUM!
				#NUM!
				#NUM!
				#NUM!
				#NUM!
				#NUM!
				#NUM!
				#NUM!
				#NUM!
				#NUM!
				#NUM!
				#NUM!
				#NUM!
				#NUM!
				#NUM!
				#NUM!
				#NUM!
				#NUM!
				#NUM!
				#NUM!
				#NUM!
				#NUM!
				#NUM!
				#NUM!
				#NUM!
				#NUM!
				#NUM!
				#NUM!
				#NUM!
				#NUM!
				#NUM!
				#NUM!
				#NUM!
				#NUM!
				#NUM!
				#NUM!
				#NUM!
				#NUM!
				#NUM!
				#NUM!
				#NUM!
				#NUM!
				#NUM!
				#NUM!
				#NUM!
				#NUM!
				#NUM!
				#NUM!
				#NUM!
				#NUM!
				#NUM!
				#NUM!
				#NUM!
				#NUM!
				#NUM!
				#NUM!
				#NUM!
				#NUM!
				#NUM!
				#NUM!
				#NUM!
				#NUM!
				#NUM!
				#NUM!
				#NUM!
				#NUM!
				#NUM!
				#NUM!
				#NUM!
				#NUM!
				#NUM!
				#NUM!
				#NUM!
				#NUM!
				#NUM!
				#NUM!
				#NUM!
				#NUM!
				#NUM!
				#NUM!
				#NUM!
				#NUM!
				#NUM!
				#NUM!
				#NUM!
				#NUM!
				#NUM!
				#NUM!
				#NUM!
				#NUM!
				#NUM!
				#NUM!
				#NUM!
				#NUM!
				#NUM!
				#NUM!
				#NUM!
				#NUM!
				#NUM!
				#NUM!
				#NUM!
				#NUM!
				#NUM!
				#NUM!
				#NUM!
				#NUM!
				#NUM!
				#NUM!
				#NUM!
				#NUM!
				#NUM!
				#NUM!
				#NUM!
				#NUM!
				#NUM!
				#NUM!
				#NUM!
				#NUM!
				#NUM!
				#NUM!
				#NUM!
				#NUM!
				#NUM!
				#NUM!
				#NUM!
				#NUM!
				#NUM!
				#NUM!
				#NUM!
				#NUM!
				#NUM!
				#NUM!
				#NUM!
				#NUM!
				#NUM!
				#NUM!
				#NUM!
				#NUM!
				#NUM!
				#NUM!
				#NUM!
				#NUM!
				#NUM!
				#NUM!
				#NUM!
				#NUM!
				#NUM!
				#NUM!
				#NUM!
				#NUM!
				#NUM!
				#NUM!
				#NUM!
				#NUM!
				#NUM!
				#NUM!
				#NUM!
				#NUM!
				#NUM!
				#NUM!
				#NUM!
				#NUM!
				#NUM!
				#NUM!
				#NUM!
				#NUM!
				#NUM!
				#NUM!
				#NUM!
				#NUM!
				#NUM!
				#NUM!
				#NUM!
				#NUM!
				#NUM!
				#NUM!
				#NUM!
				#NUM!
				#NUM!
				#NUM!
				#NUM!
				#NUM!
				#NUM!
				#NUM!
				#NUM!
				#NUM!
				#NUM!
				#NUM!
				#NUM!
				#NUM!
				#NUM!
				#NUM!
				#NUM!
				#NUM!
				#NUM!
				#NUM!
				#NUM!
				#NUM!
				#NUM!
				#NUM!
				#NUM!
				#NUM!
				#NUM!
				#NUM!
				#NUM!
				#NUM!
				#NUM!
				#NUM!
				#NUM!
				#NUM!
				#NUM!
				#NUM!
				#NUM!
				#NUM!
				#NUM!
				#NUM!
				#NUM!
				#NUM!
				#NUM!
				#NUM!
				#NUM!
				#NUM!
				#NUM!
				#NUM!
				#NUM!
				#NUM!
				#NUM!
				#NUM!
				#NUM!
				#NUM!
				#NUM!
				#NUM!
				#NUM!
				#NUM!
				#NUM!
				#NUM!
				#NUM!
				#NUM!
				#NUM!
				#NUM!
				#NUM!
				#NUM!
				#NUM!
				#NUM!
				#NUM!
				#NUM!
				#NUM!
				#NUM!
				#NUM!
				#NUM!
				#NUM!
				#NUM!
				#NUM!
				#NUM!
				#NUM!
				#NUM!
				#NUM!
				#NUM!
				#NUM!
				#NUM!
				#NUM!
				#NUM!
				#NUM!
				#NUM!
				#NUM!
				#NUM!
				#NUM!
				#NUM!
				#NUM!
				#NUM!
				#NUM!
				#NUM!
				#NUM!

## Sheet: KEGG_table
Term	Overlap	P-value	Adjusted P-value	Z-score	Combined Score	Genes
HSA04110 CELL CYCLE	29/115	0.00000372632038	0.0006670113479	-1.9536505961948	14.28646755032406	E2F1;E2F2;MAD1L1;TGFB3;PRKDC;CDC16;TGFB1;CDKN2A;MCM7;CDKN2B;CDKN2C;CDC6;ANAPC5;RBL1;ANAPC4;SMAD3;CDC20;CDC26;CDC25A;CCNB1;CDKN1A;YWHAG;CCND1;HDAC1;PLK1;ABL1;SMC1A;GADD45A;SMC1B
HSA05215 PROSTATE CANCER	23/87	0.00002051527283	0.00183611691856	-1.95461356101942	12.3142654063998	E2F1;FGFR2;E2F2;PDGFB;CREB3;GRB2;MAP2K2;RELA;CREB1;LEF1;NFKB1;PTEN;TCF7L1;AKT1;ATF4;CCND1;CDKN1A;SOS1;CREB3L2;PDGFRB;CREB3L1;CHUK;PIK3R1
HSA05220 CHRONIC MYELOID LEUKEMIA	18/76	0.00051735063797	0.03086858806566	-1.93594732079677	6.73325610456137	E2F1;E2F2;GRB2;MAP2K2;RELA;TGFB3;SMAD3;NFKB1;TGFB1;AKT1;CDKN1A;CCND1;CDKN2A;HDAC1;SOS1;ABL1;CHUK;PIK3R1
HSA05216 THYROID CANCER	2029-10-01	0.0009117811163	0.04080220495464	-1.54676224028718	4.94812203649717	CCND1;NCOA4;MAP2K2;PPARG;RXRG;TFG;LEF1;TPR;TCF7L1;TPM3
HSA05212 PANCREATIC CANCER	16/73	0.00210109292017	0.07521912654199	-1.72768186738959	4.47011722702786	E2F1;E2F2;PLD1;RALBP1;RELA;TGFB3;SMAD3;NFKB1;TGFB1;RAD51;AKT1;CCND1;CDKN2A;VEGFA;CHUK;PIK3R1
HSA05214 GLIOMA	14/64	0.00398150181525	0.11878147082158	-1.66066366190923	3.53799386888818	E2F1;AKT1;E2F2;CCND1;CDKN1A;CDKN2A;PDGFB;GRB2;MAP2K2;SOS1;CAMK2D;PDGFRB;PTEN;PIK3R1
HSA05211 RENAL CELL CARCINOMA	14/69	0.0070548333689	0.18040216757621	-1.6033528324544	2.74584859872326	PDGFB;MAP2K2;GRB2;ARNT2;TGFB3;TGFB1;ARNT;AKT1;PAK2;SOS1;VEGFA;GAB1;RAP1B;PIK3R1
HSA04010 MAPK SIGNALING PATHWAY	34/257	0.02105465009219	0.29564870529637	-1.54616661997185	1.8841328776252	FGFR2;FGFR3;PDGFB;GRB2;MAPKAPK3;MKNK2;FGF11;PPM1A;TGFB3;NFKB1;FGF12;MAPKAPK2;DAXX;TGFB1;ATF2;MAP3K7;AKT1;PAK2;SOS1;PPP3CA;CHUK;PLA2G10;MAP2K2;TAOK1;RPS6KA5;DUSP3;ATF4;MAPK14;MAPK8IP2;PDGFRB;CACNA1H;RAP1B;GADD45A;DUSP6
HSA05213 ENDOMETRIAL CANCER	1952-11-01	0.01252868373296	0.28032929852495	-1.47394759202783	1.87455225124634	AKT1;CCND1;GRB2;MAP2K2;SOS1;LEF1;FOXO3;AXIN2;PTEN;PIK3R1;TCF7L1
HSA05223 NON SMALL CELL LUNG CANCER	1954-11-01	0.01570932815719	0.29564870529637	-1.44306730246386	1.75849776736712	E2F1;AKT1;E2F2;CCND1;CDKN2A;GRB2;MAP2K2;SOS1;RXRG;FOXO3;PIK3R1
HSA05218 MELANOMA	13/71	0.01856915330736	0.29564870529637	-1.34879391242862	1.6436177852512	E2F1;AKT1;E2F2;CCND1;CDKN1A;CDKN2A;PDGFB;MAP2K2;FGF11;PDGFRB;FGF12;PTEN;PIK3R1
HSA05222 SMALL CELL LUNG CANCER	15/87	0.01857016101234	0.29564870529637	-1.3148137037072	1.60221006915282	E2F1;E2F2;RELA;RXRG;NFKB1;PTEN;AKT1;CCND1;LAMB2;ITGA6;CDKN2B;PIAS1;CHUK;PIK3R1;TRAF3
HSA05210 COLORECTAL CANCER	14/85	0.0305502963151	0.32940046134518	-1.06848926778117	1.18653709540805	GRB2;TGFB3;LEF1;SMAD3;APPL1;TGFB1;TCF7L1;FZD6;AKT1;CCND1;SOS1;PDGFRB;AXIN2;PIK3R1
HSA05219 BLADDER CANCER	1942-09-01	0.02147169368074	0.29564870529637	-0.90841032013152	1.10697367827342	E2F1;RPS6KA5;E2F2;CCND1;CDKN1A;FGFR3;CDKN2A;MAP2K2;VEGFA
HSA05221 ACUTE MYELOID LEUKEMIA	1953-10-01	0.03128384269759	0.32940046134518	-0.7283761856576	0.80884795922122	AKT1;CCND1;GRB2;MAP2K2;RELA;SOS1;LEF1;NFKB1;CHUK;TCF7L1
HSA00240 PYRIMIDINE METABOLISM	14/89	0.04106946417111	0.36757170433143	-0.70733749455772	0.70792944092814	NUDT2;POLR2E;POLR3H;CTPS;POLR2K;POLE;DCK;POLA1;POLR1C;POLR2D;POLR3B;RFC5;NT5M;TXNRD1
HSA00190 OXIDATIVE PHOSPHORYLATION	18/128	0.05226878602172	0.42900752468592	-0.8155358577488	0.69017235455537	NDUFB4;NDUFA5;NDUFA6;ATP6AP1;NDUFA7;CYC1;COX7B;ATP5F1;COX4I1;ATP5G1;ATP12A;PPA2;NDUFA11;NDUFS4;NDUFV1;NDUFV2;ATP5C1;ATP6V0A1
HSA00310 LYSINE DEGRADATION	1947-09-01	0.03726122659127	0.36757170433143	-0.62400254131313	0.62452474753336	DLST;RDH11;PLOD1;SETD1A;SUV39H1;SETD7;OGDH;HADH;ACAT1
HSA04210 APOPTOSIS	13/84	0.05272718180497	0.42900752468592	-0.67713631258381	0.57304747396509	DFFA;RELA;FADD;NFKB1;CAPN2;AKT1;TNFRSF10B;CASP7;CASP8;PPP3CA;PIK3R1;IL3RA;CHUK
HSA04912 GNRH SIGNALING PATHWAY	14/97	0.0693407512751	0.49647977912975	-0.55203584948909	0.38654241504253	PLD1;ADCY7;PLA2G10;MAP2K2;GRB2;SRC;ITPR1;PLCB3;ATF4;SOS1;MAPK14;CAMK2D;GNAS;PLCB1
HSA04540 GAP JUNCTION	14/98	0.07360410666538	0.50673596511933	-0.54628343179424	0.37134446075322	ADCY7;TUBB2B;PDGFB;MAP2K2;GRB2;GJA1;NPR2;SRC;ITPR1;PLCB3;SOS1;PDGFRB;GNAS;PLCB1
HSA04620 TOLL LIKE RECEPTOR SIGNALING PATHWAY	14/102	0.09235180027279	0.6122582314381	-0.44338886013951	0.21752707965805	TOLLIP;MAP2K2;RELA;FADD;NFKB1;AKT1;MAP3K7;MAPK14;CASP8;TICAM1;IL12A;CHUK;PIK3R1;TRAF3
HSA04916 MELANOGENESIS	13/102	0.14809509992265	0.74681873368173	-0.06780433358118	0.01979430775818	PLCB3;CREB3;ADCY7;MAP2K2;CREB1;CAMK2D;CREB3L2;LEF1;CREB3L1;GNAS;PLCB1;TCF7L1;FZD6
HSA04120 UBIQUITIN MEDIATED PROTEOLYSIS	1940-08-01	0.03988656083559	0.36757170433143	-0.0194856424361	0.01950194929867	CUL3;UBE2E3;ANAPC5;ANAPC4;CDC20;CDC16;CDC26;FBXW11
HSA00230 PURINE METABOLISM	21/145	0.02972709096465	0.32940046134518	-1.14497935176084	0	ADSS;NUDT2;POLR3H;POLR2E;ADCY7;POLR2K;POLE;POLA1;DCK;POLR1C;NPR2;DGUOK;POLR2D;GMPR;POLR3B;APRT;RFC5;NT5M;ATIC;PDE4A;ENTPD2
HSA04370 VEGF SIGNALING PATHWAY	1970-11-01	0.06590618644611	0.4915503072439	-0.5153451559509	0	AKT1;PLA2G10;MAP2K2;MAPK14;VEGFA;MAPKAPK3;PPP3CA;MAPKAPK2;NFATC3;PIK3R1;SRC
HSA03010 RIBOSOME	13/98	0.12173105966944	0.74681873368173	-0.39296035662541	0	RPL35;RPL27A;RPL26;RPS15A;RPL23A;MRPS7;RPS6;RPS2;RPL28;RPS7;RPS26;RPL10A;RPL12
HSA04310 WNT SIGNALING PATHWAY	18/149	0.1408352982435	0.74681873368173	-0.29375327204739	0	CSNK1A1;LEF1;SMAD3;PORCN;TCF7L1;FZD6;CTNNBIP1;MAP3K7;CSNK2A2;PLCB3;CCND1;CACYBP;CAMK2D;PPP3CA;AXIN2;PLCB1;FBXW11;NFATC3
HSA00450 SELENOAMINO ACID METABOLISM	2029-05-01	0.14279129843993	0.74681873368173	2.21654822501912	0	SEPHS2;SEPHS1;LCMT2;GGT1;MARS
HSA00627 1,4 DICHLOROBENZENE DEGRADATION	2015-01-01	0.1577678434515	0.74681873368173	50.45086197166712	0	CMBL
HSA05040 HUNTINGTONS DISEASE	1931-05-01	0.16987289919642	0.74681873368173	2.51490210214902	0	GRB2;UBE2K;IFT57;CASP8;HIP1
HSA00710 CARBON FIXATION	2023-04-01	0.17735761087889	0.74681873368173	4.37120736806726	0	GOT1;TKT;TKTL2;MDH2
HSA04115 P53 SIGNALING PATHWAY	1968-09-01	0.17898155852814	0.74681873368173	1.06109194925734	0	CCNB1;PPM1D;CCND1;CDKN1A;TNFRSF10B;CDKN2A;CASP8;PTEN;GADD45A
HSA04720 LONG TERM POTENTIATION	1969-09-01	0.18871525686129	0.75389123311303	0.98785378277872	0	PLCB3;ATF4;MAP2K2;PPP1R12A;CAMK2D;RAP1B;PPP3CA;PLCB1;ITPR1
HSA00430 TAURINE AND HYPOTAURINE METABOLISM	2015-08-02	0.19615598324537	0.75389123311303	11.21341955956194	0	GAD2;GGT1
HSA04510 FOCAL ADHESION	22/200	0.20536716947408	0.75389123311303	0.62097134923925	0	PDGFB;GRB2;ITGB3;CAPN2;COL5A3;PTEN;VASP;SRC;AKT1;CCND1;DOCK1;LAMB2;PAK2;ITGA6;FYN;SOS1;VEGFA;GRLF1;PPP1R12A;PDGFRB;RAP1B;PIK3R1
HSA04920 ADIPOCYTOKINE SIGNALING PATHWAY	1972-09-01	0.21923672534609	0.75389123311303	1.3075145540483	0	AKT1;RELA;NFKBIB;RXRG;NFKB1;ACSL3;CHUK;ACSL5;G6PC2
HSA00550 PEPTIDOGLYCAN BIOSYNTHESIS	2015-02-01	0.2270796534884	0.75389123311303	41.75458841081474	0	GLUL
HSA00072 SYNTHESIS AND DEGRADATION OF KETONE BODIES	2015-09-02	0.22743087479388	0.75389123311303	14.40311339755072	0	BDH2;ACAT1
HSA04664 FC EPSILON RI SIGNALING PATHWAY	1975-09-01	0.25152254095404	0.80397383626382	1.57028062194678	0	AKT1;PLA2G10;LYN;GRB2;MAP2K2;FYN;SOS1;MAPK14;PIK3R1
HSA00071 FATTY ACID METABOLISM	1947-06-01	0.2677402137977	0.80988550251678	2.84824071658295	0	ACADSB;HADH;ACAT1;ACSL3;ACSL5;HADHB
HSA04340 HEDGEHOG SIGNALING PATHWAY	1957-07-01	0.27147000084361	0.80988550251678	2.63844417160732	0	CSNK1A1;DHH;CSNK1G3;GLI3;FBXW11;BMP8B;GLI1
HSA00401 NOVOBIOCIN BIOSYNTHESIS	2015-03-01	0.2907015729992	0.83388255412281	27.39411169878761	0	GOT1
HSA00360 PHENYLALANINE METABOLISM	1930-04-01	0.30496903095046	0.85296025843958	5.77412053026914	0	ESCO1;GOT1;MAOA;ALDH3B1
HSA00565 ETHER LIPID METABOLISM	1931-04-01	0.32417946995384	0.8660093346568	5.94852432952252	0	AGPAT6;PLD1;PLA2G10;CHPT1
HSA03050 PROTEASOME	2022-03-01	0.33909159849252	0.8660093346568	8.98962962315108	0	PSMB7;PSMA4;PSMB2
HSA00620 PYRUVATE METABOLISM	1942-05-01	0.34353461089036	0.8660093346568	4.57962330287304	0	ME2;LDHAL6B;DLD;ACAT1;MDH2
HSA00471 D GLUTAMINE AND D GLUTAMATE METABOLISM	2015-04-01	0.34909952982926	0.8660093346568	28.37390280972531	0	GLS
HSA04730 LONG TERM DEPRESSION	1976-08-01	0.38689958349969	0.87982659360302	2.70963089992511	0	PLCB3;PLA2G10;LYN;MAP2K2;NPR2;GNAS;PLCB1;ITPR1
HSA05217 BASAL CELL CARCINOMA	1956-06-01	0.40227185094784	0.87982659360302	3.90258199547833	0	LEF1;AXIN2;GLI3;TCF7L1;FZD6;GLI1
HSA00750 VITAMIN B6 METABOLISM	2015-05-01	0.40270139361362	0.87982659360302	30.88364895170597	0	PDXP
HSA05050 DENTATORUBROPALLIDOLUYSIAN ATROPHY	2015-02-01	0.41368933485936	0.87982659360302	15.42020984238979	0	CASP7;CASP8
HSA00564 GLYCEROPHOSPHOLIPID METABOLISM	1968-07-01	0.42210133362114	0.87982659360302	3.86758877086659	0	ESCO1;AGPAT6;ACHE;PLD1;PLA2G10;DGKE;CHPT1
HSA00440 AMINOPHOSPHONATE METABOLISM	2016-02-01	0.44288463957562	0.87982659360302	15.00264887118356	0	LCMT2;CHPT1
HSA00770 PANTOTHENATE AND COA BIOSYNTHESIS	2016-02-01	0.44288463957562	0.87982659360302	16.23817304411772	0	ILVBL;PPCDC
HSA00511 N GLYCAN DEGRADATION	2016-02-01	0.44288463957562	0.87982659360302	15.62105724475547	0	AGA;HEXB
HSA00061 FATTY ACID BIOSYNTHESIS	2015-06-01	0.45190007668903	0.87982659360302	37.39614671925427	0	FASN
HSA00120 BILE ACID BIOSYNTHESIS	1938-04-01	0.45820135492041	0.87982659360302	7.65310073202778	0	SOAT2;RDH11;ACAD9;HADHB
HSA00531 GLYCOSAMINOGLYCAN DEGRADATION	2017-02-01	0.471258059669	0.87982659360302	15.40721862716892	0	GUSB;HEXB
HSA04320 DORSO VENTRAL AXIS FORMATION	2028-03-01	0.47535988032338	0.87982659360302	9.53464064875652	0	NOTCH2;GRB2;SOS1
HSA04360 AXON GUIDANCE	12/128	0.48556116422227	0.88689233056925	3.65083410718055	0	SEMA4G;PAK2;LIMK2;ROBO1;FYN;CXCR4;SEMA3A;PPP3CA;ABL1;NFATC3;EPHB1;EPHB2
HSA00625 TETRACHLOROETHENE DEGRADATION	2015-07-01	0.49705638299506	0.88840183249477	32.66361650021145	0	RDH11
HSA01032 GLYCAN STRUCTURES DEGRADATION	1930-03-01	0.51801738736348	0.88840183249477	11.15332681990664	0	AGA;GUSB;HEXB
HSA04810 REGULATION OF ACTIN CYTOSKELETON	19/212	0.53693801128861	0.88840183249477	3.8808266664752	0	FGFR2;FGFR3;PDGFB;LIMK2;MAP2K2;FGF11;IQGAP2;FGF12;ITGB3;DOCK1;PAK2;ITGA6;SOS1;GRLF1;PPP1R12A;PDGFRB;CYFIP1;PIK3R1;PIP4K2C
HSA00460 CYANOAMINO ACID METABOLISM	2015-08-01	0.53850162537716	0.88840183249477	32.06777705764878	0	GGT1
HSA00591 LINOLEIC ACID METABOLISM	1931-03-01	0.53863497024014	0.88840183249477	11.36625893350793	0	RDH11;ALOX15;PLA2G10
HSA00534 HEPARAN SULFATE BIOSYNTHESIS	2020-02-01	0.55089856843571	0.89646221590902	18.30120535831286	0	HS6ST3;HS6ST1
HSA00960 ALKALOID BIOSYNTHESIS II	2021-02-01	0.57550651724575	0.905268994568	15.99444652053624	0	ESCO1;PPME1
HSA00400 PHENYLALANINE TYROSINE AND TRYPTOPHAN BIOSYNTHESIS	2015-09-01	0.57654003006007	0.905268994568	34.41060739497274	0	GOT1
HSA00532 CHONDROITIN SULFATE BIOSYNTHESIS	2022-02-01	0.59911740047182	0.91679661645838	17.89950678810413	0	XYLT2;CHST12
HSA00361 GAMMA HEXACHLOROCYCLOHEXANE DEGRADATION	2023-02-01	0.6217283397748	0.91679661645838	16.68878458955972	0	ACP5;CMBL
HSA00500 STARCH AND SUCROSE METABOLISM	1984-07-01	0.63070878424844	0.91679661645838	5.5036262685664	0	HK3;GUSB;SMARCA5;DDX41;AGL;G6PC2;SETX
HSA01031 GLYCAN STRUCTURES BIOSYNTHESIS 2	1962-05-01	0.65608860495457	0.91679661645838	7.16711634156343	0	B4GALT1;ST3GAL5;B3GNT4;PIGS;PIGN
HSA00970 AMINOACYL TRNA BIOSYNTHESIS	1938-03-01	0.66763717105029	0.91679661645838	11.81880509655672	0	TARS;DARS;MARS
HSA00010 GLYCOLYSIS AND GLUCONEOGENESIS	1964-05-01	0.68179854469879	0.91679661645838	7.19046630331881	0	LDHAL6B;HK3;DLD;ALDH3B1;G6PC2
HSA04020 CALCIUM SIGNALING PATHWAY	14/174	0.69399442446073	0.91679661645838	5.22278802255795	0	ADCY7;SLC25A4;PTGFR;VDAC3;ITPR1;VDAC1;PLCB3;CAMK2D;PDGFRB;CACNA1H;GNAS;PPP3CA;PLCB1;ADRA1D
HSA05130 PATHOGENIC ESCHERICHIA COLI INFECTION EHEC	1953-04-01	0.70167024636393	0.91679661645838	8.77975793435207	0	TUBB2B;FYN;ABL1;NCL
HSA00340 HISTIDINE METABOLISM	1941-03-01	0.71420920508402	0.91679661645838	11.40618794491868	0	MAOA;LCMT2;ALDH3B1
HSA00363 BISPHENOL A DEGRADATION	2014-01-01	0.72464508919234	0.91679661645838	29.70222263019839	0	RDH11
HSA00630 GLYOXYLATE AND DICARBOXYLATE METABOLISM	2014-01-01	0.72464508919234	0.91679661645838	32.12226003552524	0	MDH2
HSA00603 GLYCOSPHINGOLIPID BIOSYNTHESIS GLOBOSERIES	2014-01-01	0.72464508919234	0.91679661645838	27.77284867902737	0	HEXB
HSA00903 LIMONENE AND PINENE DEGRADATION	2029-02-01	0.73700655691474	0.91679661645838	16.08364536621917	0	ESCO1;YOD1
HSA04650 NATURAL KILLER CELL MEDIATED CYTOTOXICITY	10/132	0.74351869177014	0.91679661645838	5.99163275093187	0	PRF1;TNFRSF10B;GRB2;MAP2K2;FYN;SOS1;PPP3CA;NFATC3;PIK3R1;SH3BP2
HSA00592 ALPHA LINOLENIC ACID METABOLISM	2015-01-01	0.74737123619183	0.91679661645838	28.6679366900919	0	PLA2G10
HSA02010 ABC TRANSPORTERS GENERAL	1944-03-01	0.75558822775986	0.91679661645838	11.94695632449211	0	ABCB8;ABCB7;ABCC5
HSA00670 ONE CARBON POOL BY FOLATE	2016-01-01	0.76822635503047	0.91679661645838	29.91339311869705	0	ATIC
HSA04940 TYPE I DIABETES MELLITUS	1945-03-01	0.76826532105451	0.91679661645838	11.64188004745287	0	PRF1;GAD2;IL12A
HSA04630 JAK STAT SIGNALING PATHWAY	11/153	0.80429958091	0.93559528197143	6.37006163145075	0	OSM;AKT1;CCND1;SPRY1;IL10RB;GRB2;SOS1;IL12A;PIAS1;IL3RA;PIK3R1
HSA00626 NAPHTHALENE AND ANTHRACENE DEGRADATION	2018-01-01	0.80492554985251	0.93559528197143	26.36110288049362	0	LCMT2
HSA00980 METABOLISM OF XENOBIOTICS BY CYTOCHROME P450	1970-04-01	0.86962457867098	0.98711246515038	8.59962581382312	0	GSTA3;CYP2S1;GSTT1;ALDH3B1
HSA00760 NICOTINATE AND NICOTINAMIDE METABOLISM	2024-01-01	0.88374817332636	0.98711246515038	23.16773072314501	0	NT5M
HSA00040 PENTOSE AND GLUCURONATE INTERCONVERSIONS	2025-01-01	0.89336435393498	0.98711246515038	22.04347977008565	0	GUSB
HSA04950 MATURITY ONSET DIABETES OF THE YOUNG	2025-01-01	0.89336435393498	0.98711246515038	20.46492740587888	0	NEUROG3
HSA00220 UREA CYCLE AND METABOLISM OF AMINO GROUPS	1930-01-01	0.93077163864	0.99592435555747	18.34353618405583	0	MAOA
HSA04740 OLFACTORY TRANSDUCTION	1931-01-01	0.93650579886385	0.99592435555747	17.15908328356628	0	CAMK2D
HSA04060 CYTOKINE CYTOKINE RECEPTOR INTERACTION	16/257	0.94863266811161	0.99592435555747	7.09343295772233	0	LTBR;PDGFB;TGFB3;TGFB1;OSM;IL17B;TNFRSF10B;TNFSF11;RELT;CXCL14;IL10RB;CXCR4;VEGFA;IL12A;PDGFRB;IL3RA
HSA04640 HEMATOPOIETIC CELL LINEAGE	1988-04-01	0.95206702786296	0.99592435555747	8.14527065043017	0	CD9;ITGA6;ITGB3;IL3RA
HSA04530 TIGHT JUNCTION	7/136	0.95697759304963	0.99592435555747	7.52869569975199	0	CSNK2A2;AKT1;MPP5;PPP2R4;PARD6G;PTEN;SRC
HSA04930 TYPE II DIABETES MELLITUS	1944-01-01	0.97940396939891	0.99999071436773	13.78029324805984	0	PIK3R1
HSA04742 TASTE TRANSDUCTION	1953-01-01	0.99057231422309	0.99999071436773	12.70975531279129	0	GNAS
HSA04514 CELL ADHESION MOLECULES	4/134	0.99743824537292	0.99999071436773	7.90265798176457	0	MAG;PTPRM;ITGA6;SELL
HSA01430 CELL COMMUNICATION	6/138	0.98275856341435	0.99999071436773	7.44592431176618	-0.0000691404361	KRT19;LAMB2;ITGA6;GJB3;GJA1;COL5A3
HSA04080 NEUROACTIVE LIGAND RECEPTOR INTERACTION	6/254	0.99999071436773	0.99999071436773	7.79624985921061	-0.00007239344541	PRLHR;GABRA4;GALR3;GIPR;UTS2R;PTGFR
HSA00150 ANDROGEN AND ESTROGEN METABOLISM	1954-01-01	0.99135724755351	0.99999071436773	12.16814388459861	-0.00011298943414	LCMT2
HSA00561 GLYCEROLIPID METABOLISM	1958-02-01	0.96388317624732	0.99731265056803	10.89972669974791	-0.0293308030893	AGPAT6;DGKE
HSA04670 LEUKOCYTE TRANSENDOTHELIAL MIGRATION	6/115	0.94148892746422	0.99592435555747	7.448624591465	-0.03041997812268	CXCR4;MAPK14;GRLF1;RAP1B;PIK3R1;VASP
HSA04512 ECM RECEPTOR INTERACTION	1987-04-01	0.94919030458591	0.99592435555747	8.27069190702881	-0.03377727844675	LAMB2;ITGA6;ITGB3;COL5A3
HSA04612 ANTIGEN PROCESSING AND PRESENTATION	1983-04-01	0.93603798323578	0.99592435555747	8.29316233148742	-0.03386904704269	CREB1;NFYC;CANX;RFXAP
HSA00330 ARGININE AND PROLINE METABOLISM	1935-01-01	0.9550793278715	0.99592435555747	17.35635215792595	-0.07088286521228	GOT1
HSA04140 REGULATION OF AUTOPHAGY	1930-01-01	0.93077163864	0.99592435555747	18.5001244256806	-0.07555399971975	ULK1
HSA04662 B CELL RECEPTOR SIGNALING PATHWAY	1964-09-01	0.14248728889645	0.74681873368173	0.28657849804623	-0.08366165829815	AKT1;LYN;FCGR2B;NFKBIB;NFKB1;PPP3CA;NFATC3;CHUK;PIK3R1
HSA03320 PPAR SIGNALING PATHWAY	1970-04-01	0.86962457867098	0.98711246515038	8.92154602393014	-0.11572404624467	PPARG;RXRG;ACSL3;ACSL5
HSA04520 ADHERENS JUNCTION	1975-10-01	0.15776799243386	0.74681873368173	0.41797645746229	-0.12202103018644	CSNK2A2;MAP3K7;PTPRJ;PTPRM;FYN;SMAD3;LEF1;SSX2IP;TCF7L1;SRC
HSA00650 BUTANOATE METABOLISM	1945-07-01	0.13139519758464	0.74681873368173	0.45432945108935	-0.13263366076297	RDH11;GAD2;PPME1;ILVBL;BDH2;HADH;ACAT1
HSA04012 ERBB SIGNALING PATHWAY	1987-11-01	0.17940338295148	0.74681873368173	0.57503820901224	-0.16787250431818	AKT1;CDKN1A;PAK2;GRB2;MAP2K2;SOS1;GAB1;CAMK2D;ABL1;PIK3R1;SRC
HSA03020 RNA POLYMERASE	2023-06-01	0.02786504620024	0.32940046134518	0.23640192896414	-0.26251986482229	POLR3H;POLR2E;POLR2K;POLR1C;POLR2D;POLR3B
HSA05120 EPITHELIAL CELL SIGNALING IN HELICOBACTER PYLORI INFECTION	1968-09-01	0.17898155852814	0.74681873368173	0.96252686718245	-0.28099314642936	ADAM10;LYN;RELA;MAPK14;ATP6AP1;ATP6V0A1;NFKB1;CHUK;SRC
HSA00410 BETA ALANINE METABOLISM	2025-01-01	0.89336435393498	0.98711246515038	21.67617942144341	-0.28116821715054	GAD2
HSA00100 BIOSYNTHESIS OF STEROIDS	2024-01-01	0.88374817332636	0.98711246515038	21.91150586358618	-0.28422070693202	GGPS1
HSA01030 GLYCAN STRUCTURES BIOSYNTHESIS 1	13/117	0.26992382001991	0.80988550251678	1.36413896359949	-0.28764561064815	B4GALT1;GANAB;XYLT2;GALNT7;MAN1A2;CHST12;HS6ST3;ALG6;HS6ST1;GALNT11;ALG12;GALNT13;CHST1
HSA04660 T CELL RECEPTOR SIGNALING PATHWAY	1993-11-01	0.23356250471104	0.76013978805955	1.26562527818323	-0.34710144203605	AKT1;PAK2;GRB2;FYN;SOS1;NFKBIB;NFKB1;PPP3CA;NFATC3;CHUK;PIK3R1
HSA04070 PHOSPHATIDYLINOSITOL SIGNALING SYSTEM	1978-08-01	0.41272740127648	0.87982659360302	2.91489454214365	-0.37319524142699	PLCB3;DGKE;PTPMT1;PLCB1;PTEN;PIK3R1;PIP4K2C;ITPR1
HSA04350 TGF BETA SIGNALING PATHWAY	1990-08-01	0.56347885474794	0.905268994568	4.59077744219799	-0.45688862226364	CDKN2B;RBL1;TGFB3;SMAD3;ID3;BMP8B;TGFB1;LEFTY1
HSA01510 NEURODEGENERATIVE DISEASES	1938-06-01	0.1491180356369	0.74681873368173	1.73753483478507	-0.50724337875996	APP;GRB2;CASP7;UCHL1;CASP8;SETX
HSA03022 BASAL TRANSCRIPTION FACTORS	1934-06-01	0.10608493728255	0.67818584905631	1.30996889723078	-0.50870535032652	GTF2E1;GTF2A1;GTF2I;GTF2F1;TAF7;TAF6L
HSA04910 INSULIN SIGNALING PATHWAY	10/135	0.76663663413215	0.91679661645838	6.33652812867248	-0.55045181364581	SREBF1;AKT1;GRB2;MAP2K2;SOS1;FASN;MKNK2;RPS6;PIK3R1;G6PC2
HSA04150 MTOR SIGNALING PATHWAY	1948-06-01	0.28224100372337	0.82821540436857	2.99912775391476	-0.56528162198566	AKT1;ULK1;VEGFA;RICTOR;RPS6;PIK3R1
HSA00380 TRYPTOPHAN METABOLISM	1960-05-01	0.62909320049334	0.91679661645838	6.72586209522477	-0.58427310878579	MAOA;LCMT2;OGDH;HADH;ACAT1
HSA00350 TYROSINE METABOLISM	1959-06-01	0.44754441855848	0.87982659360302	4.648392160997	-0.59513571063702	ESCO1;GOT1;ECH1;MAOA;LCMT2;ALDH3B1
HSA00260 GLYCINE SERINE AND THREONINE METABOLISM	1945-05-01	0.39409887486033	0.87982659360302	4.8055048760959	-0.61525092125437	TARS;RDH11;MAOA;DLD;PSPH
HSA04330 NOTCH SIGNALING PATHWAY	1947-05-01	0.4276724204599	0.87982659360302	5.53889576350492	-0.70914728193906	NOTCH2;HDAC1;JAG1;RBPJ;NCOR2
HSA00280 VALINE LEUCINE AND ISOLEUCINE DEGRADATION	1944-06-01	0.22552103262544	0.75389123311303	2.60608161690217	-0.73623675422577	MCCC2;DLD;HADH;ACAT1;PCCA;HADHB
HSA00510 N GLYCAN BIOSYNTHESIS	1942-05-01	0.34353461089036	0.8660093346568	5.13734624452309	-0.73905653176319	B4GALT1;GANAB;MAN1A2;ALG6;ALG12
HSA05131 PATHOGENIC ESCHERICHIA COLI INFECTION EPEC	1953-04-01	0.70167024636393	0.91679661645838	8.70705942102598	-0.75637897481088	TUBB2B;FYN;ABL1;NCL
HSA00562 INOSITOL PHOSPHATE METABOLISM	1951-05-01	0.49349716179785	0.88840183249477	6.41929180141052	-0.75960201589671	PLCB3;PTPMT1;PLCB1;PTEN;PIP4K2C
HSA00020 CITRATE CYCLE	2029-06-01	0.06301031712469	0.49038464197041	1.11153421265089	-0.79204061210835	DLST;IDH3G;DLD;IDH1;OGDH;MDH2
HSA00590 ARACHIDONIC ACID METABOLISM	1954-05-01	0.54098212146329	0.88840183249477	6.87178525957739	-0.81314607552773	ALOX15;PLA2G10;GPX4;GGT1;LTC4S
HSA00251 GLUTAMATE METABOLISM	1931-04-01	0.32417946995384	0.8660093346568	6.00434397918585	-0.86378247164111	GAD2;GLUL;GOT1;GLS
HSA00052 GALACTOSE METABOLISM	1932-04-01	0.34346779129677	0.8660093346568	6.14360789569987	-0.88381692177153	B4GALT1;RDH11;HK3;G6PC2
HSA00480 GLUTATHIONE METABOLISM	1939-05-01	0.29348939055719	0.83388255412281	4.96160818299116	-0.9013391831938	GSTA3;GPX4;GSTT1;IDH1;GGT1
HSA00640 PROPANOATE METABOLISM	1934-03-01	0.59732745776232	0.91679661645838	10.55196397111041	-0.91664513870624	LDHAL6B;ACAT1;PCCA
HSA00051 FRUCTOSE AND MANNOSE METABOLISM	1942-04-01	0.53091325519742	0.88840183249477	7.94366264446966	-0.93998253156472	RDH11;HK3;PFKFB2;GMPPA
HSA04130 SNARE INTERACTIONS IN VESICULAR TRANSPORT	1936-04-01	0.42043237451317	0.87982659360302	7.3656151108046	-0.94302297039999	SNAP29;BET1L;VAMP3;SNAP25
HSA00252 ALANINE AND ASPARTATE METABOLISM	1933-05-01	0.19877118071886	0.75389123311303	3.38517870357992	-0.95633727087965	ADSS;GAD2;GOT1;DARS;DLD
HSA05110 CHOLERA INFECTION	1941-04-01	0.51315995709444	0.88840183249477	8.13816790606532	-0.96299855784633	ARF3;ATP6V0A1;GNAS;ARL4D
HSA00860 PORPHYRIN AND CHLOROPHYLL METABOLISM	1941-03-01	0.71420920508402	0.91679661645838	11.69159574955969	-1.0156445223746	HMOX2;GUSB;FTH1
HSA00790 FOLATE BIOSYNTHESIS	1942-03-01	0.72856986565806	0.91679661645838	11.88582403291379	-1.03251706024747	SMARCA5;DDX41;SETX
HSA00600 SPHINGOLIPID METABOLISM	1939-04-01	0.47677753955024	0.87982659360302	8.17069890846379	-1.04609820619066	SPTLC2;SGMS2;ARSA;SMPD3
HSA00563 GLYCOSYLPHOSPHATIDYLINOSITOL ANCHOR BIOSYNTHESIS	2023-04-01	0.17735761087889	0.74681873368173	3.99878265649017	-1.16737574694767	PGAP1;GPAA1;PIGS;PIGN
HSA00512 O GLYCAN BIOSYNTHESIS	1931-03-01	0.53863497024014	0.88840183249477	10.89272656079151	-1.28894858033573	GALNT7;GALNT11;GALNT13
HSA00632 BENZOATE DEGRADATION VIA COA LIGATION	2028-03-01	0.47535988032338	0.87982659360302	10.47210321320934	-1.34074802034792	ESCO1;YOD1;ACAT1
HSA00530 AMINOSUGARS METABOLISM	2029-02-01	0.73700655691474	0.91679661645838	15.60663954326753	-1.35574290322101	HK3;HEXB
HSA05010 ALZHEIMERS DISEASE	2028-02-01	0.7201261261741	0.91679661645838	15.82271615747584	-1.37451339737209	APP;CASP7
HSA05030 AMYOTROPHIC LATERAL SCLEROSIS	2019-01-01	0.82104020637071	0.94816901251843	25.85440460328158	-1.37603629126407	PPP3CA
HSA00624 1 AND 2 METHYLNAPHTHALENE DEGRADATION	2025-02-01	0.66397371993141	0.91679661645838	15.91595069182977	-1.38261264628054	ESCO1;ACAD9
HSA00910 NITROGEN METABOLISM	2024-02-01	0.64334365803312	0.91679661645838	16.19096371428953	-1.40650292403441	GLUL;GLS
HSA00030 PENTOSE PHOSPHATE PATHWAY	2026-02-01	0.6836339137146	0.91679661645838	16.23134669848569	-1.41001097867251	TKT;TKTL2
HSA03030 DNA POLYMERASE	2025-04-01	0.21200624340588	0.75389123311303	5.60301073482486	-1.58289073164297	RFC5;POLE;POLA1;POLB
HSA00602 GLYCOSPHINGOLIPID BIOSYNTHESIS NEO LACTOSERIES	2021-02-01	0.57550651724575	0.905268994568	17.39911293717975	-1.73161448982625	B4GALT1;B3GNT4
HSA00533 KERATAN SULFATE BIOSYNTHESIS	2016-02-01	0.44288463957562	0.87982659360302	14.23584023095192	-1.82262094051579	B4GALT1;CHST1
HSA00271 METHIONINE METABOLISM	2018-01-01	0.80492554985251	0.93559528197143	28.10788385360673	-1.87120611279541	MARS
HSA05020 PARKINSONS DISEASE	2017-01-01	0.78736410299393	0.93336539361533	27.27896909979018	-1.88111738466126	UCHL1
HSA00272 CYSTEINE METABOLISM	2017-02-01	0.471258059669	0.87982659360302	14.87741049547116	-1.90476146611558	GOT1;LDHAL6B
HSA00604 GLYCOSPHINGOLIPID BIOSYNTHESIS GANGLIOSERIES	2016-02-01	0.44288463957562	0.87982659360302	15.00216905352765	-1.92073435965284	ST3GAL5;HEXB
HSA04710 CIRCADIAN RHYTHM	2013-02-01	0.35317699122875	0.8660093346568	16.20095182945638	-2.33066231093639	CRY2;CRY1
HSA00720 REDUCTIVE CARBOXYLATE CYCLE	2015-12-02	0.32208741335969	0.8660093346568	16.71446344761094	-2.40453588251783	IDH1;MDH2
HSA00642 ETHYLBENZENE DEGRADATION	2015-01-01	0.74737123619183	0.91679661645838	28.18543926716383	-2.44845850092746	ESCO1
HSA01040 POLYUNSATURATED FATTY ACID BIOSYNTHESIS	2014-01-01	0.72464508919234	0.91679661645838	28.83275012117196	-2.50469015118545	FASN
HSA00521 STREPTOMYCIN BIOSYNTHESIS	2015-10-01	0.61145094558263	0.91679661645838	29.21806464772236	-2.53816227908527	HK3
HSA00290 VALINE LEUCINE AND ISOLEUCINE BIOSYNTHESIS	2015-12-01	0.67289532533206	0.91679661645838	29.36709939046337	-2.55110887109467	ILVBL
HSA00930 CAPROLACTAM DEGRADATION	2015-01-01	0.74737123619183	0.91679661645838	29.73020839460857	-2.58265201362069	HADH
HSA00920 SULFUR METABOLISM	2014-01-01	0.72464508919234	0.91679661645838	30.77354043128466	-2.67328587496574	CHST12
HSA00740 RIBOFLAVIN METABOLISM	2016-01-01	0.76822635503047	0.91679661645838	31.14843561185463	-2.7058528782018	ACP5
HSA00062 FATTY ACID ELONGATION IN MITOCHONDRIA	2015-10-02	0.25901175424794	0.80988550251678	14.85288343604578	-3.13191459217165	HADH;HADHB
HSA00950 ALKALOID BIOSYNTHESIS I	2015-05-01	0.40270139361362	0.87982659360302	30.4281376300461	-3.89572796025333	GOT1
HSA00900 TERPENOID BIOSYNTHESIS	2015-06-01	0.45190007668903	0.87982659360302	30.84248682884994	-3.94877727200269	GGPS1
HSA03060 PROTEIN EXPORT	2015-08-02	0.19615598324537	0.75389123311303	15.3676833113272	-4.34148079159169	SRP72;SRP19
HSA00730 THIAMINE METABOLISM	2015-08-01	0.53850162537716	0.88840183249477	36.76275540702331	-4.35017817868266	THTPA
HSA00660 C5 BRANCHED DIBASIC ACID METABOLISM	2015-02-01	0.2270796534884	0.75389123311303	28.9873596351286	-8.18913706805183	ILVBL

## Sheet: GO_Biological_Processes
Term	Overlap	P-value	Adjusted P-value	Z-score	Combined Score	Genes
gene expression (GO:0010467)	112/672	8.55748e-09	0.00003781552394	-2.339376852236	23.82138521341346	RPL17;XPO1;EIF5;CNOT3;NR2C2AP;RORA;SRP19;GTF2E1;CDKN2B;LSM3;DDX20;RPL12;DARS;MAGOH;RBL1;RXRG;HNRNPU;RPS19;PTRF;RPS17;PSMA4;RPS15;TGIF2;SRP72;SNRPG;FUS;ELL;IGF2BP2;IGF2BP3;MAPKAPK2;RPS26;EIF3A;PSMB7;HNRNPK;METTL3;CNOT6L;HNRNPF;PSMB2;RPL10A;RPL7A;RPL4;DHX9;ESRRA;NRBF2;SMG5;SMG7;TEAD1;SMAD3;RPL23A;RPS6;PPA2;RPS7;SRSF3;UPF3A;NOTCH2;SRSF5;SRSF4;UPF3B;HDAC1;GTF2F1;RBPJ;SMC1A;HNRNPH1;NCOR2;TAF1C;PPARG;E…
regulation of cell cycle process (GO:0010564)	82/481	4.08711e-07	0.0009030460197	-2.45660625083937	17.22016383588724	E2F1;IER3;XPO1;MAD1L1;XRCC3;NBN;PDGFB;E2F7;EZH2;INO80;CDC16;PTEN;TGFB1;AKT1;CUL3;CSNK2A2;APP;CDKN2A;CDKN2B;KLHL21;VPS4A;PSMD4;PSMD5;CRY1;RPRD1B;TPR;PLCB1;PID1;CDC6;DAB2IP;ANAPC5;PCID2;SOX11;DDX39B;ANAPC4;PDXP;LEF1;CDC5L;STXBP4;RNASEH2B;PROX1;OSM;TRIM37;CCND1;UHRF2;RFWD3;PSMA4;RGCC;PDGFRB;THOC1;MED1;FGFR2;FGFR3;MRE11A;TIPIN;TXLNG;PRKDC;ATF2;GPR3;MAP10;PSMB7;DDX3X;NPM1;PSMB2;PKD2;OBSL1;NDRG1;AXIN2;…
negative regulation of cell cycle (GO:0045786)	73/430	2.03248e-06	0.00224538417436	-2.47278157864384	15.0811947711398	IER3;MAD1L1;NBN;TSG101;E2F7;EZH2;CDC16;PDCD4;PTEN;LATS2;TGFB1;CUL3;CSNK2A2;CUL5;CDKN2A;CDKN2B;HTRA2;CDKN2C;RHOB;VPS4A;PSMD4;PSMD5;TPR;DAB2IP;ANAPC5;SOX11;DDX39B;ANAPC4;CDC5L;VASH1;JMY;OSM;TRIM37;PPM1G;CCND1;RFWD3;PSMA4;RGCC;BTG3;IL12A;GADD45A;THOC1;FGFR2;FGFR3;MRE11A;SOX2;PPM1A;TIPIN;PRKDC;ATF2;PSMB7;MACF1;NPM1;PSMB2;PKD2;CREB3;WDR6;SMAD3;NPR2;CDC20;RPS6;CDC26;GSG2;CCNB1;NOTCH2;CDKN1A;HDAC1;IRF6;…
protein localization to organelle (GO:0033365)	69/396	1.75024e-06	0.00224538417436	-2.35820376527403	14.38239859164501	RPL17;XPO1;GPR162;TOLLIP;TIMM17A;EZH2;TGFB3;SRP19;RPS2;TGFB1;AIP;RAD21;CRY2;PEX1;IFT20;GOLGA1;KLHL21;RPL12;TPR;KPNB1;GOLGA4;C2CD3;SNUPN;BANP;TOPORS;PCM1;TIMM21;BBS2;RPS19;RPS17;PAM16;RPS15;TOMM20;TOMM22;SRP72;KPNA2;ASUN;RPL35;RPL27A;RPS15A;TIMM13;SEC62;SEC63;RPS26;NAGPA;MTCH2;OBSL1;HSPA4;RPL10A;PPP3CA;RPL7A;RPL4;ING1;PIK3R1;RANBP17;RPL26;AHI1;SPDL1;RPL23A;RPS6;RPL28;GSG2;RPS7;PLK1;TRPS1;RAB35;NOP…
regulation of cell cycle phase transition (GO:1901987)	51/264	3.28671e-06	0.00290479507972	-2.37766787228602	13.8888911142882	E2F1;MAD1L1;IER3;NBN;E2F7;EZH2;INO80;CDC16;PTEN;TGFB1;CUL3;CSNK2A2;APP;CDKN2A;CDKN2B;VPS4A;PSMD4;PSMD5;TPR;PLCB1;PID1;CDC6;ANAPC5;SOX11;ANAPC4;CDC5L;STXBP4;RNASEH2B;CCND1;RFWD3;PSMA4;RGCC;MRE11A;TIPIN;PRKDC;ATF2;PSMB7;DDX3X;PSMB2;PKD2;TCF3;MEPCE;CDC20;RPS6;CDC26;GSG2;CCNB1;CDKN1A;PLK1;USP47;SMC1A
posttranscriptional regulation of gene expression (GO:0010608)	72/438	6.47252e-06	0.00365072226845	-2.45379343845202	13.77272603662347	E2F1;MALSU1;RBM3;EIF5;HPS4;NAA15;CNOT3;FOXO3;PTEN;AKT1;LSM14A;RBM4B;APP;CDKN2A;TARDBP;AAK1;RC3H2;ASPH;TNIP2;TPR;ZFP36;BRF1;HIST1H1B;PCID2;MAGOH;STXBP1;APTX;ZSWIM7;STXBP4;HNRNPU;EIF4A3;SERBP1;VEGFA;CELF1;EIF2AK2;MKNK2;PRKDC;IGF2BP2;MAPKAPK2;IGF2BP3;POLR2D;ZFP36L1;EIF3A;IFT46;METTL3;DDX3X;CNOT6L;NPM1;RQCD1;BCL3;GUF1;TNRC6B;AXIN2;TCF3;FBXW11;CREBL2;DHX9;CREB1;IREB2;SMAD3;TRIM24;ETF1;LARP4B;AJUBA;UPF…
DNA repair (GO:0006281)	67/403	9.77954e-06	0.00421755212304	-2.44054093380118	13.34609903577959	NBN;XRCC3;ERCC6L2;APLF;INO80;SPRTN;SETX;MCM9;RAD21;CRY2;ACTR8;CRY1;CCNO;INO80C;CIB1;FANCC;MMS22L;DTL;LIG1;YY1;POLE;RAD9B;APTX;ZSWIM7;POLB;XRCC6BP1;RAD51;JMY;RFC5;XPA;RFWD3;HUWE1;SMARCA5;RAD18;UBE2W;GADD45A;UBE2T;APEX2;POLR2E;ENDOV;POLR2K;MRE11A;POLA1;PRKDC;UBE2V1;MUM1;POLR2D;STUB1;FOXH1;ERCC5;NPM1;ACTL6A;TRIP12;RECQL4;SHPRH;TAOK1;MSH5;EXO5;KAT5;MNAT1;TDP2;USP47;RBM14;CHAF1A;ABL1;SETD2;SMC1A
regulation of mitotic cell cycle phase transition (GO:1901990)	48/251	8.02575e-06	0.00394064489469	-2.38042766277859	13.17902563556544	E2F1;IER3;MAD1L1;NBN;E2F7;MRE11A;EZH2;TIPIN;PRKDC;INO80;CDC16;PTEN;TGFB1;ATF2;CSNK2A2;CUL3;APP;PSMB7;CDKN2A;DDX3X;CDKN2B;PSMB2;PKD2;VPS4A;PSMD4;PSMD5;PLCB1;TPR;TCF3;MEPCE;PID1;CDC6;ANAPC5;ANAPC4;CDC20;CDC26;RPS6;RNASEH2B;GSG2;CCNB1;CCND1;CDKN1A;RFWD3;PLK1;PSMA4;RGCC;USP47;SMC1A
mRNA catabolic process (GO:0006402)	41/193	4.13949e-06	0.00304873364483	-2.23471174931728	12.94574991009318	RPL17;RPL35;CNOT3;RPL27A;EDC4;RPS15A;POLR2D;RPS2;PATL1;ZFP36L1;EXOSC10;RPS26;CNOT6L;CSDE1;RQCD1;LSM3;RPL10A;RPL4;RPL12;RPL7A;ZFP36;EXOSC8;SMG5;MAGOH;SMG7;ZHX2;RPL26;EXOSC3;RPL23A;ETF1;RPS6;RPL28;RPS7;UPF3A;EIF4A3;UPF3B;RPS19;RPS17;RPS15;KHSRP;DIS3L2
mitotic cell cycle (GO:0000278)	67/404	1.04985e-05	0.00421755212304	-2.28035232695181	12.47010757757221	E2F1;E2F2;XPO1;MAD1L1;CDC16;OFD1;CSNK2A2;RAD21;CDKN2A;MCM7;CDKN2B;CDKN2C;ORC6;NUP37;PSMD4;TUBG1;PSMD5;TPR;CIB1;ESCO1;CDC6;NUP133;ANAPC5;LIG1;RBL1;POLE;ANAPC4;PCM1;NUPL1;DCTN2;RFC5;CCND1;PSMA4;NUP160;SOX2;POLA1;AHCTF1;SPC25;TUBGCP3;NCAPH;PSMB7;TUBGCP5;NCAPG2;NCAPG;PSMB2;PPP1R12A;FBXW11;ERCC6L;CCP110;TAOK1;PCNT;SPDL1;CDC20;PMF1;CDC26;CDC25A;AJUBA;CCNB1;MNAT1;CDKN1A;YWHAG;HDAC1;PLK1;NINL;CENPT;SMC1A…
nuclear-transcribed mRNA catabolic process (GO:0000956)	39/183	6.60914e-06	0.00365072226845	-2.19919796492525	12.34372486150394	RPL17;RPL35;CNOT3;RPL27A;EDC4;RPS15A;POLR2D;RPS2;PATL1;ZFP36L1;EXOSC10;RPS26;CNOT6L;CSDE1;RQCD1;LSM3;RPL10A;RPL4;RPL12;RPL7A;ZFP36;EXOSC8;SMG5;MAGOH;SMG7;RPL26;EXOSC3;RPL23A;ETF1;RPS6;RPL28;RPS7;UPF3A;EIF4A3;UPF3B;RPS19;RPS17;RPS15;DIS3L2
RNA catabolic process (GO:0006401)	43/220	1.4818e-05	0.00545671820892	-2.24004525101273	11.67266911533399	RPL17;RPL35;CNOT3;RPL27A;EDC4;RPS15A;POLR2D;RPS2;LIN28B;PATL1;ZFP36L1;EXOSC10;RPS26;CNOT6L;CSDE1;RQCD1;LSM3;RPL10A;RPL4;RPL12;RPL7A;ZFP36;EXOSC8;SMG5;MAGOH;SMG7;ZHX2;RPL26;EXOSC3;RPL23A;ETF1;RPS6;RNASEH2B;RPL28;RPS7;UPF3A;EIF4A3;UPF3B;RPS19;RPS17;RPS15;KHSRP;DIS3L2
establishment of protein localization to organelle (GO:0072594)	52/292	0.00001942582717	0.00660328694312	-2.26191061785888	11.35521593519161	RPL17;TIMM17A;TGFB3;RPS2;SRP19;TGFB1;AIP;CRY2;PEX1;GOLGA1;RPL12;LRWD1;TPR;GOLGA4;KPNB1;HIST1H1B;SNUPN;TIMM21;RPS19;RPS17;PAM16;RPS15;TOMM20;TOMM22;SRP72;KPNA2;RPL27A;RPL35;RPS15A;TIMM13;SEC62;SEC63;RPS26;NAGPA;HSPA4;PPP3CA;RPL7A;RPL4;RPL10A;ING1;PIK3R1;RANBP17;RPL26;RPL23A;RPS6;RPL28;RPS7;LAMP1;TRPS1;NOP58;SSR3;TOB1
mitotic nuclear division (GO:0007067)	45/240	0.0000233591105	0.00737313637891	-2.2471037316243	11.03308180876626	HAUS4;MAD1L1;ASUN;CETN3;TIPIN;NEDD9;CDC16;CD2AP;LATS2;OFD1;SPC25;RAD21;NCAPG2;KLHL9;PPP1R12A;SKA3;KLHL21;NUP37;ACTR8;TPR;HELLS;ERCC6L;CSNK1A1;CDC6;SETDB2;ZC3HC1;ANAPC5;ANAPC4;JTB;BIRC6;CDC20;PMF1;MISP;RPS6;CDC26;CDC25A;DCTN2;PLK1;DIS3L2;CENPT;HAUS8;NEK4;ABL1;MAPRE3;SEPT7
negative regulation of cell cycle process (GO:0010948)	46/254	0.00004031789719	0.00989804376051	-2.35509646484646	10.86975494840027	FGFR2;IER3;MAD1L1;NBN;FGFR3;E2F7;MRE11A;EZH2;TIPIN;PRKDC;CDC16;PTEN;TGFB1;ATF2;CSNK2A2;PSMB7;CDKN2B;NPM1;PSMB2;PKD2;VPS4A;PSMD4;PSMD5;TPR;DAB2IP;ANAPC5;SOX11;DDX39B;ANAPC4;CDC20;CDC5L;RPS6;CDC26;GSG2;CCNB1;OSM;TRIM37;CCND1;CDKN1A;RFWD3;PLK1;PSMA4;RGCC;USP47;SMC1A;THOC1
toll-like receptor 3 signaling pathway (GO:0034138)	22/80	0.00002826825239	0.00780733795567	-2.15344526005724	10.45000491479948	MAP2K2;RELA;CREB1;NFKBIB;UNC93B1;MAPKAPK3;FADD;NFKB1;MAPKAPK2;TAB2;TAB3;ATF2;RPS6KA5;MAP3K7;DUSP3;MAPK14;TICAM1;CASP8;TNIP2;CHUK;TRAF3;DUSP6
regulation of mitotic cell cycle (GO:0007346)	62/391	0.00007106284255	0.01347989637073	-2.41009095968788	10.3791913483699	E2F1;IER3;MAD1L1;XRCC3;NBN;PDGFB;E2F7;EZH2;INO80;CDC16;PTEN;TGFB1;CUL3;CSNK2A2;APP;CDKN2A;CDKN2B;VPS4A;PSMD4;PSMD5;TPR;PLCB1;PID1;CDC6;ANAPC5;PCID2;ANAPC4;PDXP;RNASEH2B;CCND1;RFWD3;PSMA4;RGCC;BTG3;FOXG1;PDGFRB;FGFR2;ASUN;FGFR3;MRE11A;TIPIN;PRKDC;ATF2;PSMB7;DDX3X;PSMB2;PKD2;OBSL1;THAP1;TCF3;MEPCE;SMAD3;CDC20;RPS6;CDC26;GSG2;CCNB1;CDKN1A;DUSP3;PLK1;USP47;SMC1A
RNA splicing, via transesterification reactions (GO:0000375)	37/184	0.0000338531809	0.00879983567089	-2.19269410494179	10.37806994542665	FUS;POLR2E;SRSF10;POLR2K;POLR2D;CACTIN;SMNDC1;SF3B2;HNRNPK;CD2BP2;HNRNPF;DBR1;LSM3;SNRNP70;DDX41;TFIP11;DHX9;MAGOH;DDX39B;CDC5L;SF3A2;HNRNPU;SRSF3;PAPOLB;EIF4A3;SRSF5;HNRNPH3;SRSF4;SUGP1;UPF3B;GTF2F1;KHSRP;PHF5A;CWC22;SMC1A;HNRNPH1;SNRPG
viral life cycle (GO:0019058)	28/118	0.00002520733162	0.00742607989552	-2.10528270955709	10.3216898873572	RPL17;XPO1;TSG101;RPL27A;RPL35;RPS15A;RPS2;TGFB1;RPS26;VPS4B;VPS4A;NEDD4L;RPL10A;RPL12;RPL7A;RPL4;KPNB1;RPL26;RPL23A;RPS6;RPL28;RPS7;RPS19;RPS17;RPS15;PDCD6IP;EIF2AK2;VPS28
nuclear division (GO:0000280)	51/298	0.00005784444423	0.01278072995258	-2.26908145176202	9.89277924080205	MAD1L1;CDC16;CD2AP;LATS2;OFD1;RAD21;KLHL9;KLHL21;NUP37;ACTR8;TPR;CDC6;ZC3HC1;ANAPC5;ANAPC4;RAD51;DCTN2;SPDYA;DIS3L2;TOP3A;HAUS8;NEK4;SEPT7;MAPRE3;HAUS4;ASUN;TIPIN;CETN3;NEDD9;TEX40;SPC25;NCAPG2;PPP1R12A;SKA3;HELLS;ERCC6L;CSNK1A1;SETDB2;JTB;BIRC6;CDC20;PMF1;MISP;CDC26;RPS6;CDC25A;PLK1;CENPT;ABL1;SMC1A;SMC1B
negative regulation of cell cycle phase transition (GO:1901988)	38/200	0.00007699281577	0.01360925011582	-2.26210674609265	9.72028526949439	IER3;MAD1L1;NBN;E2F7;MRE11A;EZH2;TIPIN;PRKDC;CDC16;PTEN;TGFB1;ATF2;CSNK2A2;PSMB7;CDKN2B;PSMB2;PKD2;VPS4A;PSMD4;PSMD5;TPR;ANAPC5;SOX11;ANAPC4;CDC20;CDC5L;RPS6;CDC26;GSG2;CCNB1;CDKN1A;CCND1;RFWD3;PLK1;PSMA4;RGCC;USP47;SMC1A
mRNA processing (GO:0006397)	62/397	0.00010405542512	0.01531891575418	-2.31812646368462	9.68667830155867	CNOT3;CACTIN;SMNDC1;RBM4B;APP;TARDBP;CDK12;DBR1;LSM3;FAM103A1;TSEN2;ZFP36;TFIP11;MAGOH;DDX39B;CDC5L;HNRNPU;SRPK1;EIF4A3;KHSRP;CELF1;RBM39;ESRP2;THOC1;SNRPG;FUS;POLR2E;SRSF10;POLR2K;POLR2D;SF3B2;HNRNPK;METTL3;CD2BP2;CNOT6L;HNRNPF;USP39;RQCD1;SNRNP70;SNRNP35;DDX41;RBM26;DHX9;SAP18;SF3A2;SRSF3;PAPOLB;MNAT1;SRSF5;HNRNPH3;SRSF4;SUGP1;UPF3B;CLASRP;GTF2F1;RNPC3;PHF5A;CWC22;SMC1A;HNRNPH1;ALKBH5;PUF60
RNA splicing (GO:0008380)	52/313	0.00009611140822	0.01516843974727	-2.27392188920699	9.5244090199136	CACTIN;SMNDC1;RBM4B;TARDBP;CDK12;DBR1;LSM3;TSEN2;TFIP11;MAGOH;DDX39B;CDC5L;HNRNPU;SRPK1;EIF4A3;KHSRP;RBM39;ESRP2;SNRPG;THOC1;FUS;POLR2E;SRSF10;POLR2K;POLR2D;SF3B2;PPAN;HNRNPK;CD2BP2;HNRNPF;USP39;SNRNP70;SNRNP35;DDX41;DHX9;SAP18;SF3A2;SRSF3;PAPOLB;SRSF5;HNRNPH3;UPF3B;SUGP1;SRSF4;CLASRP;GTF2F1;RNPC3;PHF5A;SMC1A;CWC22;HNRNPH1;PUF60
negative regulation of mitotic cell cycle (GO:0045930)	40/219	0.00010680605327	0.01531891575418	-2.27728923567481	9.51603312897838	FGFR2;IER3;MAD1L1;NBN;FGFR3;E2F7;MRE11A;EZH2;TIPIN;PRKDC;CDC16;PTEN;TGFB1;ATF2;CSNK2A2;PSMB7;CDKN2B;PSMB2;PKD2;VPS4A;PSMD4;PSMD5;TPR;ANAPC5;ANAPC4;SMAD3;CDC20;RPS6;CDC26;GSG2;CCNB1;CDKN1A;CCND1;RFWD3;PLK1;PSMA4;RGCC;BTG3;USP47;SMC1A
cell cycle checkpoint (GO:0000075)	32/156	0.0000810845803	0.01378126001298	-2.21827022030389	9.50405804011675	E2F1;IER3;MAD1L1;NBN;MRE11A;TIPIN;MAPKAPK2;CDC16;TGFB1;ATF2;CSNK2A2;CDKN2B;INTS7;VPS4A;WAC;TPR;CDC6;ANAPC5;TAOK1;DTL;ANAPC4;RAD9B;SPDL1;CDC20;RPS6;CDC26;CCNB1;CCND1;RFWD3;PLK1;MAPK14;SMC1A
regulation of cell cycle checkpoint (GO:1901976)	2029-12-01	0.0000874206266	0.01430784255366	-2.23248431968621	9.48124361482851	AKT1;XRCC3;RFWD3;PCID2;DDX39B;NDRG1;CRY1;TPR;RNASEH2B;PROX1;GSG2;THOC1
regulation of cyclin-dependent protein serine/threonine kinase activity (GO:0000079)	23/89	0.00004285077482	0.00996618810141	-2.05497485733414	9.47046897933691	CDC6;PDGFB;CCNL1;PTEN;PROX1;LATS2;CDC25A;CCNL2;SPDYA;CCNB1;AKT1;MNAT1;CCND1;CDKN1A;CDKN2A;CDKN2B;CDKN2C;PLK1;RGCC;PKD2;CCNO;MAPRE3;GADD45A
RNA splicing, via transesterification reactions with bulged adenosine as nucleophile (GO:0000377)	35/177	0.00007321057092	0.01347989637073	-2.16784219593186	9.33593351495793	FUS;POLR2E;SRSF10;POLR2K;POLR2D;CACTIN;SF3B2;HNRNPK;CD2BP2;HNRNPF;DBR1;LSM3;SNRNP70;DDX41;TFIP11;DHX9;MAGOH;DDX39B;CDC5L;SF3A2;HNRNPU;SRSF3;PAPOLB;EIF4A3;SRSF5;HNRNPH3;SRSF4;SUGP1;UPF3B;GTF2F1;PHF5A;CWC22;SMC1A;HNRNPH1;SNRPG
mRNA splicing, via spliceosome (GO:0000398)	35/177	0.00007321057092	0.01347989637073	-2.16525217664175	9.32477945220358	FUS;POLR2E;SRSF10;POLR2K;POLR2D;CACTIN;SF3B2;HNRNPK;CD2BP2;HNRNPF;DBR1;LSM3;SNRNP70;DDX41;TFIP11;DHX9;MAGOH;DDX39B;CDC5L;SF3A2;HNRNPU;SRSF3;PAPOLB;EIF4A3;SRSF5;HNRNPH3;SRSF4;SUGP1;UPF3B;GTF2F1;PHF5A;CWC22;SMC1A;HNRNPH1;SNRPG
toll-like receptor 9 signaling pathway (GO:0034162)	20/73	0.00006729012165	0.01347989637073	-2.13923248077601	9.2127241784674	MAP2K2;RELA;CREB1;NFKBIB;UNC93B1;MAPKAPK3;UBE2V1;NFKB1;MAPKAPK2;TAB2;TAB3;ATF2;RPS6KA5;MAP3K7;DUSP3;MAPK14;PELI2;TNIP2;CHUK;DUSP6
negative regulation of mitotic cell cycle phase transition (GO:1901991)	36/192	0.00014781182829	0.01866229912061	-2.24544375041361	8.93967266182106	IER3;MAD1L1;NBN;E2F7;MRE11A;EZH2;TIPIN;PRKDC;CDC16;PTEN;TGFB1;ATF2;CSNK2A2;PSMB7;CDKN2B;PSMB2;PKD2;VPS4A;PSMD4;PSMD5;TPR;ANAPC5;ANAPC4;CDC20;RPS6;CDC26;GSG2;CCNB1;CDKN1A;CCND1;RFWD3;PLK1;PSMA4;RGCC;USP47;SMC1A
cell cycle phase transition (GO:0044770)	47/280	0.00016571686732	0.01948144006568	-2.23476047067397	8.80114164829981	E2F1;PPP6C;POLA1;TIPIN;LATS2;OFD1;CUL3;TUBGCP3;CUL5;PSMB7;CDKN2A;MCM7;TUBGCP5;CDKN2B;CDKN2C;PSMB2;PPP1R12A;CAMK2D;ORC6;PSMD4;TUBG1;PPP3CA;PSMD5;PLCB1;FBXW11;CDC6;CCP110;PCNT;POLE;TPD52L1;PCM1;RPS6;CDC25A;DCTN2;AJUBA;SPDYA;CCNB1;MNAT1;PPM1D;CDKN1A;YWHAG;CCND1;PLK1;PSMA4;NINL;SSNA1;MELK
TRIF-dependent toll-like receptor signaling pathway (GO:0035666)	20/76	0.00010746467264	0.01531891575418	-2.09459593090158	8.75261866522474	MAP2K2;RELA;CREB1;NFKBIB;MAPKAPK3;FADD;NFKB1;MAPKAPK2;TAB2;TAB3;ATF2;RPS6KA5;MAP3K7;DUSP3;MAPK14;TICAM1;CASP8;CHUK;TRAF3;DUSP6
nuclear-transcribed mRNA catabolic process, nonsense-mediated decay (GO:0000184)	26/117	0.00012232275988	0.01689200862266	-2.06132252972105	8.41208127168048	RPL17;RPL27A;RPL35;RPS15A;RPS2;EXOSC10;RPS26;RPL12;RPL7A;RPL4;RPL10A;SMG5;MAGOH;SMG7;RPL26;RPL23A;ETF1;RPS6;RPL28;RPS7;UPF3A;EIF4A3;RPS19;UPF3B;RPS17;RPS15
organelle fission (GO:0048285)	52/325	0.00021885199315	0.02417767394377	-2.25230692070118	8.38381979095543	MAD1L1;CDC16;CD2AP;LATS2;OFD1;RAD21;KLHL9;KLHL21;NUP37;ACTR8;TPR;CDC6;ZC3HC1;ANAPC5;ANAPC4;RAD51;DCTN2;SPDYA;DIS3L2;TOP3A;HAUS8;NEK4;SEPT7;MAPRE3;HAUS4;ASUN;TIPIN;CETN3;NEDD9;TEX40;SPC25;NCAPG2;PPP1R12A;SKA3;HELLS;ERCC6L;CSNK1A1;SETDB2;JTB;BIRC6;CDC20;PMF1;MISP;CDC26;RPS6;CDC25A;PLK1;MTFP1;CENPT;ABL1;SMC1A;SMC1B
regulation of mRNA stability (GO:0043488)	15/48	0.00016240580666	0.01948144006568	-2.11014479464164	8.31036859644412	E2F1;ZFP36;DHX9;BRF1;PCID2;MAPKAPK2;HNRNPU;ZFP36L1;METTL3;CNOT6L;MAPK14;TARDBP;SERBP1;VEGFA;AXIN2
toll-like receptor 5 signaling pathway (GO:0034146)	18/65	0.00013673824967	0.01777195074444	-2.0438229381446	8.23688003797584	MAP2K2;RELA;CREB1;NFKBIB;MAPKAPK3;UBE2V1;NFKB1;MAPKAPK2;TAB2;TAB3;ATF2;RPS6KA5;MAP3K7;DUSP3;MAPK14;PELI2;CHUK;DUSP6
toll-like receptor 10 signaling pathway (GO:0034166)	18/65	0.00013673824967	0.01777195074444	-2.04045677992691	8.22331396974632	MAP2K2;RELA;CREB1;NFKBIB;MAPKAPK3;UBE2V1;NFKB1;MAPKAPK2;TAB2;TAB3;ATF2;RPS6KA5;MAP3K7;DUSP3;MAPK14;PELI2;CHUK;DUSP6
MyD88-independent toll-like receptor signaling pathway (GO:0002756)	20/79	0.00016752539545	0.01948144006568	-2.07205697235054	8.16036759031472	MAP2K2;RELA;CREB1;NFKBIB;MAPKAPK3;FADD;NFKB1;MAPKAPK2;TAB2;TAB3;ATF2;RPS6KA5;MAP3K7;DUSP3;MAPK14;TICAM1;CASP8;CHUK;TRAF3;DUSP6
mitotic cell cycle phase transition (GO:0044772)	46/277	0.00023953519461	0.02581722012122	-2.22647927540391	8.14159696441737	E2F1;PPP6C;POLA1;LATS2;OFD1;CUL3;TUBGCP3;CUL5;PSMB7;CDKN2A;MCM7;TUBGCP5;CDKN2B;CDKN2C;PSMB2;PPP1R12A;CAMK2D;ORC6;PSMD4;TUBG1;PPP3CA;PSMD5;PLCB1;FBXW11;CDC6;CCP110;PCNT;POLE;TPD52L1;PCM1;RPS6;CDC25A;DCTN2;AJUBA;SPDYA;CCNB1;MNAT1;PPM1D;CDKN1A;YWHAG;CCND1;PLK1;PSMA4;NINL;SSNA1;MELK
toll-like receptor 2 signaling pathway (GO:0034134)	19/73	0.00017869399053	0.02024740369636	-2.06662075013019	8.05926026405993	MAP2K2;RELA;CREB1;NFKBIB;MAPKAPK3;UBE2V1;NFKB1;MAPKAPK2;TAB2;TAB3;ATF2;RPS6KA5;MAP3K7;DUSP3;MAPK14;PELI2;TNIP2;CHUK;DUSP6
nucleic acid transport (GO:0050657)	30/153	0.00026392250112	0.02650621664608	-2.17456875944337	7.89450219784748	XPO1;SRSF10;NUP160;AHCTF1;IGF2BP2;IGF2BP3;POLR2D;SIDT2;NUP37;TPR;NUP133;RANBP17;SMG5;MAGOH;SNUPN;DDX39B;SMG7;G3BP2;NUPL1;SRSF3;UPF3A;TST;EIF4A3;SRSF5;SRSF4;UPF3B;POLDIP3;KHSRP;ALKBH5;THOC1
establishment of RNA localization (GO:0051236)	30/153	0.00026392250112	0.02650621664608	-2.17206730615206	7.88542098189591	XPO1;SRSF10;NUP160;AHCTF1;IGF2BP2;IGF2BP3;POLR2D;SIDT2;NUP37;TPR;NUP133;RANBP17;SMG5;MAGOH;SNUPN;DDX39B;SMG7;G3BP2;NUPL1;SRSF3;UPF3A;TST;EIF4A3;SRSF5;SRSF4;UPF3B;POLDIP3;KHSRP;ALKBH5;THOC1
RNA transport (GO:0050658)	30/153	0.00026392250112	0.02650621664608	-2.16943792272344	7.87587533144634	XPO1;SRSF10;NUP160;AHCTF1;IGF2BP2;IGF2BP3;POLR2D;SIDT2;NUP37;TPR;NUP133;RANBP17;SMG5;MAGOH;SNUPN;DDX39B;SMG7;G3BP2;NUPL1;SRSF3;UPF3A;TST;EIF4A3;SRSF5;SRSF4;UPF3B;POLDIP3;KHSRP;ALKBH5;THOC1
protein K11-linked ubiquitination (GO:0070979)	2026-10-01	0.00053689202276	0.04329050418418	-2.45588210144608	7.711032580134	UBE2E3;ANAPC5;RNF4;ANAPC4;UBE2W;CDC16;UBE2H;CDC26;UBE2S;UBE2T
mRNA transport (GO:0051028)	27/134	0.00036181658072	0.03262994837103	-2.15756499183376	7.38431958564978	XPO1;SRSF10;NUP160;AHCTF1;IGF2BP2;IGF2BP3;POLR2D;NUP37;TPR;NUP133;RANBP17;SMG5;MAGOH;SMG7;DDX39B;G3BP2;NUPL1;SRSF3;UPF3A;EIF4A3;SRSF5;UPF3B;SRSF4;POLDIP3;KHSRP;ALKBH5;THOC1
regulation of RNA stability (GO:0043487)	15/51	0.00028145646845	0.02763902520147	-2.04952797157748	7.35478553765157	E2F1;ZFP36;DHX9;BRF1;PCID2;MAPKAPK2;HNRNPU;ZFP36L1;METTL3;CNOT6L;MAPK14;TARDBP;SERBP1;VEGFA;AXIN2
toll-like receptor 4 signaling pathway (GO:0034142)	22/97	0.00030968368337	0.02974983036536	-2.07027489060502	7.27687514919627	MAP2K2;RELA;CREB1;NFKBIB;MAPKAPK3;UBE2V1;FADD;NFKB1;MAPKAPK2;TAB2;TAB3;ATF2;RPS6KA5;MAP3K7;DUSP3;MAPK14;TICAM1;CASP8;PELI2;CHUK;TRAF3;DUSP6
DNA-templated transcription, initiation (GO:0006352)	38/220	0.00041541250858	0.03671415750788	-2.17425882666538	7.18504014036327	E2F2;TAF1C;POLR2E;POLR2K;PPARG;PPM1A;NR2C2AP;RORA;POLR2D;GTF2E1;MAZ;GTF2A1;CDKN2B;NEDD4L;ESRRA;POLR3H;BRF1;NRBF2;TAF7;RBL1;RXRG;TEAD1;SMAD3;POLR1C;TAF6L;TAF11;NOTCH2;MNAT1;HDAC1;PTRF;UBTF;GTF2I;GTF2F1;SMARCA5;TGIF2;RBPJ;NCOR2;MED1
positive regulation of innate immune response (GO:0045089)	34/190	0.00047084150687	0.04001247343977	-2.21884565332369	7.14149682451689	MAVS;NFKBIB;UNC93B1;MAPKAPK3;UBE2V1;NFKB1;MAPKAPK2;ATF2;MAP3K7;LSM14A;TICAM1;CASP8;PELI2;TNIP2;CHUK;TRAF3;MAP2K2;RELA;HCK;CREB1;FADD;POLR3B;TAB2;TAB3;RPS6KA5;DDX58;LAMP1;PLSCR1;DUSP3;RPS19;MAPK14;IL12A;MED1;DUSP6
toll-like receptor TLR6:TLR2 signaling pathway (GO:0038124)	18/71	0.00034364394813	0.03163672097456	-2.02850127542973	7.00530090655158	MAP2K2;RELA;CREB1;NFKBIB;MAPKAPK3;UBE2V1;NFKB1;MAPKAPK2;TAB2;TAB3;ATF2;RPS6KA5;MAP3K7;DUSP3;MAPK14;PELI2;CHUK;DUSP6
toll-like receptor TLR1:TLR2 signaling pathway (GO:0038123)	18/71	0.00034364394813	0.03163672097456	-2.02548856683825	6.99489670790368	MAP2K2;RELA;CREB1;NFKBIB;MAPKAPK3;UBE2V1;NFKB1;MAPKAPK2;TAB2;TAB3;ATF2;RPS6KA5;MAP3K7;DUSP3;MAPK14;PELI2;CHUK;DUSP6
innate immune response-activating signal transduction (GO:0002758)	28/144	0.00046767807882	0.04001247343977	-2.15252274403242	6.92803229381062	MAVS;NFKBIB;UNC93B1;MAPKAPK3;UBE2V1;NFKB1;MAPKAPK2;ATF2;MAP3K7;LSM14A;TICAM1;CASP8;PELI2;TNIP2;CHUK;TRAF3;MAP2K2;RELA;HCK;CREB1;FADD;TAB2;TAB3;RPS6KA5;DDX58;DUSP3;MAPK14;DUSP6
positive regulation of cell cycle (GO:0045787)	44/278	0.00078692706419	0.05438210836057	-2.35934794812751	6.86976077184412	FGFR2;XRCC3;PDGFB;E2F7;INO80;RPS15A;PTEN;TGFB1;CUL3;AKT1;MAP10;APP;PSMB7;CDKN2A;DDX3X;PSMB2;PKD2;NDRG1;PSMD4;PSMD5;PLCB1;TPR;TCF3;MEPCE;CDC6;DAB2IP;TBX3;PCID2;LEF1;STXBP4;PROX1;SPDYA;CCNB1;DUSP3;CDKN1A;CCND1;UHRF2;PLK1;PSMA4;RGCC;FOXG1;PDGFRB;MAPRE3;MED1
ribonucleoprotein complex subunit organization (GO:0071826)	28/145	0.00051456418714	0.04290300269724	-2.13228898738316	6.7141802695295	SRSF10;POLR2D;LSM14A;PATL1;EIF3A;ATXN2L;DDX3X;CD2BP2;USP39;NPM1;PSIP1;LUC7L2;PTBP2;DDX20;FAM103A1;TFIP11;TSR1;SNUPN;DDX39B;YTHDC1;DENR;RPS6;SF3A2;SRSF5;RPS19;RPS17;CELF1;SNRPG
ribonucleoprotein complex assembly (GO:0022618)	27/138	0.00053880464588	0.04329050418418	-2.12556246238107	6.67388771996804	SRSF10;POLR2D;LSM14A;PATL1;EIF3A;ATXN2L;DDX3X;CD2BP2;USP39;NPM1;PSIP1;LUC7L2;PTBP2;DDX20;FAM103A1;TSR1;SNUPN;DDX39B;YTHDC1;DENR;RPS6;SF3A2;SRSF5;RPS19;RPS17;CELF1;SNRPG
protein polyubiquitination (GO:0000209)	33/186	0.0006451581789	0.0491543791823	-2.11316117131785	6.36650944650784	DZIP3;UBE3A;UBE2G1;SOX2;UBE2V1;RFFL;CDC16;STUB1;CUL3;PSMB7;CDKN2A;PSMB2;RC3H2;PSMD4;NEDD4L;PSMD5;FBXW11;SHPRH;ANAPC5;DTL;ANAPC4;TOPORS;UBE2H;CDC26;UBE2E3;HUWE1;RNF4;UBE2K;PSMA4;UBE2W;UBE2S;UBE2T;HDAC6
mitotic cell cycle checkpoint (GO:0007093)	22/103	0.00062725180612	0.04862852160056	-2.05534528319049	6.21442906937195	IER3;MAD1L1;NBN;ANAPC5;MRE11A;ANAPC4;TIPIN;CDC20;CDC16;CDC26;RPS6;TGFB1;ATF2;CCNB1;CSNK2A2;CCND1;RFWD3;CDKN2B;PLK1;VPS4A;SMC1A;TPR
nucleobase-containing compound transport (GO:0015931)	32/180	0.00075034635831	0.05438210836057	-2.12448884513541	6.18591680812264	XPO1;SRSF10;NUP160;AHCTF1;GJA1;IGF2BP2;IGF2BP3;POLR2D;SIDT2;SLC35B4;NUP37;TPR;NUP133;RANBP17;SMG5;MAGOH;SNUPN;DDX39B;SMG7;G3BP2;NUPL1;SRSF3;UPF3A;TST;EIF4A3;SRSF5;SRSF4;UPF3B;POLDIP3;KHSRP;ALKBH5;THOC1
pattern recognition receptor signaling pathway (GO:0002221)	27/142	0.00078761143586	0.05438210836057	-2.12396133958531	6.18438085962558	MAVS;NFKBIB;UNC93B1;MAPKAPK3;UBE2V1;NFKB1;MAPKAPK2;ATF2;MAP3K7;LSM14A;TICAM1;CASP8;PELI2;TNIP2;CHUK;TRAF3;MAP2K2;RELA;CREB1;FADD;TAB2;TAB3;DDX58;RPS6KA5;DUSP3;MAPK14;DUSP6
modification-dependent macromolecule catabolic process (GO:0043632)	54/368	0.00104534163514	0.06793183361322	-2.29701887904644	6.17725922286476	TSG101;UBE2G1;UCHL1;PTPN23;CDC16;CD2AP;CUL3;USP53;CUL5;RNF103;FBXL12;PSMD4;YOD1;PSMD5;ANAPC5;JKAMP;DTL;UFD1L;ANAPC4;UBR3;ERLIN1;UBE2H;TOPORS;UHRF2;UBE2K;PSMA4;FBXL5;DIS3L2;UBE2W;UBE2S;FBXO11;UBE3A;USP5;SOX2;RFFL;STUB1;EXOSC10;PSMB7;PSMB2;USP39;NEDD4L;FBXW11;SPOP;CDC20;KAT5;TRIM63;CDC26;CCNB1;DNAJB9;RNF4;PLK1;USP47;VPS28;HDAC6
nucleocytoplasmic transport (GO:0006913)	35/204	0.00076482622193	0.05438210836057	-2.11209177114552	6.14981999898138	XPO1;SRSF10;NUP160;TGFB3;POLR2D;TGFB1;CRY2;NPM1;PPP3CA;TPR;ING1;KPNB1;PIK3R1;NMD3;NUP133;RANBP17;SMG5;MAGOH;SNUPN;DDX39B;SMG7;NUPL1;SRSF3;UPF3A;SRSF5;SRSF4;UPF3B;POLDIP3;TRPS1;RPS15;NOP58;KPNA2;ALKBH5;THOC1;TOB1
positive regulation of type I interferon production (GO:0032481)	18/77	0.00078110588054	0.05438210836057	-2.05986477223244	5.99774959806872	MAVS;DHX9;POLR3H;POLR2E;ZC3HAV1;POLR2K;RELA;NFKBIB;MRE11A;PRKDC;POLR1C;NFKB1;POLR3B;DDX58;DDX3X;TICAM1;DDX41;CHUK
cotranslational protein targeting to membrane (GO:0006613)	23/110	0.00061661859932	0.04862852160056	-1.96846711134434	5.95174900241187	RPL17;RPL26;RPL35;RPL27A;RPS15A;RPL23A;SRP19;RPS2;RPS6;SEC62;SEC63;RPL28;RPS7;RPS26;RPS19;RPS17;RPS15;RPL10A;RPL4;RPL7A;RPL12;SRP72;SSR3
negative regulation of protein phosphorylation (GO:0001933)	41/260	0.00124143838977	0.07314554992538	-2.26297394575833	5.91836478573728	UCHL1;PRKDC;CACTIN;PDCD4;PTEN;LATS2;TGFB1;AKT1;BAK1;SPRY1;CDKN2A;PAK2;CDKN2B;UBASH3B;CDKN2C;NPM1;RABGEF1;KIRREL2;CIB1;PTPRJ;PID1;DAB2IP;LYN;TAF7;WNK1;SMAD3;MYADM;GPS2;CCNB1;DUSP3;CDKN1A;YWHAG;RGS2;PLK1;ITGB1BP1;HIPK3;PRKRIP1;ABL1;GADD45A;PMEPA1;DUSP6
activation of innate immune response (GO:0002218)	28/151	0.00089257372288	0.06068128125265	-2.10297331373866	5.89278360253659	MAVS;NFKBIB;UNC93B1;MAPKAPK3;UBE2V1;NFKB1;MAPKAPK2;ATF2;MAP3K7;LSM14A;TICAM1;CASP8;PELI2;TNIP2;CHUK;TRAF3;MAP2K2;RELA;HCK;CREB1;FADD;TAB2;TAB3;RPS6KA5;DDX58;DUSP3;MAPK14;DUSP6
ubiquitin-dependent protein catabolic process (GO:0006511)	52/355	0.00132714617677	0.0751879353225	-2.26220137112469	5.85404438972889	TSG101;UBE2G1;UCHL1;PTPN23;CDC16;CD2AP;CUL3;USP53;CUL5;RNF103;FBXL12;PSMD4;YOD1;PSMD5;ANAPC5;JKAMP;DTL;UFD1L;ANAPC4;UBR3;ERLIN1;UBE2H;TOPORS;UHRF2;UBE2K;PSMA4;FBXL5;UBE2W;UBE2S;FBXO11;UBE3A;USP5;SOX2;RFFL;STUB1;PSMB7;USP39;PSMB2;NEDD4L;FBXW11;SPOP;CDC20;KAT5;TRIM63;CDC26;CCNB1;DNAJB9;RNF4;PLK1;USP47;VPS28;HDAC6
protein targeting to ER (GO:0045047)	23/111	0.00068686415333	0.05144496090757	-1.96308032963264	5.82493590137354	RPL17;RPL26;RPL35;RPL27A;RPS15A;RPL23A;SRP19;RPS2;RPS6;SEC62;SEC63;RPL28;RPS7;RPS26;RPS19;RPS17;RPS15;RPL10A;RPL4;RPL7A;RPL12;SRP72;SSR3
regulation of protein serine/threonine kinase activity (GO:0071900)	59/416	0.00130119817399	0.07467525624484	-2.20801691315046	5.72893499835729	PDGFB;EZH2;UCHL1;TGFB3;PDCD4;PTEN;DAXX;TGFB1;LATS2;MAP3K7;AKT1;SPRY1;CDKN2A;CDKN2B;CDKN2C;CXCR4;MAP3K9;GAB1;CDK12;CCNO;CIB1;PTPRJ;CDC6;DAB2IP;LYN;CCNL1;PROX1;CCNL2;SPDYA;CCND1;TNFRSF10B;HIPK3;RGCC;VEGFA;PDGFRB;MAPRE3;GADD45A;MAPKAPK3;MAPKAPK2;PKD2;NOX4;MAP2K2;TPD52L1;TAB2;CDC25A;TAB3;GPS2;AJUBA;CCNB1;MNAT1;YWHAG;CDKN1A;DUSP3;TNFSF11;RGS2;PLK1;MAPK14;ABL1;DUSP6
intrinsic apoptotic signaling pathway (GO:0097193)	30/170	0.00119583618391	0.07237874237733	-2.13006635541173	5.59321905413747	E2F1;IER3;E2F2;NBN;MCL1;PRKDC;CUL3;AKT1;BAK1;CUL5;HTRA2;DDX3X;CASP7;CASP8;BCL3;PIK3R1;DAB2IP;POLB;TOPORS;ITPR1;JMY;XPA;ATF4;CDKN1A;YWHAG;TNFRSF10B;UACA;UBE2K;ABL1;MELK
nuclear transport (GO:0051169)	35/209	0.00111178151412	0.07018517872734	-2.10054700223675	5.58035122696466	XPO1;SRSF10;NUP160;TGFB3;POLR2D;TGFB1;CRY2;NPM1;PPP3CA;TPR;ING1;KPNB1;PIK3R1;NMD3;NUP133;RANBP17;SMG5;MAGOH;SNUPN;DDX39B;SMG7;NUPL1;SRSF3;UPF3A;SRSF5;SRSF4;UPF3B;POLDIP3;TRPS1;RPS15;NOP58;KPNA2;ALKBH5;THOC1;TOB1
toll-like receptor signaling pathway (GO:0002224)	24/122	0.00100086162546	0.06701223519527	-2.05970373615201	5.56713216085367	MAP2K2;RELA;CREB1;NFKBIB;MAPKAPK3;UNC93B1;UBE2V1;FADD;NFKB1;MAPKAPK2;TAB2;TAB3;ATF2;RPS6KA5;MAP3K7;DUSP3;MAPK14;TICAM1;CASP8;PELI2;TNIP2;CHUK;TRAF3;DUSP6
single-organism cellular localization (GO:1902580)	68/496	0.00128110938106	0.07448976782793	-2.14051462425915	5.55911663363083	RPL17;HPS6;SCN3B;TIMM17A;TGFB3;SRP19;RPS2;TGFB1;AIP;CRY2;PEX1;BHLHA15;RABGEF1;GOLGA1;RPL12;TPR;KPNB1;GOLGA4;SNUPN;MYADM;TIMM21;DCTN2;BBS2;LAT2;RPS19;FNBP1L;RPS17;PAM16;ITGB1BP1;RPS15;TOMM20;TOMM22;VAMP3;SRP72;KPNA2;MYO5A;RPL35;RPL27A;RPS15A;TIMM13;SEC62;SEC63;RPS26;NAGPA;MACF1;RAB11B;HSPA4;PEX13;RPL10A;PPP3CA;RPL7A;RPL4;ETV5;ING1;FYCO1;PIK3R1;RANBP17;RPL26;RPL23A;ICMT;RPS6;RPL28;RPS7;TRPS1;NOP58;…
intracellular receptor signaling pathway (GO:0030522)	32/186	0.00120932202487	0.07237874237733	-2.1159214230089	5.55607668754688	MAVS;PTGES3;UBE3A;PPARG;UBE2V1;RORA;DAXX;SRC;ARNT;MAP3K7;LSM14A;APP;CRY2;CASP8;CRY1;CHUK;ESRRA;RELA;TAF7;RXRG;KAT5;TAB2;TAB3;DDX58;NOTCH2;NCOA1;RNF4;NCOA4;PIAS1;RBM14;PMEPA1;MED1
spindle checkpoint (GO:0031577)	1941-12-01	0.00115872235605	0.07211822663925	-1.99951426135609	5.25761971522208	CCNB1;CSNK2A2;MAD1L1;ANAPC5;TAOK1;PLK1;ANAPC4;SPDL1;CDC20;CDC16;CDC26;TPR
establishment of protein localization to endoplasmic reticulum (GO:0072599)	23/115	0.00104192399357	0.06793183361322	-1.93658792059606	5.20797007918221	RPL17;RPL26;RPL35;RPL27A;RPS15A;RPL23A;SRP19;RPS2;RPS6;SEC62;SEC63;RPL28;RPS7;RPS26;RPS19;RPS17;RPS15;RPL10A;RPL4;RPL7A;RPL12;SRP72;SSR3
SRP-dependent cotranslational protein targeting to membrane (GO:0006614)	22/108	0.00107845011365	0.06906769640896	-1.92768172284361	5.15205354008707	RPL17;RPL26;RPL35;RPL27A;RPS15A;RPL23A;SRP19;RPS2;RPS6;SEC63;RPL28;RPS7;RPS26;RPS19;RPS17;RPS15;RPL10A;RPL7A;RPL12;SRP72;RPL4;SSR3
negative regulation of transferase activity (GO:0051348)	43/284	0.00192441724652	0.09888371874863	-2.2238911722597	5.14566313947468	UCHL1;PPARG;CDC16;NPRL2;PDCD4;PTEN;LATS2;AKT1;SPRY1;PSMB7;CDKN2A;PAK2;CDKN2B;UBASH3B;CDKN2C;NPM1;PSMB2;PSMD4;PSMD5;PTPRJ;DAB2IP;LYN;ANAPC5;TAF7;ANAPC4;WNK1;CDC20;PRPSAP1;CDC26;GPS2;AJUBA;DUSP3;CDKN1A;YWHAG;RGS2;PLK1;ITGB1BP1;PSMA4;HIPK3;PRKRIP1;ABL1;GADD45A;DUSP6
negative regulation of protein modification process (GO:0031400)	57/407	0.00200641010699	0.10191179612414	-2.25180572553004	5.14233070403595	UCHL1;CDC16;CACTIN;PDCD4;PTEN;TGFB1;LATS2;AKT1;BAK1;SPRY1;CDKN2A;PAK2;CDKN2B;CDKN2C;RABGEF1;PSMD4;PSMD5;KIRREL2;CRY1;CIB1;PID1;PTPRJ;DAB2IP;LYN;ANAPC5;ANAPC4;WNK1;HMG20B;MYADM;HIPK3;PSMA4;ITGB1BP1;PRKRIP1;GADD45A;TRIM39;PMEPA1;PRKDC;PSMB7;UBASH3B;PSMB2;NPM1;TRIP12;TAF7;SMAD3;CDC20;CDC26;GPS2;CCNB1;CDKN1A;YWHAG;DUSP3;RGS2;PLK1;PPP2R4;VPS28;ABL1;DUSP6
positive regulation of cyclin-dependent protein serine/threonine kinase activity (GO:0045737)	2019-08-01	0.00121204501831	0.07237874237733	-1.947559787443	5.11398552656474	SPDYA;AKT1;CCND1;PDGFB;RGCC;PKD2;MAPRE3;PROX1
MyD88-dependent toll-like receptor signaling pathway (GO:0002755)	18/82	0.00144855985172	0.07902698746632	-2.00807816702967	5.09643385493232	MAP2K2;RELA;CREB1;NFKBIB;MAPKAPK3;UBE2V1;NFKB1;MAPKAPK2;TAB2;TAB3;ATF2;RPS6KA5;MAP3K7;DUSP3;MAPK14;PELI2;CHUK;DUSP6
proteolysis involved in cellular protein catabolic process (GO:0051603)	55/391	0.00218906021766	0.10514627284629	-2.24470305927998	5.05597550870067	TSG101;UBE2G1;UCHL1;PTPN23;CDC16;CD2AP;CUL3;USP53;CUL5;RNF103;CASP8;FBXL12;PSMD4;YOD1;PSMD5;ANAPC5;JKAMP;DTL;UFD1L;ANAPC4;UBR3;ERLIN1;UBE2H;TOPORS;ADAMTS7;UHRF2;UBE2K;PSMA4;FBXL5;UBE2W;UBE2S;FBXO11;UBE3A;USP5;SOX2;RFFL;STUB1;PSMB7;PSMB2;USP39;NEDD4L;FBXW11;SPOP;CDC20;KAT5;TRIM63;CDC26;CAPN2;CCNB1;DNAJB9;RNF4;PLK1;USP47;VPS28;HDAC6
modification-dependent protein catabolic process (GO:0019941)	52/364	0.00213694933351	0.10492421227548	-2.23580269444677	5.04065513250412	TSG101;UBE2G1;UCHL1;PTPN23;CDC16;CD2AP;CUL3;USP53;CUL5;RNF103;FBXL12;PSMD4;YOD1;PSMD5;ANAPC5;JKAMP;DTL;UFD1L;ANAPC4;UBR3;ERLIN1;UBE2H;TOPORS;UHRF2;UBE2K;PSMA4;FBXL5;UBE2W;UBE2S;FBXO11;UBE3A;USP5;SOX2;RFFL;STUB1;PSMB7;USP39;PSMB2;NEDD4L;FBXW11;SPOP;CDC20;KAT5;TRIM63;CDC26;CCNB1;DNAJB9;RNF4;PLK1;USP47;VPS28;HDAC6
regulation of intracellular transport (GO:0032386)	55/394	0.00253535884793	0.1143173373868	-2.31637360437521	5.0236978811469	E2F1;IER3;XPO1;PTPN23;TGFB3;MXI1;GLI3;TGFB1;AKT1;BAK1;CDKN2A;CASP8;RABGEF1;ASPH;TPR;CIB1;DAB2IP;LYN;CRYAB;G3BP2;TACC3;PCM1;ITGB1BP1;SNX12;CASQ2;MED1;MAVS;LITAF;PPM1A;SRC;UBASH3B;RAB11B;CAMK2D;PKD2;PPP1R12A;BCL3;EHD1;BCAS3;AXIN2;ACSL3;FBXW11;CREB3;MAP2K2;PCNT;SMAD3;SNAPIN;RAB33B;DDX58;LAMP1;CDKN1A;YWHAG;UACA;MAPK14;SETD2;MBTPS1
protein localization to endoplasmic reticulum (GO:0070972)	23/118	0.00140306100334	0.07848261485747	-1.91194357434787	4.8656634177967	RPL17;RPL26;RPL35;RPL27A;RPS15A;RPL23A;SRP19;RPS2;RPS6;SEC62;SEC63;RPL28;RPS7;RPS26;RPS19;RPS17;RPS15;RPL10A;RPL4;RPL7A;RPL12;SRP72;SSR3
regulation of sequence-specific DNA binding transcription factor activity (GO:0051090)	49/338	0.00217204578426	0.10514627284629	-2.15075913499754	4.84437594839376	PPARG;NFKB1;PTEN;CACTIN;TGFB1;MAP3K7;AKT1;CDKN2A;TICAM1;CHUK;CIB1;DAB2IP;SGK3;ARID5B;RELA;NFAM1;TAF6L;PROX1;JMY;CTNNBIP1;TRIM37;RGCC;VEGFA;EIF2AK2;MAVS;NFKBIB;CRTC1;UBE2V1;ATF2;FOXH1;HAND2;NPM1;TCF3;TRAF3;CREBZF;PLA2G10;HCK;TRIM26;NEUROG3;TAB2;ANXA3;TAB3;FZD6;DDX58;RPS6KA5;TNFSF11;MAPK14;LRP8;ID3
translational termination (GO:0006415)	19/89	0.00143654151024	0.07902698746632	-1.88713946170761	4.78949554829919	RPL17;RPL26;RPL35;RPL27A;RPS15A;RPL23A;ETF1;RPS2;RPS6;RPL28;RPS7;RPS26;RPS19;RPS17;RPS15;RPL10A;RPL7A;RPL12;RPL4
rRNA processing (GO:0006364)	23/120	0.00169940358223	0.0904778846975	-1.98904305525975	4.77897395086987	KRR1;EXOSC8;NOL9;BYSL;UTP6;RPL26;SUV39H1;EXOSC3;RPS6;RPS7;EXOSC10;NOP14;EIF4A3;RPS19;CDKN2A;RPS17;RPS15;NOL11;NOP58;WDR12;MPHOSPH6;NHP2;NSUN4
regulation of cell cycle G1/S phase transition (GO:1902806)	24/131	0.00230735142516	0.10732827313449	-2.08516307638111	4.65379866929615	PID1;E2F1;CDC6;E2F7;EZH2;PRKDC;INO80;STXBP4;PTEN;GSG2;CCND1;CDKN1A;PSMB7;RFWD3;DDX3X;CDKN2B;PSMA4;PSMB2;PKD2;PSMD4;PSMD5;PLCB1;TCF3;MEPCE
mRNA export from nucleus (GO:0006406)	16/69	0.00160735616888	0.08662081597929	-1.88228193696485	4.60446653999449	NUP133;SRSF10;NUP160;SMG5;MAGOH;SMG7;DDX39B;POLR2D;SRSF3;SRSF5;SRSF4;UPF3B;POLDIP3;TPR;ALKBH5;THOC1
cytoplasmic pattern recognition receptor signaling pathway (GO:0002753)	1934-10-01	0.00284111069271	0.1209184486065	-2.15557767048469	4.55395732285502	LSM14A;DDX58;MAP3K7;MAVS;RELA;CASP8;UBE2V1;TAB2;CHUK;TAB3
regulation of DNA metabolic process (GO:0051052)	40/265	0.0028457838097	0.1209184486065	-2.15224257312684	4.54691146631124	SMARCAD1;IER3;NBN;PDGFB;APLF;WRNIP1;MRE11A;E2F7;PPARG;TGFB3;TIPIN;UBE2V1;INO80;TGFB1;GLI1;CDKN2A;NPM1;CACYBP;BCL6;AXIN2;TPR;DNAJC2;TRIP12;PID1;NOX4;ESCO1;CDC6;DFFA;EXOSC3;RAD51;CCNB1;CDKN1A;WRAP53;RGCC;PDGFRB;RAD18;ID3;SMC1A;KPNA2;THOC1
regulation of type I interferon production (GO:0032479)	21/108	0.00227151816559	0.10732827313449	-2.02635621140117	4.52254979332619	MAVS;DHX9;POLR3H;POLR2E;ZC3HAV1;POLR2K;RELA;NFKBIB;MRE11A;PRKDC;POLR1C;NFKB1;CACTIN;POLR3B;RNF125;DDX58;DDX3X;TICAM1;DDX41;CHUK;TRAF3
microtubule organizing center organization (GO:0031023)	16/70	0.00182500963206	0.09494751172305	-1.87680111363331	4.4187988133263	ARL2;HAUS4;CCP110;C2CD3;CETN3;PCM1;OFD1;PLK1;CNTROB;NPM1;PKD2;PPP1R12A;SSX2IP;HAUS8;BCAS3;GADD45A
cell cycle arrest (GO:0007050)	25/140	0.00256108087832	0.1143173373868	-2.02331711895308	4.38812370516305	NBN;TSG101;WDR6;SOX2;PPM1A;SMAD3;VASH1;TGFB1;JMY;CUL3;PPM1G;NOTCH2;CUL5;CDKN1A;CDKN2A;MACF1;CDKN2B;CDKN2C;IRF6;RGCC;PKD2;IL12A;APBB2;ABL1;GADD45A
viral transcription (GO:0019083)	18/84	0.00182632688311	0.09494751172305	-1.86301594467558	4.38634258352688	RPL17;RPL26;RPL35;RPL27A;RPS15A;RPL23A;RPS2;RPS6;RPL28;RPS7;RPS26;RPS19;RPS17;RPS15;RPL10A;RPL7A;RPL12;RPL4
protein targeting (GO:0006605)	41/273	0.00275360399422	0.11929584363202	-2.06117906798284	4.38237338160449	RPL17;TIMM17A;HPS4;RPL35;RPL27A;RPS15A;TIMM13;SRP19;RPS2;SYNGR1;SEC62;SEC63;AIP;RPS26;NAGPA;PEX1;GOLGA1;RABGEF1;RPL10A;RPL12;RPL7A;RPL4;GOLGA4;RPL26;RPL23A;ICMT;STXBP4;RPS6;MYADM;TIMM21;RPL28;RPS7;YWHAG;RPS19;RPS17;PAM16;RPS15;TOMM20;TOMM22;SRP72;SSR3
proteasome-mediated ubiquitin-dependent protein catabolic process (GO:0043161)	33/205	0.00265712661267	0.11741842501396	-2.04068032296403	4.37116060065124	UCHL1;CDC16;RFFL;STUB1;CD2AP;CUL3;PSMB7;RNF103;PSMB2;PSMD4;NEDD4L;PSMD5;YOD1;FBXW11;SPOP;JKAMP;ANAPC5;UFD1L;ANAPC4;ERLIN1;CDC20;TOPORS;KAT5;TRIM63;CDC26;CCNB1;DNAJB9;RNF4;PLK1;PSMA4;FBXL5;UBE2W;UBE2S
establishment of protein localization to membrane (GO:0090150)	36/229	0.00249363700021	0.11395440731106	-1.98878244531977	4.31954964821426	RPL17;RPL35;RPL27A;RPS15A;SRP19;RPS2;SEC62;SEC63;GET4;RPS26;MACF1;RAB11B;RABGEF1;HSPA4;RPL10A;RPL12;RPL7A;RPL4;GOLGA4;MPP5;RPL26;RPL23A;ICMT;RPS6;MYADM;RPL28;RPS7;BBS2;RPS19;RPS17;RPS15;TOMM22;VAMP3;SRP72;WRB;SSR3
DNA-templated transcription, termination (GO:0006353)	18/86	0.00228387010226	0.10732827313449	-1.91845053436947	4.28171908714892	TAF1C;POLR3H;POLR2E;POLR2K;MAGOH;POLR1C;POLR3B;SETX;SRSF3;PAPOLB;MNAT1;SRSF5;SRSF4;MAZ;UPF3B;PTRF;UBTF;SNRPG
ncRNA processing (GO:0034470)	37/241	0.00312188177722	0.12893079975262	-2.04093913879538	4.18082189387037	RPP38;UTP6;INTS2;LIN28B;INTS9;EXOSC10;SRRT;CDKN2A;ADAT3;INTS7;WDR12;TSEN2;NSUN4;KRR1;TRMU;EXOSC8;RPP21;NOL9;BYSL;LCMT2;RPL26;SUV39H1;EXOSC3;SMAD3;RPS6;TRMT61B;RPS7;NOP14;EIF4A3;RPS19;RPS17;RPS15;NOL11;NOP58;MPHOSPH6;NHP2;POP7
centrosome organization (GO:0051297)	15/64	0.00203007702156	0.10194216316204	-1.82619253268485	4.16983608826804	ARL2;HAUS4;CCP110;C2CD3;CETN3;PCM1;OFD1;PLK1;CNTROB;NPM1;PKD2;PPP1R12A;SSX2IP;HAUS8;GADD45A
stem cell maintenance (GO:0019827)	21/109	0.00250137531323	0.11395440731106	-1.91964544125324	4.16938705888884	NKAP;CDX2;FGFR3;TBX3;SOX2;ZHX2;JAG1;PCM1;PROX1;TCF7L1;VPS72;DPPA2;NOTCH2;SRRT;METTL3;RIF1;HES5;DIS3L2;BCL9L;SMC1A;RBPJ
suckling behavior (GO:0001967)	2016-07-01	0.00206309283374	0.10243603631805	-1.80767149318252	4.11880970542541	APP;HAND2;GLS;UBR3;POU4F1;PEX13;DACH1
positive regulation of cell cycle process (GO:0090068)	34/220	0.00409346900638	0.14663858126611	-2.13046804761821	4.09003921693454	XRCC3;PDGFB;E2F7;INO80;PTEN;TGFB1;CUL3;MAP10;APP;PSMB7;CDKN2A;DDX3X;PSMB2;PKD2;NDRG1;PSMD4;PSMD5;PLCB1;TPR;MEPCE;CDC6;DAB2IP;PCID2;LEF1;STXBP4;PROX1;CDKN1A;CCND1;UHRF2;PLK1;PSMA4;RGCC;PDGFRB;MED1
rRNA metabolic process (GO:0016072)	23/126	0.00292842369666	0.12324480300528	-1.94205178651496	4.06584589308895	KRR1;EXOSC8;NOL9;BYSL;UTP6;RPL26;SUV39H1;EXOSC3;RPS6;RPS7;EXOSC10;NOP14;EIF4A3;RPS19;CDKN2A;RPS17;RPS15;NOL11;NOP58;WDR12;MPHOSPH6;NHP2;NSUN4
negative regulation of kinase activity (GO:0033673)	32/202	0.0037873062095	0.14288317001955	-2.08858479860844	4.06381787188376	UCHL1;NPRL2;PDCD4;PTEN;LATS2;AKT1;SPRY1;CDKN2A;PAK2;CDKN2B;CDKN2C;UBASH3B;NPM1;PTPRJ;DAB2IP;LYN;TAF7;WNK1;PRPSAP1;GPS2;AJUBA;CDKN1A;YWHAG;DUSP3;RGS2;PLK1;ITGB1BP1;HIPK3;PRKRIP1;ABL1;GADD45A;DUSP6
macromolecular complex disassembly (GO:0032984)	25/142	0.00301983916386	0.12589310627459	-1.94911544748886	4.03919500752573	TFIP11;RPL17;KIF24;RPL26;RPL35;RPL27A;RPS15A;RPL23A;DENR;ETF1;RPS2;RPS6;RPL28;RPS7;RPS26;RPS19;SMARCD2;RPS17;SMARCC1;RPS15;RPL10A;RPL4;RPL7A;RPL12;HDAC6
morphogenesis of an epithelium (GO:0002009)	43/296	0.00378838560074	0.14288317001955	-2.06151122153086	4.0111400555667	FGFR2;MEGF8;FGFR3;PDGFB;GRB2;SOX2;GJA1;JAG1;GLI3;SRC;TGFB1;FOXH1;NPHP3;CXCR4;HAND2;PKD2;SEMA3A;NFATC3;CHUK;ETV4;B4GALT1;CTSZ;SETDB2;C2CD3;SLC12A2;TBX3;SOX11;MPP5;AHI1;SMAD3;LEF1;LIN7C;TEAD1;PCDH8;CTNNBIP1;NOTCH2;HES5;IFT57;SALL1;VEGFA;RBPJ;RBM15;MED1
regulation of G1/S transition of mitotic cell cycle (GO:2000045)	23/129	0.00378199051706	0.14288317001955	-2.02639049478811	3.94280467502298	PID1;E2F1;CDC6;E2F7;EZH2;PRKDC;INO80;PTEN;GSG2;CCND1;CDKN1A;PSMB7;RFWD3;DDX3X;CDKN2B;PSMA4;PSMB2;PKD2;PSMD4;PSMD5;PLCB1;TCF3;MEPCE
mRNA splice site selection (GO:0006376)	2023-08-01	0.00319206135992	0.1306085106434	-1.9327268446529	3.93416386526597	SRSF5;SRSF10;PSIP1;LUC7L2;YTHDC1;CELF1;PTBP2;SF3A2
G1/S transition of mitotic cell cycle (GO:0000082)	26/152	0.00355177206917	0.13889629003246	-1.95595730844722	3.86111398358151	E2F1;PPP6C;POLA1;LATS2;CUL3;PSMB7;CUL5;CDKN2A;MCM7;CDKN2C;PSMB2;CAMK2D;ORC6;PSMD4;PPP3CA;PSMD5;CDC6;POLE;RPS6;CDC25A;SPDYA;CCNB1;MNAT1;CDKN1A;CCND1;PSMA4
cell cycle G1/S phase transition (GO:0044843)	26/152	0.00355177206917	0.13889629003246	-1.95310948433353	3.8554922997847	E2F1;PPP6C;POLA1;LATS2;CUL3;PSMB7;CUL5;CDKN2A;MCM7;CDKN2C;PSMB2;CAMK2D;ORC6;PSMD4;PPP3CA;PSMD5;CDC6;POLE;RPS6;CDC25A;SPDYA;CCNB1;MNAT1;CDKN1A;CCND1;PSMA4
proteasomal protein catabolic process (GO:0010498)	33/212	0.00420593675019	0.14663858126611	-1.97457802941053	3.7907639995893	UCHL1;CDC16;RFFL;STUB1;CD2AP;CUL3;PSMB7;RNF103;PSMB2;PSMD4;NEDD4L;PSMD5;YOD1;FBXW11;SPOP;JKAMP;ANAPC5;UFD1L;ANAPC4;ERLIN1;CDC20;TOPORS;KAT5;TRIM63;CDC26;CCNB1;DNAJB9;RNF4;PLK1;PSMA4;FBXL5;UBE2W;UBE2S
regulation of protein sumoylation (GO:0033233)	2017-07-01	0.00270541253845	0.11836849512283	-1.76440476441799	3.76515627639268	EGR1;AHRR;CDKN2A;TOLLIP;HMG20B;PIAS1;ARNT
transcription initiation from RNA polymerase II promoter (GO:0006367)	30/187	0.00422059648112	0.14663858126611	-1.95082211781867	3.74515777228474	E2F2;POLR2E;POLR2K;PPARG;NR2C2AP;PPM1A;RORA;POLR2D;GTF2E1;MAZ;CDKN2B;GTF2A1;NEDD4L;ESRRA;NRBF2;TAF7;RBL1;RXRG;TEAD1;SMAD3;TAF11;NOTCH2;MNAT1;HDAC1;GTF2I;GTF2F1;TGIF2;RBPJ;NCOR2;MED1
RNA stabilization (GO:0043489)	1930-09-01	0.00408408805444	0.14663858126611	-1.93250454515624	3.70999198294932	ZFP36;E2F1;DHX9;MAPK14;TARDBP;VEGFA;MAPKAPK2;AXIN2;HNRNPU
mRNA stabilization (GO:0048255)	1930-09-01	0.00408408805444	0.14663858126611	-1.92368402703712	3.69305849030145	ZFP36;E2F1;DHX9;MAPK14;TARDBP;VEGFA;MAPKAPK2;AXIN2;HNRNPU
protein dephosphorylation (GO:0006470)	27/161	0.00381539127909	0.14288317001955	-1.89483823181538	3.6868397567149	PPP6C;PTPN23;PPM1A;PTPMT1;PTEN;PGP;UBASH3B;PPP1R12A;CTDSP1;PPP3CA;RPRD1B;RPRD1A;FBXW11;PTPRJ;PTPRM;PTPRA;PTPN4;EPM2A;SMEK2;PDXP;PTPRS;CDC25A;PPM1G;DUSP3;PPM1D;PPM1L;DUSP6
double-strand break repair (GO:0006302)	21/114	0.0039657440684	0.14663858126611	-1.89569108143763	3.63931807141676	XRCC3;NBN;MMS22L;APLF;YY1;LIG1;MRE11A;POLA1;PRKDC;ZSWIM7;INO80;APTX;KAT5;XRCC6BP1;SETX;RAD51;MCM9;RAD21;TDP2;SMARCA5;CIB1
RNA export from nucleus (GO:0006405)	16/76	0.00371200641475	0.14288317001955	-1.81597965493854	3.53340241757647	NUP133;SRSF10;NUP160;SMG5;MAGOH;SMG7;DDX39B;POLR2D;SRSF3;SRSF5;SRSF4;UPF3B;POLDIP3;TPR;ALKBH5;THOC1
positive regulation of sequence-specific DNA binding transcription factor activity (GO:0051091)	33/214	0.00476876492424	0.15825350993206	-1.91486381685403	3.53016066740372	MAVS;NFKBIB;CRTC1;PPARG;UBE2V1;NFKB1;PTEN;TGFB1;ATF2;MAP3K7;AKT1;TICAM1;NPM1;TCF3;CHUK;CIB1;RELA;ARID5B;TRIM26;NFAM1;NEUROG3;TAB2;ANXA3;TAB3;JMY;DDX58;TRIM37;RPS6KA5;TNFSF11;RGCC;VEGFA;LRP8;EIF2AK2
mitotic spindle checkpoint (GO:0071174)	1936-10-01	0.0040080467756	0.14663858126611	-1.8271671872787	3.50776697177911	CCNB1;CSNK2A2;MAD1L1;ANAPC5;PLK1;ANAPC4;CDC20;CDC16;CDC26;TPR
G2/M transition of mitotic cell cycle (GO:0000086)	24/139	0.00448122756181	0.15232726612026	-1.85550204450916	3.4915427404861	CCP110;PCNT;TPD52L1;PCM1;CDC25A;DCTN2;AJUBA;CCNB1;OFD1;MNAT1;TUBGCP3;PPM1D;CDKN1A;YWHAG;TUBGCP5;CDKN2B;PLK1;PPP1R12A;NINL;TUBG1;PLCB1;FBXW11;SSNA1;MELK
cell cycle G2/M phase transition (GO:0044839)	24/139	0.00448122756181	0.15232726612026	-1.85300065330866	3.48683581261551	CCP110;PCNT;TPD52L1;PCM1;CDC25A;DCTN2;AJUBA;CCNB1;OFD1;MNAT1;TUBGCP3;PPM1D;CDKN1A;YWHAG;TUBGCP5;CDKN2B;PLK1;PPP1R12A;NINL;TUBG1;PLCB1;FBXW11;SSNA1;MELK
protein targeting to membrane (GO:0006612)	26/156	0.00479894156219	0.15825350993206	-1.86827424400039	3.44427013244688	RPL17;RPL35;RPL27A;RPS15A;SRP19;RPS2;SEC62;SEC63;RPS26;RABGEF1;RPL12;RPL7A;RPL4;RPL10A;RPL26;ICMT;RPL23A;RPS6;MYADM;RPL28;RPS7;RPS19;RPS17;RPS15;SRP72;SSR3
protein complex disassembly (GO:0043241)	23/132	0.004834628613	0.15825350993206	-1.86318559423619	3.43488891635744	RPL17;KIF24;RPL26;RPL35;RPL27A;RPS15A;RPL23A;ETF1;RPS2;RPS6;RPL28;RPS7;RPS26;RPS19;SMARCD2;RPS17;SMARCC1;RPS15;RPL10A;RPL7A;RPL12;RPL4;HDAC6
DNA damage checkpoint (GO:0000077)	16/77	0.00414460942364	0.14663858126611	-1.78262271049615	3.42225118235332	E2F1;IER3;NBN;TAOK1;DTL;MRE11A;TIPIN;RAD9B;MAPKAPK2;ATF2;CCND1;RFWD3;PLK1;MAPK14;INTS7;WAC
negative regulation of phosphorylation (GO:0042326)	45/325	0.0067400626603	0.19466886860053	-2.08459170820021	3.41134109414934	UCHL1;PRKDC;NPRL2;CACTIN;PDCD4;PTEN;LATS2;TGFB1;AKT1;BAK1;DNAJC15;SPRY1;CDKN2A;PAK2;CDKN2B;UBASH3B;CDKN2C;NPM1;RABGEF1;KIRREL2;CIB1;PTPRJ;PID1;DAB2IP;LYN;TAF7;WNK1;SMAD3;PRPSAP1;MYADM;GPS2;AJUBA;CCNB1;DUSP3;CDKN1A;YWHAG;RGS2;PLK1;ITGB1BP1;HIPK3;PRKRIP1;ABL1;GADD45A;PMEPA1;DUSP6
regulation of adherens junction organization (GO:1903391)	1937-10-01	0.00471848121658	0.15796188254595	-1.84746021220922	3.40930589256232	PTPRJ;LIMS1;MACF1;ITGB1BP1;VEGFA;PTPN23;SMAD3;BCAS3;PTEN;SRC
protein import (GO:0017038)	19/101	0.00490066732736	0.15910344916745	-1.84366978098387	3.38903501676481	RANBP17;SNUPN;TGFB3;TIMM21;TGFB1;CRY2;PEX1;PAM16;TRPS1;NOP58;TOMM22;HSPA4;PPP3CA;TPR;KPNA2;ING1;KPNB1;PIK3R1;TOB1
ncRNA metabolic process (GO:0034660)	46/332	0.00613987602119	0.18332508201094	-1.97721259575551	3.35432989394022	RPP38;UTP6;INTS2;LIN28B;INTS9;EXOSC10;SRRT;CDKN2A;ADAT3;INTS7;WDR12;DDX20;TSEN2;MEPCE;MARS;NSUN4;KRR1;TRMU;EXOSC8;RPP21;DARS;NOL9;BYSL;SNUPN;LCMT2;RPL26;SUV39H1;SMAD3;EXOSC3;RPS6;TRMT61B;PPA2;RPS7;NOP14;TARS;EIF4A3;RPS19;RPS17;RPS15;DIS3L2;NOL11;NOP58;MPHOSPH6;NHP2;POP7;SNRPG
transcription from RNA polymerase II promoter (GO:0006366)	61/470	0.00652199327982	0.19265284182464	-2.02913018636126	3.34170441124378	TAF1C;CDX2;NFKB1;ZKSCAN2;GLI1;GTF2E1;ATOH1;MAZ;ASH2L;GTF2A1;TARDBP;POU4F1;EGR1;RELA;MAGOH;TLE4;LEF1;TRERF1;MSC;PROX1;TAF11;GTF2I;NRL;SNRPG;MED1;LCORL;POLR2E;ELL;POLR2K;GLIS1;SOX2;NFIX;POLR2D;ARNT;ATF2;ZC3H8;TSC22D1;FOXH1;NFATC3;ETV5;ETV4;CEBPB;CREB3;BHLHE22;CREB1;TAF7;AFF4;PMF1;TRIM24;MED13L;SRSF3;MNAT1;SRSF5;ATF4;SRSF4;UPF3B;GTF2F1;TRPS1;RFX1;RBM14;RBPJ
regulation of innate immune response (GO:0045088)	37/254	0.00662666484665	0.19265284182464	-2.00292755197739	3.29855219780014	MAVS;NFKBIB;PPARG;UNC93B1;MAPKAPK3;UBE2V1;NFKB1;MAPKAPK2;CACTIN;ATF2;MAP3K7;LSM14A;TICAM1;CASP8;PELI2;TNIP2;CHUK;TRAF3;MAP2K2;RELA;HCK;CREB1;FADD;TAB2;POLR3B;TAB3;RPS6KA5;DDX58;LAMP1;PLSCR1;DUSP3;RPS19;MAPK14;IL12A;PIAS1;MED1;DUSP6
morphogenesis of an epithelial sheet (GO:0002011)	2018-07-01	0.0034906307061	0.13889629003246	-1.67047590987228	3.29756578376666	MEGF8;NOTCH2;SOX11;MPP5;LIN7C;JAG1;CHUK
regulation of mitotic metaphase/anaphase transition (GO:0030071)	1944-11-01	0.00512578990918	0.16295586768832	-1.79908878442998	3.26404336096717	CUL3;CDC6;MAD1L1;ANAPC5;PLK1;ANAPC4;CDC20;CDC16;CDC26;TPR;PTEN
regulation of cell junction assembly (GO:1901888)	1950-12-01	0.00467692772187	0.15776598170191	-1.76610419948094	3.26136302540862	PTPRJ;LIMS1;MACF1;ITGB1BP1;VEGFA;GJA1;SMAD3;RAP1B;NEDD4L;BCAS3;PTEN;SRC
negative regulation of mitosis (GO:0045839)	1944-11-01	0.00512578990918	0.16295586768832	-1.79241451363177	3.25193439254008	FGFR2;MAD1L1;FGFR3;ANAPC5;PLK1;RGCC;ANAPC4;CDC20;CDC16;CDC26;TPR
DNA integrity checkpoint (GO:0031570)	17/86	0.0049326029726	0.15910344916745	-1.76163679452929	3.23824192654233	E2F1;IER3;CDC6;NBN;TAOK1;DTL;MRE11A;TIPIN;RAD9B;MAPKAPK2;ATF2;CCND1;RFWD3;PLK1;MAPK14;INTS7;WAC
nuclear export (GO:0051168)	20/110	0.00550778394357	0.17313010082716	-1.84090535904378	3.22841770711625	XPO1;NUP133;SRSF10;NUP160;SMG5;MAGOH;DDX39B;SMG7;POLR2D;TGFB1;SRSF3;SRSF5;SRSF4;UPF3B;POLDIP3;RPS15;TPR;ALKBH5;THOC1;NMD3
regulation of nucleocytoplasmic transport (GO:0046822)	28/178	0.00702433546132	0.1989778102792	-1.97754731074905	3.19287267510651	MAVS;IER3;XPO1;LITAF;PPM1A;TGFB3;MXI1;GLI3;TGFB1;CDKN2A;PKD2;PPP1R12A;BCL3;TPR;AXIN2;FBXW11;DAB2IP;CREB3;G3BP2;SMAD3;TACC3;DDX58;CDKN1A;UACA;MAPK14;SETD2;MBTPS1;MED1
positive regulation of reactive oxygen species metabolic process (GO:2000379)	1938-10-01	0.00552417836991	0.17313010082716	-1.78005095110265	3.12169660535617	NOX4;PID1;CDKN1A;PDGFB;GRB2;DUOXA1;MAPK14;PDGFRB;GADD45A;TGFB1
apoptotic signaling pathway (GO:0097190)	45/327	0.00741369795363	0.20734893200686	-1.98392760772592	3.12141695152807	DPF2;E2F1;IER3;E2F2;NBN;FGFR3;MCL1;MKNK2;PRKDC;FOXO3;DAXX;DIDO1;TGFB1;CUL3;AKT1;BAK1;CUL5;DDX3X;HTRA2;CASP7;SOS1;TICAM1;CASP8;BCL3;PIK3R1;CIB1;HIP1;DAB2IP;SMAD3;POLB;FADD;TOPORS;ITPR1;JMY;LAMP1;XPA;ATF4;CDKN1A;YWHAG;TNFRSF10B;UACA;UBE2K;IL12A;ABL1;MELK
regulation of metaphase/anaphase transition of cell cycle (GO:1902099)	1945-11-01	0.00590895733635	0.17956723478346	-1.73579588832165	2.98071837500865	CUL3;CDC6;MAD1L1;ANAPC5;PLK1;ANAPC4;CDC20;CDC16;CDC26;TPR;PTEN
cellular response to ionizing radiation (GO:0071479)	1945-11-01	0.00590895733635	0.17956723478346	-1.72918361849276	2.96936374840072	EGR1;NOX4;CDKN1A;GRB2;CRYAB;MAPK14;INTS7;RHOB;INO80;GADD45A;RAD51
generation of precursor metabolites and energy (GO:0006091)	50/375	0.00839814217021	0.22222389371357	-1.96087869244335	2.94929857001679	PTGES3;FASTKD3;CYB5R4;ADCY7;CYC1;OGDH;GNG8;AKT1;UQCR11;NDUFS4;KCNG2;GNG7;PID1;SLC25A4;STXBP1;COX4I1;NDUFA11;GIPR;DLD;ATP5C1;GNAS;CROT;NDUFB4;ADPGK;PFKFB2;COX7B;MRAP2;ATP5G1;THTPA;HK3;FASN;ENO4;NFATC3;SNAP25;AGL;ETFA;NDUFA5;DLST;NDUFA6;EPM2A;NDUFA7;ATP5F1;PCDH12;TKT;ITPR1;NDUFV1;NDUFV2;MARCKS;RAP1B;GPR116
negative regulation of protein kinase activity (GO:0006469)	29/189	0.00827434529147	0.22026705929534	-1.93897944735126	2.93351024311952	UCHL1;PDCD4;PTEN;LATS2;AKT1;SPRY1;CDKN2A;PAK2;CDKN2B;CDKN2C;UBASH3B;NPM1;PTPRJ;DAB2IP;LYN;TAF7;WNK1;GPS2;CDKN1A;YWHAG;DUSP3;RGS2;PLK1;HIPK3;ITGB1BP1;PRKRIP1;ABL1;GADD45A;DUSP6
regulation of protein stability (GO:0031647)	23/138	0.00767493619578	0.21151932973785	-1.87910362558509	2.91907265241411	HIST1H1B;CREB1;HPS4;STXBP1;NAA15;PRKDC;ZSWIM7;SMAD3;APTX;STXBP4;TRIM24;PTEN;LAMP1;CDKN2A;IFT46;PLK1;AAK1;ASPH;TPR;TNIP2;FBXW11;TCF3;CREBL2
cellular component biogenesis (GO:0044085)	17/89	0.00661802354375	0.19265284182464	-1.77179699482597	2.91791126721934	COX14;TSR1;MALSU1;RPL26;NOA1;RPS6;TIMM21;TTC19;RPS7;NOP14;RPS19;NDUFS4;RPS17;RPS15;WDR12;RPL7A;GNL3
regulation of protein localization to nucleus (GO:1900180)	25/156	0.00858359802042	0.22577928364439	-1.94704400649406	2.8975857852322	MAVS;LITAF;PPM1A;TGFB3;MXI1;GLI3;CD2AP;TGFB1;PKD2;BCL3;TPR;AXIN2;FBXW11;DAB2IP;CREB3;G3BP2;SMAD3;TACC3;DDX58;CDKN1A;UACA;FYN;MAPK14;MBTPS1;MED1
organelle assembly (GO:0070925)	39/278	0.00925880623302	0.23514175140057	-1.99855120365502	2.89303626906296	HAUS4;GPR162;KIF24;INO80;SPAG16;PATL1;LSM14A;OFD1;ATXN2L;IFT46;ZPBP;DDX3X;IFT20;NPM1;OBSL1;TCTN2;TMEM107;CCNO;SEC23IP;CCP110;C2CD3;TSR1;RFX4;IFT80;PCNT;AHI1;PCM1;PROX1;BBS2;HYDIN;ATG4B;ULK1;IFT57;CNTROB;PDGFRB;CENPT;HAUS8;ATG16L1;IFT74
negative regulation of transcription factor import into nucleus (GO:0042992)	1933-09-01	0.00685656208828	0.19674771342924	-1.77106205011394	2.87945114995911	UACA;LITAF;CREB3;PPM1A;PKD2;G3BP2;MXI1;TACC3;FBXW11
chromosome segregation (GO:0007059)	17/89	0.00661802354375	0.19265284182464	-1.7483435300297	2.87928656620437	SETDB2;MSH5;INO80;NTMT1;PMF1;SRPK1;CIAO1;SPC25;TOP1;RAD21;DDX3X;PLK1;SKA3;STAG3;CENPT;NUP37;SMC1A
tissue morphogenesis (GO:0048729)	48/358	0.00885674383097	0.22887690636878	-1.94153625828862	2.86293295847798	FGFR2;MEGF8;FGFR3;PDGFB;GRB2;SOX2;GJA1;JAG1;GLI3;SRC;TGFB1;TCF7L1;FOXH1;NPHP3;HAND2;CXCR4;PKD2;POU4F1;SEMA3A;NFATC3;CHUK;ETV4;B4GALT1;CTSZ;SETDB2;C2CD3;SLC12A2;TBX3;SOX11;MPP5;AHI1;SMAD3;LIN7C;LEF1;TEAD1;PCDH8;PROX1;CTNNBIP1;NOTCH2;HES5;IFT57;SALL1;VEGFA;DSP;SETD2;RBPJ;RBM15;MED1
signal transduction in response to DNA damage (GO:0042770)	19/106	0.00763744143889	0.21151932973785	-1.83645972091011	2.85282795242311	NBN;GRB2;E2F7;PRKDC;CDC5L;FOXO3;KAT5;CDKN1A;PSMB7;MAPK14;PSMA4;PSMB2;BCL3;NDRG1;PSMD4;PSMD5;ABL1;SMC1A;GADD45A
positive regulation of epithelial to mesenchymal transition (GO:0010718)	2026-08-01	0.00587462882271	0.17956723478346	-1.64706845730998	2.82835513589561	RGCC;EZH2;TGFB3;SMAD3;LEF1;BCL9L;AXIN2;TGFB1
regulation of intracellular protein transport (GO:0033157)	32/219	0.01059787919229	0.24714034841198	-2.01104748731019	2.81103994857909	MAVS;XPO1;LITAF;TGFB3;PPM1A;MXI1;GLI3;TGFB1;CDKN2A;PKD2;BCL3;ASPH;AXIN2;TPR;BCAS3;ACSL3;FBXW11;CIB1;DAB2IP;CREB3;PCNT;G3BP2;SMAD3;TACC3;PCM1;DDX58;CDKN1A;UACA;MAPK14;ITGB1BP1;MBTPS1;MED1
cellular protein complex disassembly (GO:0043624)	20/113	0.00710843800733	0.20007762773502	-1.73803417516702	2.79658362722291	RPL17;KIF24;RPL26;RPL35;RPL27A;RPS15A;RPL23A;ETF1;RPS2;RPS6;RPL28;RPS7;RPS26;RPS19;RPS17;RPS15;RPL10A;RPL7A;RPL12;RPL4
nuclear-transcribed mRNA catabolic process, deadenylation-dependent decay (GO:0000288)	1953-12-01	0.00692233109625	0.19735342654412	-1.67671853745593	2.72091028868288	PATL1;ZFP36L1;ZFP36;EIF4A3;EXOSC8;CNOT6L;CNOT3;EXOSC3;EDC4;RQCD1;LSM3;POLR2D
regulation of receptor biosynthetic process (GO:0010869)	2020-07-01	0.00556695251306	0.17324199405076	-1.5382886890753	2.69672137189736	ANKRD13C;HNRNPK;HDAC1;PPARG;CNPY2;ITGB3;HDAC6
regulation of microtubule-based process (GO:0032886)	21/124	0.00905021880837	0.23117293013989	-1.81900338631029	2.66409277476044	ARL2;XPO1;XRCC3;MID1IP1;TACC3;CCNB1;TRIM37;BBS2;LAMP1;MAP10;RGS2;MACF1;RNF4;NPM1;SKA3;TRPV4;TPR;SPAST;MAP6D1;CIB1;HDAC6
translational elongation (GO:0006414)	20/114	0.00771931062421	0.21151932973785	-1.71062892828657	2.65735750546221	RPL17;HBS1L;RPL26;RPL35;RPL27A;RPS15A;RPL23A;RPS2;RPS6;RPL28;RPS7;RPS26;RPS19;RPS17;TSFM;RPS15;RPL10A;RPL7A;RPL12;RPL4
regulation of ligase activity (GO:0051340)	19/108	0.00903112427589	0.23117293013989	-1.78885824581573	2.61994252655855	ANAPC5;ANAPC4;CDC20;MID1IP1;CDC16;TOPORS;ARRDC3;CDC26;PTEN;CCNB1;PSMB7;CDKN2A;PLK1;PSMA4;PSMB2;PSMD4;PSMD5;ABL1;UBE2S
positive regulation of ligase activity (GO:0051351)	17/92	0.00874131348585	0.22722273114095	-1.75669883121977	2.60311945172677	ANAPC5;ANAPC4;CDC20;MID1IP1;TOPORS;CDC16;ARRDC3;CDC26;PTEN;CCNB1;PSMB7;PLK1;PSMA4;PSMB2;PSMD4;PSMD5;UBE2S
regulation of cellular response to growth factor stimulus (GO:0090287)	27/176	0.01058645388544	0.24714034841198	-1.86100290655164	2.6013077999145	FGFR2;XPO1;PDGFB;FAM20C;PPM1A;TGFB3;ITGB3;STUB1;TGFB1;ARNT;OFD1;SPRY1;CDKN2B;HTRA4;BCL9L;NEDD4L;DAB2IP;SOX11;FBN1;SMAD3;SKOR1;ULK1;VEGFA;NPTN;ADAMTS3;PMEPA1;DUSP6
positive regulation of protein modification by small protein conjugation or removal (GO:1903322)	25/158	0.00982294499389	0.23960026429606	-1.81544657087069	2.59387976005659	FGFR3;TOLLIP;SPRTN;CDC16;STUB1;PTEN;ARNT;PSMB7;AHRR;CDKN2A;PSMB2;TICAM1;PSMD4;PSMD5;ANAPC5;ANAPC4;CDC20;TOPORS;CDC26;ARRDC3;CCNB1;PLK1;PSMA4;PIAS1;UBE2S
translation (GO:0006412)	37/264	0.01117918782773	0.25204505617731	-1.87803410186131	2.58820783919018	RPL17;MRPS14;RBM3;EIF5;HBS1L;RPL35;RPL27A;RPS15A;IGF2BP3;SRP19;RPS2;AKT1;RPS26;EIF3A;RPL10A;GUF1;RPL12;RPL7A;RPL4;DARS;SOX11;RPL26;RPL23A;NOA1;MRPS7;ETF1;RPS6;RPL28;RPS7;TARS;MRPL22;RPS19;RPS17;RPS15;SRP72;EIF2AK2;SSR3
regulation of protein import into nucleus (GO:0042306)	23/143	0.01097373839295	0.24996365957951	-1.849701382782	2.56449949195452	MAVS;DAB2IP;LITAF;CREB3;TGFB3;PPM1A;G3BP2;SMAD3;MXI1;TACC3;GLI3;TGFB1;DDX58;CDKN1A;UACA;MAPK14;PKD2;BCL3;AXIN2;TPR;FBXW11;MBTPS1;MED1
neuronal stem cell maintenance (GO:0097150)	2013-06-01	0.00350709217282	0.13889629003246	-1.29109511666126	2.54865757424536	SRRT;HES5;SOX2;JAG1;PCM1;PROX1
embryonic heart tube morphogenesis (GO:0003143)	13/62	0.00868311469405	0.22704546646756	-1.71608241965486	2.54427235648308	FOXH1;NPHP3;MEGF8;SETDB2;C2CD3;TBX3;HAND2;IFT57;PKD2;GJA1;AHI1;SMAD3;TEAD1
regulation of cellular response to stress (GO:0080135)	52/404	0.01300627029995	0.27338827306957	-1.96158537207991	2.54390601636723	IER3;GPR162;NUAK1;PDCD4;DAXX;MAP3K7;AKT1;BAK1;CDKN2A;HTRA2;IFT20;MAP3K9;GAB1;PLCB1;CRY1;DAB2IP;LTBR;TNIK;LYN;DDX39B;RNASEH2B;VASH1;RAD51;RFWD3;HIPK3;NBR1;VEGFA;EIF2AK2;GADD45A;THOC1;BCLAF1;MCL1;UBE2V1;EPHB1;NPM1;WAC;AXIN2;TRIP12;SPOP;MAP2K2;TAOK1;TPD52L1;RAB33B;GPS2;AJUBA;DUSP3;ATF4;TNFSF11;ULK1;MAPK8IP2;ABL1;HDAC6
negative regulation of nuclear division (GO:0051784)	1954-12-01	0.00783481573599	0.21240521924756	-1.63975466804196	2.54040536134137	OSM;FGFR2;MAD1L1;FGFR3;ANAPC5;PLK1;RGCC;ANAPC4;CDC20;CDC16;CDC26;TPR
response to UV (GO:0009411)	20/117	0.00981157722041	0.23960026429606	-1.77701604651922	2.53897086828137	DTL;RELA;YY1;TIPIN;INO80;SPRTN;CDC25A;AKT1;BAK1;XPA;CDKN1A;ERCC5;CCND1;UACA;CASP7;IL12A;USP47;BCL3;RAD18;PIK3R1
ribonucleoprotein complex biogenesis (GO:0022613)	13/61	0.00775427278061	0.21151932973785	-1.62159829070948	2.51905385054943	NOP14;RPS19;TSR1;RPS17;MALSU1;RPS15;RPL26;WDR12;NOA1;RPL7A;RPS6;GNL3;RPS7
positive regulation of cell development (GO:0010720)	47/358	0.01311570805403	0.27338827306957	-1.90597873858243	2.47179187261514	MEGF8;LIMS1;ATP6AP1;SOX2;PPARG;EZH2;TGFB3;GPR68;GLI3;TGFB1;EPHB2;ATOH1;FBXW8;ROBO1;CXCR4;OBSL1;BCL9L;SEMA3A;AXIN2;TCF3;ETV5;CIB1;B4GALT1;DAB2IP;LYN;DUOXA1;RELA;SOX11;SMAD3;LEF1;HMG20B;NEUROG3;PROX1;MYADM;TENM4;LRRC16A;NCOA1;TNFSF11;FYN;SALL1;RGCC;VEGFA;FOXG1;NPTN;RAP1B;TGIF2;LRP8
regulation of chromosome segregation (GO:0051983)	13/63	0.00969706503791	0.23960026429606	-1.70316197682158	2.43344940614622	CCNB1;CUL3;CDC6;MAD1L1;ANAPC5;PLK1;ANAPC4;CDC20;CDC16;AXIN2;CDC26;TPR;PTEN
negative regulation of protein serine/threonine kinase activity (GO:0071901)	20/118	0.0106024094794	0.24714034841198	-1.72872391543598	2.41640837276015	PTPRJ;DAB2IP;LYN;UCHL1;PDCD4;PTEN;LATS2;GPS2;DUSP3;YWHAG;CDKN1A;SPRY1;CDKN2A;RGS2;CDKN2B;PLK1;CDKN2C;HIPK3;ABL1;DUSP6
protein localization to nucleus (GO:0034504)	18/101	0.00972122850148	0.23960026429606	-1.68839788631396	2.41235472004648	XPO1;RANBP17;ASUN;SNUPN;TGFB3;BANP;TOPORS;TGFB1;CRY2;TRPS1;NOP58;PPP3CA;TPR;KPNA2;KPNB1;ING1;PIK3R1;TOB1
cellular response to abiotic stimulus (GO:0071214)	33/232	0.01331338024253	0.27384056326429	-1.85621163626217	2.40418244013328	ADSS;GRB2;INO80;GJA1;NFKB1;GPR68;AKT1;BAK1;CRY2;DDX3X;INTS7;CASP8;RAB11B;PKD2;RHOB;TRPV4;STK39;CRY1;PIK3R1;RCSD1;EGR1;NOX4;LTBR;CRYAB;YY1;FADD;CDC25A;RAD51;CDKN1A;TNFRSF10B;MAPK14;USP47;GADD45A
DNA recombination (GO:0006310)	29/196	0.01256630966986	0.26951420274829	-1.79913131907506	2.35890258412199	NBN;XRCC3;HMGB3;APEX2;MRE11A;POLA1;PRKDC;INO80;SYCP1;MCM9;RAD21;ACTL6A;ACTR8;TCF3;INO80C;RECQL4;MMS22L;SWAP70;MSH5;LIG1;YY1;POLE;EXOSC3;LEF1;ZSWIM7;RAD51;RFC5;RBM14;RBPJ
regulation of cysteine-type endopeptidase activity (GO:2000116)	29/197	0.01330501364743	0.27384056326429	-1.81226426816654	2.34726140343601	PPARG;SOX2;RFFL;SRC;AKT1;BAK1;CDKN2A;PAK2;HTRA2;DDX3X;ROBO1;CASP7;CASP8;ASPH;HIP1;PCID2;CRYAB;LEF1;SMAD3;FADD;TPD52L1;POR;FNIP1;UACA;TNFRSF10B;IFT57;VEGFA;USP47;NEK5
regulation of ubiquitin-protein transferase activity (GO:0051438)	18/103	0.01148079644766	0.25494291207145	-1.71268971697726	2.34075981087134	ANAPC5;ANAPC4;CDC20;CDC16;TOPORS;ARRDC3;CDC26;PTEN;CCNB1;PSMB7;CDKN2A;PLK1;PSMA4;PSMB2;PSMD4;PSMD5;ABL1;UBE2S
positive regulation of mitotic cell cycle (GO:0045931)	18/103	0.01148079644766	0.25494291207145	-1.71249895309368	2.34049909088942	CDC6;XRCC3;PDGFB;PCID2;PTEN;TGFB1;CCNB1;CUL3;APP;CCND1;DUSP3;DDX3X;PLK1;RGCC;PDGFRB;TPR;PLCB1;MEPCE
regulation of mitotic sister chromatid segregation (GO:0033047)	1942-10-01	0.00986812584338	0.23960026429606	-1.63022389311245	2.32923668950334	CUL3;MAD1L1;ANAPC5;PLK1;ANAPC4;CDC20;CDC16;CDC26;TPR;PTEN
regulation of sister chromatid segregation (GO:0033045)	1942-10-01	0.00986812584338	0.23960026429606	-1.62523504428715	2.32210870556728	CUL3;MAD1L1;ANAPC5;PLK1;ANAPC4;CDC20;CDC16;CDC26;TPR;PTEN
ribosomal small subunit biogenesis (GO:0042274)	2013-06-01	0.00350709217282	0.13889629003246	-1.17450641751856	2.3185082480595	NOP14;RPS19;RPS17;RPS15;RPS6;RPS7
regulation of mitotic sister chromatid separation (GO:0010965)	1942-10-01	0.00986812584338	0.23960026429606	-1.62057646633834	2.31545260714724	CUL3;MAD1L1;ANAPC5;PLK1;ANAPC4;CDC20;CDC16;CDC26;TPR;PTEN
positive regulation of ubiquitin-protein transferase activity (GO:0051443)	16/87	0.01116924278944	0.25204505617731	-1.67726075526023	2.31151257095285	ANAPC5;ANAPC4;CDC20;TOPORS;CDC16;ARRDC3;CDC26;PTEN;CCNB1;PSMB7;PLK1;PSMA4;PSMB2;PSMD4;PSMD5;UBE2S
protein localization to membrane (GO:0072657)	38/276	0.0129905850554	0.27338827306957	-1.7757288548924	2.30287571557892	MYO5A;RPL17;HPS6;SCN3B;RPL35;RPL27A;RPS15A;SRP19;RPS2;SEC62;SEC63;RPS26;MACF1;RABGEF1;HSPA4;RPL10A;RPL12;RPL7A;RPL4;ETV5;GOLGA4;RPL26;RPL23A;ICMT;RPS6;MYADM;RPL28;RPS7;BBS2;RPS19;RPS17;ITGB1BP1;RPS15;TOMM22;VAMP3;SRP72;SSNA1;SSR3
protein catabolic process (GO:0030163)	37/269	0.01427572031403	0.28544981026111	-1.81735969450208	2.27840396939581	UCHL1;RFFL;CDC16;STUB1;CD2AP;CUL3;AKT1;PSMB7;RNF103;HTRA2;PSMB2;PSMD4;NEDD4L;PSMD5;YOD1;FBXW11;SPOP;DAB2IP;JKAMP;ANAPC5;UFD1L;ANAPC4;ERLIN1;CDC20;TOPORS;TRIM24;KAT5;CDC26;TRIM63;CCNB1;DNAJB9;RNF4;PLK1;PSMA4;FBXL5;UBE2W;UBE2S
regulation of mitosis (GO:0007088)	19/112	0.01242962411373	0.26951420274829	-1.70353197310251	2.23355901310854	FGFR2;CDC6;MAD1L1;FGFR3;PDGFB;ANAPC5;ANAPC4;PDXP;CDC20;CDC16;CDC26;PTEN;TGFB1;CUL3;PLK1;RGCC;PDGFRB;OBSL1;TPR
microtubule-based process (GO:0007017)	55/437	0.01571420111188	0.30262186857255	-1.86581430838078	2.23015412849117	KIF24;TUBB2B;UCHL1;INO80;TTL;OFD1;SPRY1;APP;PEX1;IFT20;TRPV4;TUBG1;CIB1;KIF14;CRYAB;KIF5A;BBS12;TACC3;PCM1;MARK1;DCTN2;BBS2;KIF1A;CEP350;CNTROB;HAUS8;DYNLRB2;SPAST;IFT74;MAP6D1;HAUS4;ASUN;NTMT1;SPC25;TUBGCP3;NPHP3;MAP10;BLOC1S4;TUBGCP5;IFT46;GPSM2;OBSL1;PEX13;FYCO1;CCP110;PCNT;SPDL1;SNAPIN;HYDIN;PLK1;IFT57;MAP2;PPP2R4;SMC1A;SSNA1
negative regulation of intracellular transport (GO:0032387)	18/104	0.01245052297798	0.26951420274829	-1.69172518187808	2.21807872546404	IER3;DAB2IP;LITAF;CREB3;CRYAB;PPM1A;G3BP2;MXI1;TACC3;TGFB1;UACA;ITGB1BP1;RABGEF1;PKD2;AXIN2;TPR;SNX12;FBXW11
single-organism nuclear import (GO:1902593)	14/71	0.01035386230835	0.24714034841198	-1.57947895482412	2.20779393225025	RANBP17;SNUPN;TGFB3;TGFB1;CRY2;TRPS1;NOP58;PPP3CA;TPR;ING1;KPNB1;KPNA2;PIK3R1;TOB1
protein import into nucleus (GO:0006606)	14/71	0.01035386230835	0.24714034841198	-1.57616577357542	2.20316277117337	RANBP17;SNUPN;TGFB3;TGFB1;CRY2;TRPS1;NOP58;PPP3CA;TPR;ING1;KPNB1;KPNA2;PIK3R1;TOB1
positive regulation of cell cycle phase transition (GO:1901989)	1943-10-01	0.01127792167919	0.25298038528092	-1.58059239398431	2.17243466039017	CUL3;CDC6;APP;CCND1;DDX3X;PLK1;STXBP4;PLCB1;PTEN;MEPCE
regulation of cell-substrate junction assembly (GO:0090109)	1936-09-01	0.01088167358989	0.24915085799865	-1.55783358574563	2.16491620970666	PTPRJ;LIMS1;MACF1;ITGB1BP1;VEGFA;SMAD3;BCAS3;PTEN;SRC
regulation of focal adhesion assembly (GO:0051893)	1936-09-01	0.01088167358989	0.24915085799865	-1.55291304662457	2.15807815267596	PTPRJ;LIMS1;MACF1;ITGB1BP1;VEGFA;SMAD3;BCAS3;PTEN;SRC
regulation of translation (GO:0006417)	36/264	0.01724953796807	0.31979989555213	-1.87949782349039	2.14273992249607	MALSU1;RBM3;EIF5;CNOT3;MKNK2;IGF2BP2;IGF2BP3;FOXO3;POLR2D;AKT1;LSM14A;ZFP36L1;RBM4B;EIF3A;APP;DDX3X;CNOT6L;NPM1;BCL3;RQCD1;GUF1;TNRC6B;TPR;ZFP36;MAGOH;IREB2;ETF1;LARP4B;UPF3A;EIF4A3;UPF3B;RGS2;POLDIP3;CELF1;EIF2AK2;TOB1
platelet-derived growth factor receptor signaling pathway (GO:0048008)	1930-08-01	0.01176128757767	0.2585727851031	-1.57967083515596	2.13662810976191	PTPRJ;PDGFB;ARID5B;VEGFA;GAB1;PDGFRB;ABL1;PTEN
regulation of transcription factor import into nucleus (GO:0042990)	14/73	0.0126249015544	0.26951420274829	-1.60955204123354	2.11033871129349	MAVS;LITAF;CREB3;G3BP2;PPM1A;SMAD3;MXI1;TACC3;DDX58;UACA;PKD2;BCL3;MBTPS1;FBXW11
stress-activated MAPK cascade (GO:0051403)	16/89	0.01332331321607	0.27384056326429	-1.61577848170693	2.09277119967173	CRYAB;MAP2K2;CREB1;MAPKAPK3;FGF12;MAPKAPK2;TAB2;TAB3;GPS2;ATF2;RPS6KA5;MAP3K7;DUSP3;MAPK14;MAPK8IP2;DUSP6
regulation of protein targeting (GO:1903533)	25/167	0.01731620929186	0.31979989555213	-1.81258488680329	2.06645517293214	MAVS;LITAF;PPM1A;TGFB3;MXI1;GLI3;TGFB1;PKD2;BCL3;TPR;AXIN2;FBXW11;CIB1;DAB2IP;CREB3;G3BP2;SMAD3;TACC3;DDX58;CDKN1A;UACA;ITGB1BP1;MAPK14;MBTPS1;MED1
regulation of reactive oxygen species metabolic process (GO:2000377)	15/81	0.01305497864611	0.27338827306957	-1.5766890513922	2.0447485084598	PID1;NOX4;IER3;PDGFB;DUOXA1;CRYAB;GRB2;ACP5;TGFB1;MAP3K7;CDKN1A;MAPK14;PDGFRB;GADD45A;HDAC6
protein K48-linked ubiquitination (GO:0070936)	1944-10-01	0.01283495445837	0.27268107572862	-1.55916157429454	2.02605623017361	UBE2E3;RNF4;UBE3A;UBE2K;UBE2G1;NEDD4L;RFFL;UBE2H;TOPORS;UBE2T
growth (GO:0040007)	43/329	0.01816206723002	0.32717278767039	-1.80141530462344	2.0126615938929	FGFR2;NBN;FGFR3;GDF1;PDGFB;UBE3A;TGFB3;GJA1;ITGB3;FOXO3;PTEN;GLI3;TGFB1;APP;SPRY1;ATAD3A;LAMB2;ROBO1;RC3H2;SEMA3A;ST6GAL2;SLC12A2;PCNT;ARID5B;SLC3A2;SMAD3;ICMT;RMI1;LEFTY1;FOXP2;CCNB1;XPA;NOTCH2;ATF5;ULK1;SALL1;VEGFA;MEX3C;NOP58;CYFIP1;TMTC3;GNAS;BMP8B
epidermal growth factor receptor signaling pathway (GO:0007173)	28/193	0.01731180757833	0.31979989555213	-1.75310363330945	1.99864298666174	FGFR2;FGFR3;ADCY7;PDGFB;GRB2;FOXO3;PTEN;SRC;TGFB1;AKT1;SPRY1;SOS1;GAB1;TNRC6B;CHUK;PIK3R1;ADAM10;MAP2K2;CREB1;RICTOR;ITPR1;RPS6KA5;CDKN1A;AP2A2;FYN;SH3KBP1;PDGFRB;ADAM12
positive regulation of myeloid cell differentiation (GO:0045639)	14/74	0.01389629247774	0.27912598390507	-1.55845845285777	1.98873643238726	ASXL2;CREB1;ATP6AP1;LEF1;FADD;JAG1;FOXO3;GPR68;ARNT;CTNNBIP1;TNFSF11;MAPK14;CASP8;GNAS
regulation of RNA splicing (GO:0043484)	14/73	0.0126249015544	0.26951420274829	-1.50619921225482	1.97482928362172	RPS26;SRSF4;SRSF10;HNRNPF;MAGOH;SAP18;CELF1;SNRNP70;PTBP2;ESRP2;HNRNPH1;CWC22;SRPK1;AHNAK
positive regulation of cellular component biogenesis (GO:0044089)	34/249	0.01989083793193	0.33462279178235	-1.79567433176165	1.96581694598372	BCLAF1;LIMS1;GRB2;TGFB3;IQGAP2;STUB1;SRC;TGFB1;EPHB1;EPHB2;CNOT6L;TPR;BCAS3;CDC42EP4;ARL2;PTPRJ;NOX4;HCK;SMAD3;MPP7;RICTOR;PROX1;VASP;JMY;AJUBA;LRRC16A;ALOX15;RGS2;FNBP1L;ITGB1BP1;RGCC;VEGFA;CAND1;HDAC6
stress-activated protein kinase signaling cascade (GO:0031098)	16/91	0.01578865290728	0.30262186857255	-1.59881675778879	1.9110196427735	CRYAB;MAP2K2;CREB1;MAPKAPK3;FGF12;MAPKAPK2;TAB2;TAB3;GPS2;ATF2;RPS6KA5;MAP3K7;DUSP3;MAPK14;MAPK8IP2;DUSP6
cellular component assembly involved in morphogenesis (GO:0010927)	27/186	0.01905425591646	0.3276294042601	-1.69043686105218	1.88631145589143	GPR162;KIF24;SPAG16;OFD1;CD9;IFT46;ZPBP;IFT20;OBSL1;TCTN2;TMEM107;SEC23IP;CCNO;C2CD3;IFT80;RFX4;PCNT;MPP5;AHI1;PCM1;PROX1;TENM4;BBS2;HYDIN;IFT57;PDGFRB;IFT74
DNA conformation change (GO:0071103)	17/99	0.01582607940489	0.30262186857255	-1.57463345589123	1.8821140382205	RECQL4;DHX9;NBN;MRE11A;INO80;SYCP1;SRPK1;SETX;RAD51;TOP1;NCAPH;CHMP1A;MCM7;DDX3X;NCAPG2;NCAPG;TOP3A
regulation of cell growth (GO:0001558)	42/322	0.01991259844	0.33462279178235	-1.70041048657374	1.86152672035788	MEGF8;IGFBPL1;TSG101;PPARG;INO80;TGFB1;TTL;AKT1;CDKN2A;DDX3X;CDKN2C;CAMK2D;BCL6;HTRA4;SEMA3A;ING1;DNAJC2;CIB1;PTPRJ;TMEM97;DAB2IP;ADAM10;SGK3;CREB3;HIST1H1B;CRYAB;SMAD3;LEF1;GAL;RBBP7;CHPT1;ADNP2;CDKN1A;CD320;ULK1;KAZALD1;VEGFA;USP47;TNK1;EAF2;UTS2R;APBB2
protein stabilization (GO:0050821)	16/91	0.01578865290728	0.30262186857255	-1.55635999527798	1.86027229681815	HIST1H1B;CREB1;HPS4;STXBP1;NAA15;ZSWIM7;SMAD3;STXBP4;PTEN;LAMP1;CDKN2A;IFT46;AAK1;TNIP2;TCF3;CREBL2
nitrogen compound transport (GO:0071705)	57/464	0.02093064681742	0.3397518415804	-1.71869908709629	1.85540407831218	XPO1;CYB5R4;GJA1;SIDT2;SLC7A7;TRPV4;NUP37;TPR;CDK16;NUP133;SLC25A4;LYN;MAGOH;SNUPN;DDX39B;SLC3A2;G3BP2;STXBP1;GAL;NUPL1;EIF4A3;KHSRP;THOC1;MYO5A;SRSF10;NUP160;AHCTF1;IGF2BP2;IGF2BP3;POLR2D;RIMS2;SLC35B4;RAB11B;SNAP25;RANBP17;SLC12A2;SLC6A11;SMG5;TAF7;SMG7;ABCB7;VDAC3;SRSF3;UPF3A;TST;SRSF5;SLC6A9;SRSF4;UPF3B;SLC7A3;SLC7A2;GLS;POLDIP3;SLC5A6;SLC15A4;SMPD3;ALKBH5
placenta blood vessel development (GO:0060674)	1930-08-01	0.01176128757767	0.2585727851031	-1.36224990509947	1.84254933051837	AKT1;NOTCH2;FBXW8;PKD2;HS6ST1;ESX1;RBPJ;RBM15
ERBB signaling pathway (GO:0038127)	28/196	0.0203713891176	0.33970252268184	-1.68758484778542	1.82206000864372	FGFR2;FGFR3;ADCY7;PDGFB;GRB2;FOXO3;PTEN;SRC;TGFB1;AKT1;SPRY1;SOS1;GAB1;TNRC6B;CHUK;PIK3R1;ADAM10;MAP2K2;CREB1;RICTOR;ITPR1;RPS6KA5;CDKN1A;AP2A2;FYN;SH3KBP1;PDGFRB;ADAM12
DNA replication (GO:0006260)	27/186	0.01905425591646	0.3276294042601	-1.63005930878373	1.81893782535443	PTGES3;ACHE;PDGFB;MRE11A;WRNIP1;POLA1;NFIX;TOP1;MCM9;MCM7;NT5M;ORC6;DNAJC2;RECQL4;CDC6;SSBP1;DTL;LIG1;POLE;RAD9B;POLB;RBBP7;RMI1;CDC25A;RFC5;RBM14;CHAF1A
regulation of I-kappaB kinase/NF-kappaB signaling (GO:0043122)	30/213	0.01966351662971	0.33462279178235	-1.65398826992636	1.81070593479482	MAVS;LITAF;ZC3HAV1;PPM1A;TFG;UBE2V1;GJA1;RORA;MAP3K7;MIER1;TICAM1;CASP8;BCL3;RHOC;PELI2;TNIP2;FBXW11;CHUK;DAB2IP;LTBR;RELA;G3BP2;FADD;TAB2;AJUBA;UACA;TNFRSF10B;TNFSF11;TRIM59;FYN
lung alveolus development (GO:0048286)	1938-09-01	0.01440933162921	0.2868235877003	-1.44532832554358	1.80505309952581	FGFR2;MAN1A2;VEGFA;SOX2;TGFB3;RC3H2;TMTC3;HS6ST1;FOXP2
protein methylation (GO:0006479)	17/101	0.01850528074388	0.32717278767039	-1.61477007724928	1.80412906957425	SETDB2;RAB3D;EZH1;KMT2B;EZH2;SETD1A;SUV39H1;NTMT1;ICMT;ETF1;ASH2L;WHSC1L1;PCMTD1;EED;SETD7;SETD2;FBXO11
protein alkylation (GO:0008213)	17/101	0.01850528074388	0.32717278767039	-1.61180007793889	1.80081078781514	SETDB2;RAB3D;EZH1;KMT2B;EZH2;SETD1A;SUV39H1;NTMT1;ICMT;ETF1;ASH2L;WHSC1L1;PCMTD1;EED;SETD7;SETD2;FBXO11
dephosphorylation (GO:0016311)	37/278	0.02158215836516	0.3397518415804	-1.65984963243134	1.79187374946545	PPP6C;PFKFB2;PPM1A;PTPN23;ACP5;PTPMT1;PSPH;PTEN;G6PC2;PGP;THTPA;NT5M;UBASH3B;PPP1R12A;CTDSP1;PPP3CA;RPRD1B;RPRD1A;FBXW11;NANP;PTPRJ;PTPRM;PTPRA;PTPN4;EPM2A;PDXP;SMEK2;PTPRS;APTX;PPA2;CDC25A;PPM1G;PPM1D;DUSP3;PPM1L;UBLCP1;DUSP6
nuclear import (GO:0051170)	14/75	0.01526418587467	0.29714730123412	-1.45850499511253	1.7699356278476	RANBP17;SNUPN;TGFB3;TGFB1;CRY2;TRPS1;NOP58;PPP3CA;TPR;ING1;KPNB1;KPNA2;PIK3R1;TOB1
negative regulation of phosphate metabolic process (GO:0045936)	56/458	0.02358531926346	0.35754134431825	-1.71916951179743	1.76817319249178	PDGFB;UCHL1;CACTIN;PDCD4;PTEN;TGFB1;LATS2;AKT1;BAK1;SPRY1;DNAJC15;CDKN2A;CRY2;PAK2;CDKN2B;CDKN2C;GALR3;RABGEF1;KIRREL2;CIB1;ARL2;PID1;PTPRJ;DAB2IP;LYN;WNK1;MYADM;HIPK3;ITGB1BP1;PRKRIP1;GADD45A;PMEPA1;ELL;PRKDC;NPRL2;CD2BP2;UBASH3B;NPM1;BCAS3;RBM26;TAF7;MYO1D;SMAD3;PRPSAP1;GPS2;AJUBA;ELFN1;CCNB1;YWHAG;CDKN1A;DUSP3;RGS2;PLK1;PPP2R4;ABL1;DUSP6
negative regulation of phosphorus metabolic process (GO:0010563)	56/458	0.02358531926346	0.35754134431825	-1.71659902507558	1.76552943590929	PDGFB;UCHL1;CACTIN;PDCD4;PTEN;TGFB1;LATS2;AKT1;BAK1;SPRY1;DNAJC15;CDKN2A;CRY2;PAK2;CDKN2B;CDKN2C;GALR3;RABGEF1;KIRREL2;CIB1;ARL2;PID1;PTPRJ;DAB2IP;LYN;WNK1;MYADM;HIPK3;ITGB1BP1;PRKRIP1;GADD45A;PMEPA1;ELL;PRKDC;NPRL2;CD2BP2;UBASH3B;NPM1;BCAS3;RBM26;TAF7;MYO1D;SMAD3;PRPSAP1;GPS2;AJUBA;ELFN1;CCNB1;YWHAG;CDKN1A;DUSP3;RGS2;PLK1;PPP2R4;ABL1;DUSP6
extrinsic apoptotic signaling pathway (GO:0097191)	16/92	0.01714661404123	0.31979989555213	-1.54503139253218	1.76142818837658	DAB2IP;FGFR3;MCL1;MKNK2;SMAD3;FADD;FOXO3;DAXX;TGFB1;BAK1;TNFRSF10B;DDX3X;CASP8;IL12A;PIK3R1;CIB1
negative regulation of protein import into nucleus (GO:0042308)	1953-11-01	0.01604382052925	0.3029813799947	-1.46582354703613	1.75031633810167	DAB2IP;UACA;LITAF;CREB3;PPM1A;PKD2;G3BP2;MXI1;AXIN2;TACC3;FBXW11
negative regulation of epithelial cell proliferation (GO:0050680)	18/110	0.01969834734326	0.33462279178235	-1.57032630227779	1.71911688057219	FGFR2;DAB2IP;LIMS1;PTPRM;FGFR3;IFT80;SOX2;PTEN;TGFB1;VASH1;CDKN2B;ROBO1;IFT57;RGCC;EAF2;ETV4;IFT74;MED1
regulation of cell division (GO:0051302)	32/234	0.02295105172959	0.35711513236991	-1.66188769184306	1.71124085298874	FGFR2;MAD1L1;FGFR3;PDGFB;E2F7;TGFB3;CDC16;PTEN;TGFB1;GPR3;CUL3;MAP10;KLHL21;OBSL1;VPS4A;PLCB1;TPR;CIB1;CDC6;CCP110;ANAPC5;ANAPC4;PDXP;BIRC6;CDC20;CDC26;OSM;PLK1;ITGB1BP1;RGCC;VEGFA;PDGFRB
microtubule cytoskeleton organization (GO:0000226)	33/245	0.02515416608203	0.36908721109136	-1.63663199078605	1.63126763229839	HAUS4;ASUN;KIF24;INO80;NTMT1;TTL;OFD1;SPC25;TUBGCP3;MAP10;SPRY1;TUBGCP5;TRPV4;GPSM2;OBSL1;TUBG1;CIB1;CRYAB;PCNT;SPDL1;TACC3;PCM1;MARK1;DCTN2;BBS2;CEP350;PLK1;MAP2;PPP2R4;HAUS8;SMC1A;SPAST;MAP6D1
gene silencing (GO:0016458)	1962-12-01	0.01893285273241	0.3276294042601	-1.42794356722904	1.59340249333778	AJUBA;CHMP1A;UBTF;CNOT6L;KMT2B;SUV39H1;SMARCA5;CNOT3;RQCD1;CELF1;TNRC6B;HELLS
positive regulation of organelle organization (GO:0010638)	43/340	0.02812572067937	0.38961617455215	-1.6849114625576	1.58818607420904	E2F1;PDGFB;GRB2;IQGAP2;PAXBP1;PTEN;SRC;TGFB1;CUL3;AKT1;BAK1;CNOT6L;CASP8;EED;TRPV4;BCAS3;TPR;PLCB1;ARL2;ASXL2;NOX4;SREBF1;HIST1H1B;HCK;PDXP;SMAD3;RICTOR;PROX1;VASP;JMY;CCNB1;LRRC16A;RPS6KA5;ALOX15;YWHAG;RGS2;PLK1;ITGB1BP1;RGCC;VEGFA;PDGFRB;CYFIP1;SPAST
intraciliary transport (GO:0042073)	2024-07-01	0.01230361954338	0.26915690476344	-1.20777647299302	1.58515925222535	IFT46;IFT20;IFT57;BBS12;PCM1;SSNA1;IFT74
regulation of ossification (GO:0030278)	25/173	0.02442639741015	0.36127960533512	-1.55417358896267	1.58230893398549	FGFR2;ATP6AP1;FAM20C;SOX2;TGFB3;TXLNG;GJA1;JAG1;GLI3;TGFB1;HAND2;CREB3L1;AXIN2;ASXL2;ESRRA;CEBPB;SOX11;MATN1;SMAD3;CTNNBIP1;NBR1;GNAS;ID3;RBPJ;TOB1
neural precursor cell proliferation (GO:0061351)	1947-10-01	0.01847787687937	0.32717278767039	-1.40782505628915	1.57291625892208	GPR162;IFT20;CXCR4;PCNT;RORA;GLI3;EPHB1;MELK;NCOR2;FZD6
regulation of epithelial cell migration (GO:0010632)	20/129	0.02310135917228	0.35754134431825	-1.52817234022978	1.57173178500394	DAB2IP;PTPRM;PDGFB;PTPN23;ITGB3;PROX1;VASH1;TGFB1;SRC;ANXA3;AKT1;MACF1;MAPK14;ITGB1BP1;RGCC;VEGFA;SEMA3A;BCAS3;CIB1;HDAC6
positive regulation of myeloid leukocyte differentiation (GO:0002763)	1947-10-01	0.01847787687937	0.32717278767039	-1.38324328089118	1.54545185627922	ASXL2;CTNNBIP1;TNFSF11;ATP6AP1;CREB1;CASP8;LEF1;GNAS;FADD;GPR68
positive regulation of endothelial cell migration (GO:0010595)	1955-11-01	0.01991531890445	0.33462279178235	-1.39601401555055	1.52828826478115	AKT1;PDGFB;MAPK14;ITGB1BP1;VEGFA;ITGB3;BCAS3;PROX1;ANXA3;TGFB1;CIB1
positive regulation of protein complex assembly (GO:0031334)	19/122	0.02539092830318	0.36908721109136	-1.51989241596406	1.51491069262747	ARL2;BCLAF1;GRB2;HCK;IQGAP2;MPP7;RICTOR;STUB1;TGFB1;VASP;SRC;JMY;AJUBA;LRRC16A;ALOX15;RGS2;VEGFA;CAND1;HDAC6
positive regulation of mitotic cell cycle phase transition (GO:1901992)	1940-09-01	0.01871567614413	0.32717278767039	-1.35156692994686	1.51006091959922	CUL3;CDC6;APP;CCND1;DDX3X;PLK1;PLCB1;PTEN;MEPCE
feeding behavior (GO:0007631)	15/87	0.02186601473147	0.34143434310379	-1.39723495571198	1.50146851401665	APP;PRLHR;FYN;HAND2;GALR3;GLS;UCHL1;UBR3;POU4F1;PEX13;DACH1;MRAP2;BBS12;GAL;RMI1
heart looping (GO:0001947)	1955-11-01	0.01991531890445	0.33462279178235	-1.35997854714201	1.48883838614726	FOXH1;NPHP3;SETDB2;C2CD3;TBX3;HAND2;IFT57;PKD2;GJA1;AHI1;SMAD3
epithelial cell differentiation (GO:0030855)	39/303	0.02847457499794	0.39321608411217	-1.59477312964352	1.48855483758071	MYO5A;FGFR2;HPS6;TSG101;TOLLIP;E2F7;HPS4;FAM20C;PPARG;JAG1;GLI3;LATS2;TGFB1;GLI1;AKT1;GPSM2;BDH2;POU3F1;CCNO;CEBPB;SOX11;CREB1;LEF1;SMAD3;NEUROG3;PROX1;VDAC1;TST;PROM1;HNRNPH3;HDAC1;HES5;IRF6;VEGFA;DSP;ID3;RBPJ;NCOR2;MED1
mitotic spindle assembly checkpoint (GO:0007094)	1932-08-01	0.01595630128477	0.30262186857255	-1.23033970775065	1.4705896328279	MAD1L1;ANAPC5;PLK1;ANAPC4;CDC20;CDC16;CDC26;TPR
intrinsic apoptotic signaling pathway in response to DNA damage (GO:0008630)	14/79	0.02178972459856	0.34143434310379	-1.36814827746504	1.47021197309876	E2F1;IER3;MCL1;PRKDC;POLB;TOPORS;BAK1;XPA;CDKN1A;UACA;HTRA2;BCL3;ABL1;PIK3R1
regulation of epithelial cell proliferation (GO:0050678)	34/258	0.02989312180516	0.40443709619783	-1.6223456326775	1.46864308988622	FGFR2;LIMS1;FGFR3;PDGFB;SOX2;ITGB3;PTEN;TGFB1;ARNT;AKT1;CDKN2B;ROBO1;ETV4;B4GALT1;DAB2IP;PTPRM;IFT80;EGFL7;SOX11;SMAD3;RICTOR;STXBP4;VASH2;PROX1;VASH1;FOXP2;GLUL;CCND1;IFT57;RGCC;VEGFA;EAF2;IFT74;MED1
response to estrogen (GO:0043627)	24/166	0.02692101875501	0.38365923409821	-1.53087101452586	1.4665752456953	DHH;PDGFB;CRYAB;PPARG;ARNT2;TGFB3;RCAN1;TRIM24;KAT5;GAL;PTEN;GLI3;TGFB1;NCOA1;KRT19;CCND1;ASH2L;GPX4;CASP8;CCDC62;ARSA;PDGFRB;BCAS3;NCOR2
camera-type eye morphogenesis (GO:0048593)	2017-06-01	0.00978285169687	0.23960026429606	-1.01926227104288	1.4563049210418	SHROOM2;YY1;VEGFA;GLI3;EPHB1;EPHB2
regulation of microtubule depolymerization (GO:0031114)	2025-07-01	0.01464263607584	0.28758137252954	-1.16231302934937	1.44853194322533	CCNB1;TRPV4;MID1IP1;SPAST;MAP6D1;HDAC6;CIB1
negative regulation of protein catabolic process (GO:0042177)	16/97	0.02532646994143	0.36908721109136	-1.45238677621311	1.44762631486676	MAD1L1;DAB2IP;ANAPC5;RELA;ANAPC4;SMAD3;CDC20;BANP;CDC16;CDC26;FYN;PLK1;WAC;TPR;SNX12;TRIM39
methylation (GO:0032259)	35/269	0.03226256714486	0.40617744790067	-1.59454307702668	1.4366277442813	RAB3D;EZH1;KMT2B;EZH2;SETD1A;NTMT1;ALDH1L2;CIAPIN1;METTL22;ASH2L;METTL3;EED;FAM103A1;NSUN3;HELLS;MEPCE;NSUN4;TRMU;SETDB2;LCMT2;SUV39H1;ICMT;ETF1;TPMT;TRMT61B;RNMTL1;AS3MT;WHSC1L1;PCMTD1;SETD7;GNAS;METTL15;SETD2;METTL16;FBXO11
protein K63-linked ubiquitination (GO:0070534)	1932-08-01	0.01595630128477	0.30262186857255	-1.19847016207776	1.432496882367	UBE2E3;CDKN2A;RNF4;UBE2G1;UBE2V1;STUB1;UBE2S;UBE2T
Notch signaling pathway (GO:0007219)	20/131	0.02625827404298	0.37796518891188	-1.47132540505699	1.43153073229629	NKAP;B4GALT1;E2F1;ADAM10;CREB1;TLE3;TLE4;JAG1;NOTCH2;APP;CCND1;HDAC1;HES5;ITGB1BP1;WDR12;TNRC6B;RBPJ;GALNT11;NCOR2;IFT74
translational initiation (GO:0006413)	21/139	0.02538483424157	0.36908721109136	-1.41965502177151	1.41500184469293	RPL17;EIF5;RPL26;RPL35;RPL27A;RPS15A;RPL23A;DENR;RPS2;RPS6;RPL28;RPS7;RPS26;EIF3A;RPS19;RPS17;RPS15;RPL10A;RPL7A;RPL12;RPL4
negative regulation of cell-matrix adhesion (GO:0001953)	2025-07-01	0.01464263607584	0.28758137252954	-1.13103711184595	1.40955434905456	CDKN2A;ITGB1BP1;BCL6;BCAS3;PTEN;PIK3R1;SRC
negative regulation of DNA metabolic process (GO:0051053)	14/80	0.02370663360155	0.35754134431825	-1.33882878221455	1.37699112612411	PID1;CDC6;DFFA;MRE11A;PPARG;TGFB3;TIPIN;RAD18;BCL6;SMC1A;DNAJC2;TRIP12;TGFB1;THOC1
positive regulation of chromosome organization (GO:2001252)	13/72	0.02349335983408	0.35754134431825	-1.32934582185864	1.36723786085753	CCNB1;ASXL2;SREBF1;CUL3;RPS6KA5;HIST1H1B;PLK1;VEGFA;EED;PAXBP1;TPR;PTEN;TGFB1
regulation of organelle assembly (GO:1902115)	14/80	0.02370663360155	0.35754134431825	-1.32618646936619	1.36398845331253	GPR162;RABGAP1;TBC1D8;HCK;PROX1;SRC;RAB33B;TRIM37;ATXN2L;RNF4;IFT20;CNOT6L;NPM1;TPR
regulation of cysteine-type endopeptidase activity involved in apoptotic process (GO:0043281)	26/186	0.03047610270521	0.40572671526946	-1.501638735198	1.35459145449531	PPARG;SOX2;RFFL;SRC;AKT1;BAK1;CDKN2A;HTRA2;DDX3X;PAK2;ROBO1;CASP7;CASP8;HIP1;CRYAB;LEF1;SMAD3;FADD;TPD52L1;POR;FNIP1;UACA;TNFRSF10B;IFT57;VEGFA;USP47
macromolecule methylation (GO:0043414)	24/169	0.03169251352434	0.40572671526946	-1.47535936297121	1.33088547767578	SETDB2;RAB3D;EZH1;KMT2B;EZH2;SETD1A;SUV39H1;NTMT1;ICMT;ETF1;TRMT61B;RNMTL1;METTL3;ASH2L;WHSC1L1;PCMTD1;EED;SETD7;GNAS;SETD2;HELLS;MEPCE;FBXO11;NSUN4
regulation of osteoblast differentiation (GO:0045667)	17/106	0.02672571298471	0.38344456389426	-1.3830188828478	1.3257068869613	FGFR2;ESRRA;CEBPB;SOX11;ATP6AP1;SOX2;FAM20C;SMAD3;JAG1;GLI3;CTNNBIP1;HAND2;NBR1;GNAS;ID3;AXIN2;TOB1
positive regulation of ubiquitin-protein ligase activity involved in mitotic cell cycle (GO:0051437)	13/72	0.02349335983408	0.35754134431825	-1.28506459015854	1.32169442474763	CCNB1;PSMB7;ANAPC5;PLK1;PSMA4;ANAPC4;PSMB2;CDC20;PSMD4;CDC16;PSMD5;CDC26;PTEN
spindle assembly checkpoint (GO:0071173)	1933-08-01	0.0184165266609	0.32717278767039	-1.17088316723541	1.30818894209573	MAD1L1;ANAPC5;PLK1;ANAPC4;CDC20;CDC16;CDC26;TPR
maintenance of protein localization in organelle (GO:0072595)	2025-07-01	0.01464263607584	0.28758137252954	-1.04714014994791	1.30499780862164	ARL2;SYNE1;ANKRD13C;GPAA1;BCL3;TOPORS;ARL2BP
positive regulation of cytoskeleton organization (GO:0051495)	21/142	0.03040737140412	0.40572671526946	-1.43110512002599	1.29096481106428	ARL2;NOX4;GRB2;HCK;PDXP;IQGAP2;SMAD3;RICTOR;PROX1;VASP;JMY;CCNB1;LRRC16A;ALOX15;RGS2;ITGB1BP1;RGCC;TRPV4;CYFIP1;BCAS3;SPAST
DNA-templated transcription, elongation (GO:0006354)	15/90	0.02767435063451	0.3870030235883	-1.35968559725234	1.29078050171849	TAF1C;POLR2E;POLR3H;ELL;POLR2K;POLR1C;POLR2D;POLR3B;TAF11;MNAT1;GTF2E1;UBTF;GTF2A1;GTF2F1;SETD2
regulation of proteasomal ubiquitin-dependent protein catabolic process (GO:0032434)	18/116	0.0298236481387	0.40443709619783	-1.42289387057685	1.2880875742953	CDC6;MAD1L1;DAB2IP;ANAPC5;USP5;ANAPC4;CDC20;CDC16;CDC26;PTEN;STUB1;AKT1;CUL3;UBE2K;PLK1;WAC;PIAS1;TPR
regulation of protein complex assembly (GO:0043254)	32/244	0.03610829363531	0.43054379487312	-1.52347525805493	1.28384209127068	BCLAF1;GRB2;PPM1A;IQGAP2;STUB1;SRC;TGFB1;MAP3K7;DNAJC15;DDX3X;TPR;ARL2;KIF14;DAB2IP;HCK;STXBP1;MPP7;RICTOR;MYADM;VASP;JMY;AJUBA;CTNNBIP1;LRRC16A;ALOX15;RGS2;RNF4;VEGFA;CAND1;EIF2AK2;PMEPA1;HDAC6
epithelial tube morphogenesis (GO:0060562)	15/90	0.02767435063451	0.3870030235883	-1.3509588293799	1.28249598224169	MEGF8;SETDB2;C2CD3;TBX3;TEAD1;SMAD3;AHI1;GJA1;FOXH1;NPHP3;HES5;HAND2;IFT57;PKD2;RBPJ
cilium organization (GO:0044782)	19/125	0.03079556557049	0.40572671526946	-1.38984204939643	1.25374240759873	GPR162;KIF24;C2CD3;RFX4;IFT80;PCNT;AHI1;TOPORS;PCM1;SPAG16;BBS2;HYDIN;IFT46;IFT20;IFT57;TCTN2;TMEM107;CCNO;IFT74
blood vessel morphogenesis (GO:0048514)	13/74	0.02792509279094	0.38805341208544	-1.29973325451711	1.23034347091276	PDGFB;GJA1;JAG1;PROX1;NPRL3;FOXH1;HAND2;VEGFA;PKD2;PDGFRB;MKL2;RBPJ;SETD2
regulation of DNA-dependent DNA replication (GO:0090329)	1934-08-01	0.02113651832678	0.3397518415804	-1.13751369468895	1.22799131279436	PID1;NBN;WRNIP1;E2F7;MRE11A;TIPIN;INO80;SMC1A
lactation (GO:0007595)	1942-09-01	0.02388565354807	0.35779899331838	-1.18943349210762	1.22248061881416	NCOA1;AGPAT6;CCND1;CREB1;VEGFA;CHUK;NCOR2;MED1;APRT
intracellular steroid hormone receptor signaling pathway (GO:0030518)	13/73	0.02563885731876	0.37025526304449	-1.22190401468032	1.21403814333362	PTGES3;UBE3A;TAF7;KAT5;DAXX;SRC;NCOA1;RNF4;NCOA4;PIAS1;RBM14;PMEPA1;MED1
regulation of DNA biosynthetic process (GO:2000278)	1934-08-01	0.02113651832678	0.3397518415804	-1.11856943149085	1.20754022658487	NOX4;CDKN1A;PDGFB;WRAP53;RGCC;PPARG;PDGFRB;DNAJC2
negative regulation of mitotic sister chromatid separation (GO:2000816)	1934-08-01	0.02113651832678	0.3397518415804	-1.11736890375591	1.20624420910731	MAD1L1;ANAPC5;PLK1;ANAPC4;CDC20;CDC16;CDC26;TPR
negative regulation of mitotic sister chromatid segregation (GO:0033048)	1934-08-01	0.02113651832678	0.3397518415804	-1.11236465914885	1.20084192785719	MAD1L1;ANAPC5;PLK1;ANAPC4;CDC20;CDC16;CDC26;TPR
peptidyl-tyrosine phosphorylation (GO:0018108)	22/152	0.03274571904443	0.40992445455336	-1.34301112847712	1.19767367858081	FGFR2;FGFR3;PDGFB;LYN;MAP2K2;HCK;ABI3;ABI1;EPHB1;SRC;EPHB2;OSM;FYN;MAP3K9;DYRK1B;TESK1;PDGFRB;TNK1;EIF2AK2;ABL1;MERTK;MELK
negative regulation of sister chromatid segregation (GO:0033046)	1934-08-01	0.02113651832678	0.3397518415804	-1.10573094303414	1.19368056725254	MAD1L1;ANAPC5;PLK1;ANAPC4;CDC20;CDC16;CDC26;TPR
MAPK cascade (GO:0000165)	24/170	0.03341714970667	0.41497934290761	-1.35527996722714	1.19200469504343	FGFR3;MAP2K2;CRYAB;CREB1;MAPKAPK3;FGF12;MAPKAPK2;TAB2;TGFB1;TAB3;GPS2;ATF2;RPS6KA5;MAP3K7;DUSP3;TNFSF11;MAP3K15;DOK4;MAPK14;MAP3K9;MAPK8IP2;PPM1L;MED1;DUSP6
negative regulation of mitotic metaphase/anaphase transition (GO:0045841)	1934-08-01	0.02113651832678	0.3397518415804	-1.10111596799293	1.18869851799385	MAD1L1;ANAPC5;PLK1;ANAPC4;CDC20;CDC16;CDC26;TPR
chordate embryonic development (GO:0043009)	30/226	0.03666141643683	0.4343345823977	-1.41765965020268	1.1822432513095	FGFR2;LIMS1;ELL;COPS3;ARNT2;PITPNB;TGFB3;GJA1;GLI3;HAND2;MKL2;HCN4;MAFG;C2CD3;ADAM10;TBX3;PCNT;POLE;GJB3;UBR3;SMAD3;ICMT;RNASEH2B;CCNB1;NOTCH2;DUSP3;TANC2;VEGFA;PDGFRB;NCOR2
organ morphogenesis (GO:0009887)	49/405	0.03748710306639	0.43747510081414	-1.41888524625574	1.1730427853851	CDX1;CDX2;FAM20C;TGFB3;GLI3;PTEN;BAK1;MKL2;ALX4;CHUK;GSC;RELA;ARID5B;SOX11;YY1;TLE3;LEF1;PNPLA6;LEFTY1;BBS2;EIF4A3;HOXC13;VEGFA;PDGFRB;GNAS;MYO5A;FGFR2;MEGF8;SHROOM2;EPHB1;EPHB2;NPHP3;HOXA4;HAND2;LHX8;AXIN2;ASXL2;TBX3;PCNT;SMAD3;NOTCH2;DLX1;TNFSF11;ITGA6;HDAC1;SMARCC1;ID3;SETD2;NCOR2
chromatin modification (GO:0016568)	56/475	0.04050219489561	0.44411711971139	-1.40762030818304	1.1425189079208	EZH1;EZH2;HIRA;INO80;DAXX;MAP3K7;TOP1;BRPF1;CDKN2A;ASH2L;SMARCD2;BRPF3;EED;ACTR8;LRWD1;DNAJC2;INO80C;RBL1;LEF1;BANP;HMG20B;TAF6L;RBBP7;PCGF1;NCOA1;HUWE1;SMARCA5;SMARCAD1;UTP3;ING3;KMT2B;SETD1A;VPS72;ATF2;NPM1;WAC;ACTL6A;ING1;TCF3;HELLS;MYSM1;SETDB2;SUV39H1;KAT5;GSG2;RPS6KA5;HDAC1;SALL1;SMARCC1;WHSC1L1;KDM4B;CABIN1;SETD7;RBM14;SETD2;HDAC6
regulation of endothelial cell migration (GO:0010594)	15/92	0.03213495142437	0.40572671526946	-1.25518807886937	1.13227436504336	DAB2IP;PTPRM;PDGFB;ITGB3;PROX1;TGFB1;ANXA3;VASH1;AKT1;MAPK14;ITGB1BP1;RGCC;VEGFA;BCAS3;CIB1
negative regulation of lipid transport (GO:0032369)	2027-07-01	0.02023939555196	0.33877988236401	-1.0417501967533	1.127595306127	AKT1;CRY2;PLA2G10;NFKB1;ITGB3;CRY1;SREBF2
cilium assembly (GO:0042384)	18/118	0.03393872600126	0.41775830139158	-1.29041040678241	1.12633761411885	GPR162;KIF24;C2CD3;RFX4;IFT80;PCNT;AHI1;PCM1;SPAG16;BBS2;HYDIN;IFT46;IFT20;IFT57;TCTN2;TMEM107;CCNO;IFT74
regulation of DNA replication (GO:0006275)	18/118	0.03393872600126	0.41775830139158	-1.28105017928086	1.11816751857693	PID1;ESCO1;CDC6;NBN;PDGFB;WRNIP1;MRE11A;E2F7;PPARG;TGFB3;TIPIN;INO80;TGFB1;GLI1;WRAP53;CACYBP;ID3;SMC1A
developmental growth (GO:0048589)	23/163	0.03687766446168	0.43516912488464	-1.34230407395641	1.11682454786062	FGFR2;NBN;FGFR3;SLC12A2;UBE3A;GJA1;SMAD3;FOXO3;PTEN;GLI3;TGFB1;CCNB1;APP;SPRY1;LAMB2;ROBO1;ULK1;SALL1;MEX3C;CYFIP1;TMTC3;GNAS;SEMA3A
spindle organization (GO:0007051)	13/74	0.02792509279094	0.38805341208544	-1.17978005163208	1.11679429497858	HAUS4;OFD1;SPC25;ASUN;PCNT;INO80;NTMT1;PPP2R4;TUBG1;HAUS8;SMC1A;TACC3;DCTN2
negative regulation of transport (GO:0051051)	44/361	0.04261669562902	0.45820724570472	-1.41082337607161	1.10105410133536	IER3;LITAF;PPM1A;NFKB1;FGF12;ITGB3;MXI1;PTEN;TGFB1;AKT1;CRY2;PACSIN3;CAMK2D;RABGEF1;PKD2;STK39;NEDD4L;PPP3CA;AXIN2;CRY1;HADH;TPR;FBXW11;SCAMP5;SREBF1;PID1;DAB2IP;PLA2G10;CREB3;CRYAB;G3BP2;WNK1;TACC3;SREBF2;RAB33B;OSM;ATF4;UACA;ITGB1BP1;RGCC;RAP1B;UTS2R;SNX12;CASQ2
regulation of chromatin modification (GO:1903308)	16/102	0.03612929826556	0.43054379487312	-1.28729181912342	1.08480883585144	SREBF1;ASXL2;HIST1H1B;KMT2B;TAF7;PAXBP1;TGFB1;DPPA2;RPS6KA5;CCNB1;TRPS1;VEGFA;CAMK2D;EED;TPR;TRIP12
chromatin remodeling (GO:0006338)	18/118	0.03393872600126	0.41775830139158	-1.24235523321443	1.08439254822498	SMARCAD1;KMT2B;INO80;TAF6L;RBBP7;DAXX;TOP1;CDKN2A;HDAC1;SMARCD2;SMARCC1;NPM1;SMARCA5;ACTL6A;ACTR8;HELLS;INO80C;MYSM1
peptidyl-tyrosine modification (GO:0018212)	22/154	0.0365714109583	0.4343345823977	-1.29884089219428	1.0831555226263	FGFR2;FGFR3;PDGFB;LYN;MAP2K2;HCK;ABI3;ABI1;EPHB1;SRC;EPHB2;OSM;FYN;MAP3K9;DYRK1B;TESK1;PDGFRB;TNK1;EIF2AK2;ABL1;MERTK;MELK
embryonic organ development (GO:0048568)	18/119	0.03614658246163	0.43054379487312	-1.26745701222876	1.06809392050973	FGFR2;CEBPB;PDGFB;TFEB;TEAD1;ESX1;GLI3;ARNT;AKT1;FBXW8;SALL1;PKD2;SH2B3;HS6ST1;MKL2;ID3;RBPJ;MED1
muscle cell differentiation (GO:0042692)	18/119	0.03614658246163	0.43054379487312	-1.26535754281299	1.06632468455328	NOX4;GPR162;TBX3;HIRA;MYEF2;JAG1;RORA;AKT1;SYNE1;BARX2;IFT20;MAPK14;CACYBP;MKL2;ABL1;TCF3;NFATC3;CHUK
negative regulation of protein localization to nucleus (GO:1900181)	1959-11-01	0.029659373115	0.40443709619783	-1.17425229249669	1.06300253190322	DAB2IP;UACA;LITAF;CREB3;PPM1A;PKD2;G3BP2;MXI1;AXIN2;TACC3;FBXW11
embryo development (GO:0009790)	35/276	0.04280837388093	0.45915098101905	-1.356151671977	1.05559616922637	FGFR2;LIMS1;ELL;COPS3;PITPNB;ARNT2;TGFB3;GJA1;GLI3;TGFB1;HAND2;MKL2;HCN4;CCNO;TRIP12;MAFG;C2CD3;ADAM10;TBX3;PCNT;POLE;GJB3;UBR3;SMAD3;ICMT;RICTOR;RNASEH2B;CCNB1;NOTCH2;DUSP3;TANC2;VEGFA;PDGFRB;CELF1;NCOR2
peptidyl-serine phosphorylation (GO:0018105)	14/84	0.03264438312423	0.40981684382375	-1.18262243662044	1.05495236226217	PDGFB;MAP2K2;MAPKAPK3;PRKDC;MAPKAPK2;RICTOR;RPS6KA5;AKT1;PAK2;PLK1;MAPK14;HIPK3;CAMK2D;STK39
androgen receptor signaling pathway (GO:0030521)	1942-09-01	0.02388565354807	0.35779899331838	-1.0101965114794	1.03826373199646	NCOA1;RNF4;NCOA4;UBE3A;PIAS1;KAT5;DAXX;PMEPA1;MED1
regulation of myeloid cell differentiation (GO:0045637)	22/156	0.04071916764283	0.44539109359816	-1.2753971103522	1.03154439783648	ASXL2;ZFP36;ESRRA;LYN;ATP6AP1;CREB1;TFE3;FSTL3;LEF1;FADD;GPR68;FOXO3;JAG1;ARNT;CTNNBIP1;TNFSF11;MAPK14;CASP8;GNAS;RBM15;PIK3R1;CIB1
regulation of interferon-beta production (GO:0032648)	1935-08-01	0.02412901737106	0.35901053118758	-0.99992809445401	1.02432989584275	DDX58;MAVS;DDX3X;ZC3HAV1;TICAM1;CACTIN;POLR3B;TRAF3
negative regulation of metaphase/anaphase transition of cell cycle (GO:1902100)	1935-08-01	0.02412901737106	0.35901053118758	-0.99057692301295	1.01475052256446	MAD1L1;ANAPC5;PLK1;ANAPC4;CDC20;CDC16;CDC26;TPR
embryo development ending in birth or egg hatching (GO:0009792)	30/230	0.04365589497127	0.46710750575795	-1.32252952387129	1.0067039754945	FGFR2;LIMS1;ELL;COPS3;ARNT2;PITPNB;TGFB3;GJA1;GLI3;HAND2;MKL2;HCN4;MAFG;C2CD3;ADAM10;TBX3;PCNT;POLE;GJB3;UBR3;SMAD3;ICMT;RNASEH2B;CCNB1;NOTCH2;DUSP3;TANC2;VEGFA;PDGFRB;NCOR2
regulation of gliogenesis (GO:0014013)	1967-12-01	0.03020553941258	0.40570905369061	-1.09836923299123	0.99085974618674	TENM4;ATF5;DLX1;FGFR3;HES5;LYN;CXCR4;RELA;SOX11;EZH2;PPARG;ETV5
positive regulation of kinase activity (GO:0033674)	56/480	0.04693222995115	0.48192348407631	-1.35652873718474	0.99022517954303	NBN;ADCY7;PDGFB;EZH2;TGFB3;DAXX;TGFB1;MAP3K7;AKT1;PAK2;CXCR4;MAP3K9;GAB1;CIB1;DAB2IP;TNIK;LYN;PROX1;SPDYA;CCND1;MAP3K15;TNFRSF10B;ITGB1BP1;RGCC;VEGFA;PDGFRB;EIF2AK2;GADD45A;MAPRE3;FGFR3;PFKFB2;MRE11A;MAPKAPK3;ABI1;MAPKAPK2;ITGB3;PKD2;NOX4;MAP2K2;JTB;TPD52L1;TAB2;TAB3;AJUBA;ATF6;HYOU1;CDKN1A;ATF4;ATF3;DNAJB9;TNFSF11;MAPK14;MAPK8IP2;LRP8;RAP1B;MBTPS1
regulation of vesicle-mediated transport (GO:0060627)	38/306	0.0457695914007	0.47719580044301	-1.33724450364317	0.98933144711012	STON2;RAB3D;RAB5C;ATP6AP1;PTPN23;RIMS2;PTEN;CD2AP;SRC;TGFB1;HNRNPK;PACSIN3;AAK1;RAB11B;RABGEF1;NEDD4L;PLCB1;EHD1;ACSL3;HIP1;SCAMP5;B4GALT1;LYN;MAP2K2;HCK;RAB4A;STXBP1;AHI1;RAB33B;LAMP1;ALOX15;VEGFA;CACNA1H;RAP1B;MERTK;ABL1;SNX12;ANKFY1
regulation of protein catabolic process (GO:0042176)	33/260	0.04761635203095	0.48192348407631	-1.35460682538603	0.98882224173289	IER3;MAD1L1;XPO1;USP5;GJA1;CDC16;PTEN;STUB1;CUL3;AKT1;PACSIN3;KCNE2;WAC;NEDD4L;TPR;CDC6;DAB2IP;ANAPC5;RELA;ANAPC4;SMAD3;CDC20;BANP;CDC26;UBE2K;ATG4B;PLK1;FYN;PIAS1;GGA1;SNX12;TRIM39;GGA3
cerebral cortex development (GO:0021987)	1943-09-01	0.02681955469606	0.38354567055625	-1.02296615869604	0.98030496771444	BBS2;NCOA1;ATOH1;ATIC;SOX2;PTPRS;TACC3;PLCB1;FOXP2
negative regulation of I-kappaB kinase/NF-kappaB signaling (GO:0043124)	1944-09-01	0.02999852508437	0.40443709619783	-1.07721322584471	0.97515703719674	DAB2IP;UACA;LITAF;TRIM59;CASP8;PPM1A;G3BP2;RORA;FBXW11
organelle localization (GO:0051640)	19/129	0.03928093336353	0.4394492266669	-1.17006703781405	0.96206784039438	MYO5A;GPR162;ASUN;TACC3;PCM1;DCTN2;BBS2;LAT2;SYNE1;PEX1;IFT20;FNBP1L;BHLHA15;RAB11B;PEX13;ANKFY1;FYCO1;MAP6D1;HDAC6
neuron development (GO:0048666)	18/121	0.04087503402294	0.44599203789477	-1.19023222579275	0.96105798514354	FGFR2;WNK1;CABP4;RPGRIP1;TOPORS;EN2;OGDH;GNAT2;TENM4;ATF5;HTRA2;NRL;HAND2;MAP2;VEGFA;POU4F1;HS6ST1;LHX8
negative regulation of proteasomal ubiquitin-dependent protein catabolic process (GO:0032435)	1952-10-01	0.03163100536492	0.40572671526946	-1.06260543154014	0.95855028464938	MAD1L1;DAB2IP;ANAPC5;PLK1;ANAPC4;WAC;CDC20;CDC16;CDC26;TPR
embryonic morphogenesis (GO:0048598)	48/403	0.04792249138534	0.48192348407631	-1.3090402569955	0.95556001725593	FGFR2;MEGF8;LMBR1;GRB2;SOX2;TGFB3;HIRA;GJA1;GLI3;EPHB2;FOXH1;OFD1;CUL3;NPHP3;ATOH1;HOXA4;HAND2;PKD2;TMEM107;ALX4;ASXL2;SETDB2;GSC;C2CD3;TBX3;SOX11;AHI1;LEF1;TEAD1;SMAD3;PCDH8;ESX1;RPS6;PROX1;FZD6;TENM4;EIF4A3;NOTCH2;NCOA1;HDAC1;IFT57;SALL1;FOXG1;DLD;GNAS;SETD2;SP9;MED1
response to fluid shear stress (GO:0034405)	2028-07-01	0.02353180304663	0.35754134431825	-0.92559375567676	0.95197713471217	AKT1;TGFB3;PKD2;PDGFRB;GJA1;TGFB1;SREBF2
nucleotide-binding oligomerization domain containing signaling pathway (GO:0070423)	2028-07-01	0.02353180304663	0.35754134431825	-0.92125925065667	0.9475190777686	MAP3K7;RELA;CASP8;UBE2V1;TAB2;CHUK;TAB3
in utero embryonic development (GO:0001701)	29/222	0.04601018875347	0.47719580044301	-1.27564055318462	0.94375509567341	FGFR2;ELL;COPS3;ARNT2;PITPNB;TGFB3;GJA1;GLI3;HAND2;MKL2;HCN4;MAFG;C2CD3;ADAM10;TBX3;PCNT;POLE;GJB3;UBR3;SMAD3;ICMT;RNASEH2B;CCNB1;NOTCH2;DUSP3;TANC2;VEGFA;PDGFRB;NCOR2
phospholipid metabolic process (GO:0006644)	36/288	0.04729343183588	0.48192348407631	-1.27987523198163	0.93427042615543	ACHE;SGMS2;HEXB;PITPNB;PTPMT1;GPCPD1;PTEN;HADHB;FAR1;MPPE1;AGPAT6;DGKE;GPX4;GGPS1;SRD5A3;PLCB1;PIK3R1;PLD1;PLA2G15;PLA2G10;SPTLC2;LPGAT1;PGAP1;PNPLA2;CHPT1;PNPLA6;PIGN;AJUBA;PLSCR1;ALOX15;PITPNM3;ARF3;MBOAT7;PDGFRB;SMPD3;PIP4K2C
negative regulation of chromosome segregation (GO:0051985)	1936-08-01	0.02740606412457	0.38569234830085	-0.97747522065812	0.93125555160123	MAD1L1;ANAPC5;PLK1;ANAPC4;CDC20;CDC16;CDC26;TPR
transcription from RNA polymerase III promoter (GO:0006383)	1944-09-01	0.02999852508437	0.40443709619783	-1.01913413983179	0.9225804181202	POLR3H;BRF1;POLR2E;POLR2K;ELL;GTF3C6;POLR1C;POLR3B;ZC3H8
positive regulation of adherens junction organization (GO:1903393)	2019-06-01	0.01487400883356	0.29083294263494	-0.74335317825941	0.91804582627414	PTPRJ;LIMS1;ITGB1BP1;VEGFA;PTPN23;SMAD3
regulation of microtubule polymerization or depolymerization (GO:0031110)	1952-10-01	0.03163100536492	0.40572671526946	-1.01675398074055	0.91718881602614	ARL2;CCNB1;RGS2;SKA3;TRPV4;MID1IP1;SPAST;MAP6D1;HDAC6;CIB1
respiratory electron transport chain (GO:0022904)	17/112	0.03988466586604	0.44410688031535	-1.10994252659701	0.9009292761495	NDUFB4;NDUFA5;NDUFA6;NDUFA7;CYC1;COX7B;ATP5F1;COX4I1;ATP5G1;NDUFA11;UQCR11;NDUFS4;NDUFV1;NDUFV2;DLD;ATP5C1;ETFA
pattern specification process (GO:0007389)	46/385	0.0499422480073	0.4912403284019	-1.2492913052536	0.88802349897703	FGFR2;MEGF8;CDX1;SHROOM3;CDX2;IRX2;PRKDC;ABI1;GLI3;TCF7L1;GLI1;FOXH1;NPHP3;HOXA4;CXCR4;PKD2;ASPH;TMEM107;AXIN2;ALX4;GALNT11;NFATC3;SIM2;SETDB2;GSC;C2CD3;BHLHE22;TBX3;YY1;PGAP1;AHI1;SMAD3;LEF1;PCDH8;LEFTY1;CTNNBIP1;NOTCH2;DLX1;HES5;HOXC13;IFT57;VEGFA;FOXG1;RBPJ;RBM15;DUSP6
regulation of neuron differentiation (GO:0045664)	48/405	0.05101110681704	0.49333425812442	-1.25425642337575	0.88621786183735	MEGF8;ACHE;SOX2;JAG1;PTEN;GLI3;TTL;EPHB2;AKT1;APP;ATOH1;FBXW8;ROBO1;CTDSP1;OBSL1;TRPV4;SEMA3A;TCF3;SNAP25;ETV5;CIB1;MAG;DAB2IP;TNIK;LYN;DUOXA1;SOX11;ZHX2;HMG20B;SNAPIN;CDC20;NEUROG3;DGUOK;PROX1;NCOA1;YWHAG;HES5;FYN;ULK1;SALL1;SIPA1L1;VEGFA;FOXG1;NPTN;RAP1B;TGIF2;LRP8;MED1
small molecule catabolic process (GO:0044282)	33/261	0.04951882773139	0.48953847817678	-1.23536087318137	0.88240865195616	BCKDK;ACADSB;ECH1;GGT1;PTPMT1;ALDH1L2;OGDH;PTEN;ACAT1;HADHB;MCCC2;GAD2;GOT1;SRD5A3;BDH2;PEX13;GK5;HADH;DLST;PLA2G15;CYP46A1;EPM2A;TRERF1;ALDH3B1;MMAA;TST;GLUL;GGACT;GLS;DLD;PCCA;CROT;SMPD3
regulation of cell-matrix adhesion (GO:0001952)	13/78	0.03856884793754	0.43800241085462	-1.05672538085923	0.87235941707994	PTPRJ;LIMS1;CDKN2A;MACF1;ITGB1BP1;VEGFA;SMAD3;BCL6;BCAS3;PTEN;PIK3R1;SRC;CIB1
positive regulation of I-kappaB kinase/NF-kappaB signaling (GO:0043123)	23/168	0.04760044949005	0.48192348407631	-1.17003925596223	0.85409346705922	MAVS;LTBR;LITAF;ZC3HAV1;RELA;PPM1A;TFG;UBE2V1;GJA1;FADD;TAB2;AJUBA;MAP3K7;TNFSF11;TNFRSF10B;MIER1;FYN;TICAM1;CASP8;PELI2;RHOC;TNIP2;CHUK
protein transmembrane transport (GO:0071806)	1944-09-01	0.02999852508437	0.40443709619783	-0.94153814544764	0.85233594082774	MCL1;PEX1;PAM16;TIMM17A;TOMM20;TOMM22;HSPA4;TIMM21;SEC63
regulation of DNA recombination (GO:0000018)	1952-10-01	0.03163100536492	0.40572671526946	-0.93888128857072	0.84694177132808	SMARCAD1;APLF;MRE11A;RAD18;EXOSC3;BCL6;KPNA2;TGFB1;THOC1;RAD51
establishment of organelle localization (GO:0051656)	23/168	0.04760044949005	0.48192348407631	-1.15528857208583	0.84332591146715	STON2;FGFR2;MYO5A;XPO1;SHROOM2;ATP6AP1;SPDL1;SNAPIN;CANX;DCTN2;CCNB1;CUL3;BBS2;BLOC1S4;SYNE1;SPRY1;FNBP1L;RPS15;RAB11B;GPSM2;SNAP25;FYCO1;NMD3
negative regulation of proteolysis involved in cellular protein catabolic process (GO:1903051)	1961-11-01	0.03563582761352	0.42908643657807	-0.9910940074654	0.83856156384068	MAD1L1;DAB2IP;ANAPC5;PLK1;ANAPC4;WAC;CDC20;CDC16;CDC26;TPR;TRIM39
positive regulation of cell morphogenesis involved in differentiation (GO:0010770)	18/123	0.04603577074506	0.47719580044301	-1.12986496900114	0.83590618004081	MEGF8;LIMS1;EZH2;TGFB3;LEF1;SMAD3;MYADM;TGFB1;LRRC16A;FBXW8;ROBO1;RGCC;VEGFA;OBSL1;LRP8;BCL9L;AXIN2;CIB1
cellular component morphogenesis (GO:0032989)	51/437	0.05556002969489	0.49791301887348	-1.19664034894251	0.83445306866851	PTPN23;GJA1;SIDT2;PTEN;TGFB1;CUL3;OFD1;APP;POU4F1;SEMA3A;KIF14;PID1;DAB2IP;SSBP1;MATN1;LEF1;PROX1;BBS2;VAMP3;NYAP1;SEPT7;SPAST;MED1;MAP6D1;FGFR2;SHROOM2;LIMS1;FGFR3;SHROOM3;CABP4;ABI1;ITGB3;EPHB1;EPHB2;NPHP3;BCL6;TCTN2;GALNT11;NOX4;KLF7;BHLHE22;CREB1;AHI1;FZD6;FYN;SALL1;MAPK14;MAP2;MAPK8IP2;RBPJ;MERTK
regulation of histone modification (GO:0031056)	15/97	0.04554697515992	0.47719580044301	-1.12510651904694	0.83238574367606	SREBF1;ASXL2;HIST1H1B;KMT2B;TAF7;PAXBP1;TGFB1;DPPA2;RPS6KA5;CCNB1;TRPS1;VEGFA;CAMK2D;EED;TRIP12
regulation of ubiquitin-protein ligase activity involved in mitotic cell cycle (GO:0051439)	13/78	0.03856884793754	0.43800241085462	-0.99909014074479	0.82477974748913	CCNB1;PSMB7;ANAPC5;PLK1;PSMA4;ANAPC4;PSMB2;CDC20;PSMD4;CDC16;PSMD5;CDC26;PTEN
striated muscle cell differentiation (GO:0051146)	1953-10-01	0.03489459647043	0.42444986846773	-0.94527392059667	0.81006323939549	NOX4;AKT1;GPR162;BARX2;TBX3;IFT20;MAPK14;CACYBP;MYEF2;CHUK
forebrain development (GO:0030900)	1953-10-01	0.03489459647043	0.42444986846773	-0.94523689110299	0.81003150654965	E2F1;APP;GSC;HTRA2;FYN;SOX2;NEUROG3;POU3F1;SETD2;SRC
regulation of stress-activated MAPK cascade (GO:0032872)	23/170	0.05246654025171	0.49333425812442	-1.13781674263726	0.80394527150103	DAB2IP;TNIK;LTBR;TAOK1;MAP2K2;TPD52L1;PDCD4;DAXX;EPHB1;GPS2;AKT1;MAP3K7;DUSP3;TNFSF11;MAP3K9;NBR1;HIPK3;VEGFA;GAB1;MAPK8IP2;EIF2AK2;PLCB1;GADD45A
cellular component disassembly (GO:0022411)	42/350	0.05597940010357	0.49791301887348	-1.15151360164162	0.80298483947371	RPL17;KIF24;NUP160;RPL35;RPL27A;BCAN;RPS15A;RPS2;RPS26;PAK2;SMARCD2;CASP7;CASP8;NUP37;RPL10A;RPL12;RPL7A;RPL4;TPR;KPNB1;TFIP11;NUP133;ADAM10;DFFA;FBN1;RPL26;RPL23A;DENR;ETF1;RPS6;COL5A3;NUPL1;RPL28;RPS7;CCNB1;RPS19;RPS17;PLK1;SMARCC1;RPS15;DSP;HDAC6
regulation of blood vessel endothelial cell migration (GO:0043535)	1945-09-01	0.03343123921138	0.41497934290761	-0.91271496746689	0.80275703379788	AKT1;PDGFB;MAPK14;ITGB1BP1;RGCC;VEGFA;VASH1;TGFB1;CIB1
response to insulin (GO:0032868)	31/246	0.05734039426211	0.49791301887348	-1.14010543261134	0.79502958235438	FGFR2;MYO5A;FGFR3;PDGFB;GRB2;PPARG;PPM1A;PRKDC;AKT1;GOT1;CRY2;SOS1;GAB1;HADH;CRY1;PIK3R1;EGR1;SREBF1;LYN;MAP2K2;RELA;PDK4;PTPRA;STXBP4;GAL;RPS6;APPL1;APRT;YWHAG;SMARCC1;ATP6V0A1
developmental growth involved in morphogenesis (GO:0060560)	13/79	0.04162589730039	0.45195292425167	-0.99272569045735	0.7884001632789	FGFR2;APP;SPRY1;LAMB2;FGFR3;SLC12A2;ROBO1;ULK1;SALL1;CYFIP1;TMTC3;SEMA3A;TGFB1
phospholipid biosynthetic process (GO:0008654)	27/206	0.05112730873432	0.49333425812442	-1.11442814771581	0.78741963113246	ACHE;SGMS2;PITPNB;HEXB;PTPMT1;GPCPD1;PTEN;HADHB;FAR1;MPPE1;AGPAT6;DGKE;SRD5A3;GGPS1;PIK3R1;PLD1;LPGAT1;SPTLC2;PLA2G10;PNPLA2;CHPT1;PIGN;AJUBA;PLSCR1;ALOX15;MBOAT7;ARF3
negative regulation of catabolic process (GO:0009895)	25/190	0.05684689458963	0.49791301887348	-1.12817909984223	0.78671299417821	ARL2;IER3;MAD1L1;DAB2IP;ANAPC5;DFFA;RELA;WDR6;ANAPC4;SMAD3;BANP;CDC20;CDC16;HERC1;CDC26;AKT1;SPRY1;FYN;PLK1;WAC;BCAS3;SNX12;TPR;TRIM39;TOB1
peptidyl-serine modification (GO:0018209)	15/97	0.04554697515992	0.47719580044301	-1.05409797193014	0.7798516046425	PDGFB;MAP2K2;MAPKAPK3;PRKDC;NTMT1;MAPKAPK2;RICTOR;RPS6KA5;AKT1;PAK2;PLK1;MAPK14;HIPK3;CAMK2D;STK39
protein autophosphorylation (GO:0046777)	23/170	0.05246654025171	0.49333425812442	-1.0953319177904	0.77392683991509	FGFR2;MOB1B;TNIK;FGFR3;LYN;MAK;MAP2K2;HCK;TRIM24;EPHB1;SRC;AKT1;PAK2;FYN;ULK1;MAP3K9;AAK1;CDK12;CAMK2D;PDGFRB;TNK1;EIF2AK2;MELK
cellular response to interleukin-1 (GO:0071347)	1945-09-01	0.03343123921138	0.41497934290761	-0.87801029595836	0.77223335427892	EGR1;ADAMTS7;RPS6KA5;DAB2IP;RELA;NFKB1;TNIP2;PLCB1;CACTIN
regulation of chromatin organization (GO:1902275)	16/107	0.04994195046781	0.4912403284019	-1.08604448836321	0.77198410214281	SREBF1;ASXL2;HIST1H1B;KMT2B;TAF7;PAXBP1;TGFB1;DPPA2;RPS6KA5;CCNB1;TRPS1;VEGFA;CAMK2D;EED;TPR;TRIP12
signal release (GO:0023061)	18/124	0.04878367638785	0.48662543105622	-1.06886944457879	0.76986453383961	MYO5A;CYB5R4;LYN;TBX3;SLC6A11;MAOA;STXBP1;LIN7C;SNAPIN;GAL;RIMS2;GAD2;GLS;RAB11B;TRPV4;CDK16;SNAP25;SMPD3
regulation of canonical Wnt signaling pathway (GO:0060828)	21/152	0.05258213070301	0.49333425812442	-1.0716670815022	0.75720601614637	EGR1;FGFR2;DAB2IP;GPR162;FGFR3;SOX2;LEF1;SMAD3;NFKB1;GLI3;LGR5;LATS2;SRC;FZD6;GLI1;NPHP3;IFT20;MAPK14;KREMEN1;AXIN2;RBPJ
response to topologically incorrect protein (GO:0035966)	20/143	0.05244225172715	0.49333425812442	-1.06527415301423	0.75268897536436	DAB2IP;JKAMP;CREB3;STUB1;SERPINH1;ATF6;HYOU1;ATF4;CCND1;DNAJB9;ATF3;CREB3L2;UBE2W;CREB3L1;HSPA4;YOD1;EIF2AK2;DNAJB4;MBTPS1;HDAC6
regulation of cation channel activity (GO:2001257)	1962-11-01	0.03892087428011	0.43800241085462	-0.89001074043673	0.73473133586605	MYO5A;PKD2;STIM2;CAMK2D;KCNE2;NEDD4L;FGF12;ASPH;GAL;CASQ2;AHNAK
regulation of myeloid leukocyte differentiation (GO:0002761)	15/98	0.0486419504472	0.48630945481039	-1.01738181628004	0.73344084667066	ASXL2;ESRRA;LYN;CREB1;ATP6AP1;TFE3;FSTL3;LEF1;FADD;GPR68;CTNNBIP1;TNFSF11;CASP8;GNAS;PIK3R1
cytokinesis (GO:0000910)	13/79	0.04162589730039	0.45195292425167	-0.91694525190124	0.72821706264467	JTB;AHCTF1;DAXX;TTC19;RAB11FIP4;CHMP1A;PLK1;KLHL9;RAB35;VPS4A;RHOB;RHOC;SEPT7
regulation of proteasomal protein catabolic process (GO:0061136)	19/135	0.05503143654488	0.49791301887348	-1.04222548816791	0.72677497262632	CDC6;MAD1L1;DAB2IP;ANAPC5;USP5;ANAPC4;CDC20;CDC16;CDC26;PTEN;STUB1;AKT1;CUL3;UBE2K;PLK1;KCNE2;WAC;PIAS1;TPR
transforming growth factor beta receptor signaling pathway (GO:0007179)	19/134	0.05213972788438	0.49333425812442	-1.02844167840674	0.72666431542682	XPO1;PDGFB;RBL1;TGFB3;PPM1A;SMAD3;STUB1;TGFB1;SRC;LEFTY1;FOXH1;MAP3K7;CDKN2B;HDAC1;PDGFRB;TGIF2;NEDD4L;PMEPA1;NCOR2
negative regulation of cysteine-type endopeptidase activity (GO:2000117)	1971-12-01	0.04220049776502	0.45483902347229	-0.92151554622356	0.72598074489472	AKT1;PAK2;DDX3X;CRYAB;PCID2;VEGFA;USP47;LEF1;RFFL;FNIP1;POR;SRC
cell projection morphogenesis (GO:0048858)	29/228	0.05904887907049	0.50449896472235	-1.05929605656528	0.72475923005323	FGFR2;FGFR3;PTPN23;GJA1;ABI1;PTEN;EPHB1;EPHB2;OFD1;NPHP3;APP;POU4F1;TCTN2;SEMA3A;GALNT11;DAB2IP;KLF7;BHLHE22;CREB1;AHI1;FZD6;BBS2;FYN;MAP2;MAPK8IP2;NYAP1;SEPT7;SPAST;MAP6D1
electron transport chain (GO:0022900)	17/115	0.04798513984919	0.48192348407631	-0.99120897216079	0.7235527383368	NDUFB4;NDUFA5;NDUFA6;NDUFA7;CYC1;COX7B;ATP5F1;COX4I1;ATP5G1;NDUFA11;UQCR11;NDUFS4;NDUFV1;NDUFV2;DLD;ATP5C1;ETFA
negative regulation of G1/S transition of mitotic cell cycle (GO:2000134)	15/99	0.05188101190667	0.49333425812442	-0.99714508777105	0.70455113576192	CCND1;PSMB7;CDKN1A;RFWD3;CDKN2B;E2F7;PSMA4;EZH2;PSMB2;PKD2;PRKDC;PSMD4;PSMD5;PTEN;GSG2
inner ear development (GO:0048839)	1946-09-01	0.03712576602885	0.43516912488464	-0.84486551324544	0.70294545262925	CXCL14;SOX2;TGFB3;PDGFRB;AHI1;MAPKAPK2;LGR5;PROX1;TGFB1
fibroblast growth factor receptor signaling pathway (GO:0008543)	22/163	0.05795863905331	0.49925775044166	-1.01179860178979	0.70282847822961	FGFR2;FGFR3;PDGFB;ADCY7;GRB2;MAP2K2;CREB1;FGF12;RICTOR;FOXO3;PTEN;SRC;ITPR1;AKT1;CDKN1A;FYN;SOS1;GAB1;PDGFRB;TNRC6B;CHUK;PIK3R1
negative regulation of cell cycle G1/S phase transition (GO:1902807)	15/99	0.05188101190667	0.49333425812442	-0.99430077738812	0.70254143613513	CCND1;PSMB7;CDKN1A;RFWD3;CDKN2B;E2F7;PSMA4;EZH2;PSMB2;PKD2;PRKDC;PSMD4;PSMD5;PTEN;GSG2
cell part morphogenesis (GO:0032990)	31/248	0.0619276997808	0.51829262373366	-1.05296062488919	0.69202181775092	FGFR2;FGFR3;PTPN23;GJA1;ABI1;PTEN;EPHB1;EPHB2;OFD1;NPHP3;APP;POU4F1;TCTN2;SEMA3A;GALNT11;PID1;DAB2IP;KLF7;SSBP1;BHLHE22;CREB1;AHI1;FZD6;BBS2;FYN;MAP2;MAPK8IP2;NYAP1;SEPT7;SPAST;MAP6D1
regulation of fibroblast growth factor receptor signaling pathway (GO:0040036)	2029-07-01	0.02717477716061	0.38365923409821	-0.72165847316405	0.69134920090996	OFD1;FGFR2;SPRY1;PDGFB;FAM20C;NPTN;DUSP6
response to peptide hormone (GO:0043434)	43/364	0.06427737597232	0.53091911106856	-1.07467292720297	0.68042443803627	FGFR2;MYO5A;FGFR3;PDGFB;ADCY7;GRB2;CYC1;PPARG;PPM1A;PRKDC;GJA1;NFKB1;AKT1;GNG8;GOT1;CRY2;SOS1;CACYBP;GAB1;CRY1;HADH;PIK3R1;GNG7;EGR1;SREBF1;LYN;MAP2K2;RELA;CREB1;PTPRA;PDK4;STXBP4;TRIM24;GAL;APPL1;RPS6;POR;APRT;YWHAG;FYN;SMARCC1;ATP6V0A1;GNAS
cellular response to radiation (GO:0071478)	18/126	0.05462462058535	0.49791301887348	-0.97553384998101	0.68026890069855	EGR1;NOX4;CRYAB;GRB2;YY1;INO80;CDC25A;RAD51;BAK1;CDKN1A;CRY2;MAPK14;INTS7;USP47;RHOB;CRY1;GADD45A;PIK3R1
protein monoubiquitination (GO:0006513)	1946-09-01	0.03712576602885	0.43516912488464	-0.80772127121039	0.67204068066194	CUL3;HUWE1;DTL;UBE2W;WAC;NEDD4L;TOPORS;PCGF1;UBE2T
response to peptide (GO:1901652)	45/384	0.06539165377518	0.53611450469852	-1.06698548616829	0.66516676786735	FGFR2;MYO5A;FGFR3;PDGFB;ADCY7;GRB2;CYC1;PPARG;PPM1A;PRKDC;GJA1;NFKB1;JAG1;AKT1;GNG8;GOT1;CRY2;SOS1;CACYBP;GAB1;CRY1;HADH;PIK3R1;GNG7;EGR1;SREBF1;LYN;MAP2K2;RELA;CREB1;PTPRA;PDK4;STXBP4;TRIM24;GAL;APPL1;RPS6;POR;APRT;YWHAG;FYN;MAPK14;SMARCC1;ATP6V0A1;GNAS
regulation of lipid storage (GO:0010883)	1938-08-01	0.03485790920618	0.42444986846773	-0.76515038007094	0.65570432231296	PLA2G10;PPARG;PNPLA2;NFKB1;ITGB3;EHD1;SREBF2;MEST
cardiac muscle cell action potential involved in contraction (GO:0086002)	2029-07-01	0.02717477716061	0.38365923409821	-0.68173122616397	0.65309887705937	SCN2B;SCN3B;KCNE2;DSP;GJA1;NEDD4L;FGF12
neurotrophin signaling pathway (GO:0038179)	34/278	0.06554959139551	0.53641415625326	-1.04853331918515	0.65307765323975	FGFR2;FGFR3;PDGFB;ADCY7;GRB2;MAPKAPK3;NFKB1;MAPKAPK2;FOXO3;PTEN;SRC;AKT1;SOS1;GAB1;TNRC6B;CHUK;PIK3R1;MAG;MAP2K2;RELA;CREB1;RICTOR;ITPR1;RPS6KA5;CDKN1A;AP2A2;DUSP3;HDAC1;FYN;MAPK14;PDGFRB;RIT1;RAP1B;DUSP6
response to arsenic-containing substance (GO:0046685)	2020-06-01	0.01800484075762	0.32717278767039	-0.58394470126173	0.6524220540207	SRRT;CDKN1A;DDX3X;RNF4;MKNK2;PTEN
termination of RNA polymerase II transcription (GO:0006369)	1946-09-01	0.03712576602885	0.43516912488464	-0.78408823662131	0.65237751068308	SRSF3;PAPOLB;SRSF5;SRSF4;UPF3B;MAZ;MAGOH;SNRPG;SETX
response to endoplasmic reticulum stress (GO:0034976)	20/145	0.05815880100064	0.50000727941993	-0.94039576400266	0.65181898145728	DAB2IP;CEBPB;CREB3;TMX3;ITPR1;ATF6;BAK1;HYOU1;ATF4;ALOX15;CCND1;TNFRSF10B;DNAJB9;ATF3;UBE2K;CREB3L2;YOD1;EIF2AK2;MBTPS1;SCAMP5
negative regulation of proteasomal protein catabolic process (GO:1901799)	1955-10-01	0.04210976802717	0.45483902347229	-0.82086473187909	0.64668685400865	MAD1L1;DAB2IP;ANAPC5;PLK1;ANAPC4;WAC;CDC20;CDC16;CDC26;TPR
cellular response to heat (GO:0034605)	2029-07-01	0.02717477716061	0.38365923409821	-0.66952451172997	0.64140483814277	DHX9;HTRA2;LYN;TRPV4;POLR2D;RBBP7;TPR
embryonic digit morphogenesis (GO:0042733)	1955-10-01	0.04210976802717	0.45483902347229	-0.80126901615661	0.63124911955561	C2CD3;LMBR1;TBX3;HDAC1;HAND2;SALL1;GJA1;TMEM107;ALX4;GLI3
regulation of stem cell differentiation (GO:2000736)	14/91	0.05376725751006	0.49791301887348	-0.87290475373419	0.60870256552231	DAB2IP;EZH2;CNOT3;TGFB3;LEF1;SMAD3;JAG1;TGFB1;TCF7L1;HES5;RGCC;BCL9L;EIF2AK2;AXIN2
protein folding (GO:0006457)	28/221	0.06490319397631	0.5350033526447	-0.96516842267712	0.603695731586	PTGES3;GANAB;TUBB2B;TMX3;VBP1;PRDX4;NFYC;CCT2;ITGB3;RIC3;CANX;AIP;TOR3A;TTC1;SLMAP;PPIL6;PSMD5;DNAJC2;CRYAB;NKTR;CCT7;ATF6;CCT5;TBCA;MLEC;PPP2R4;DNAJB4;ALG12
negative regulation of cellular protein catabolic process (GO:1903363)	1964-11-01	0.04611056953817	0.47719580044301	-0.81459748305873	0.60266234374578	MAD1L1;DAB2IP;ANAPC5;PLK1;ANAPC4;WAC;CDC20;CDC16;CDC26;TPR;TRIM39
negative regulation of intracellular protein transport (GO:0090317)	1973-12-01	0.0492960094651	0.48842839871358	-0.83532061065871	0.59855933487039	DAB2IP;UACA;LITAF;CREB3;ITGB1BP1;PPM1A;PKD2;G3BP2;MXI1;AXIN2;TACC3;FBXW11
regulation of endocytosis (GO:0030100)	22/165	0.06370969044066	0.52820473181477	-0.9370445492202	0.59808866206251	STON2;RAB5C;HCK;RAB4A;AHI1;PTEN;CD2AP;TGFB1;SRC;ALOX15;HNRNPK;PACSIN3;AAK1;VEGFA;RABGEF1;NEDD4L;SNX12;ABL1;MERTK;ANKFY1;HIP1;SCAMP5
epithelial cell proliferation (GO:0050673)	1973-12-01	0.0492960094651	0.48842839871358	-0.83445867366645	0.59794170323745	FGFR2;CCND1;TNFSF11;CEBPB;PDGFB;IRF6;ITGB1BP1;FERMT1;THAP1;PROX1;CHUK;MED1
positive regulation of chromatin modification (GO:1903310)	1956-10-01	0.0460730625139	0.47719580044301	-0.80540235836125	0.59585952945226	CCNB1;ASXL2;SREBF1;RPS6KA5;HIST1H1B;VEGFA;EED;PAXBP1;TPR;TGFB1
cellular response to peptide hormone stimulus (GO:0071375)	32/261	0.07054516336157	0.53904604719879	-0.96322463113518	0.59522878430394	FGFR2;MYO5A;FGFR3;ADCY7;GRB2;PPARG;PPM1A;PRKDC;NFKB1;AKT1;GNG8;GOT1;SOS1;GAB1;PIK3R1;GNG7;EGR1;SREBF1;MAP2K2;RELA;PDK4;PTPRA;STXBP4;APPL1;RPS6;POR;APRT;YWHAG;FYN;SMARCC1;ATP6V0A1;GNAS
anaphase-promoting complex-dependent proteasomal ubiquitin-dependent protein catabolic process (GO:0031145)	13/82	0.05180899961085	0.49333425812442	-0.8373500215884	0.59164500329548	CCNB1;PSMB7;ANAPC5;PLK1;PSMA4;ANAPC4;PSMB2;CDC20;PSMD4;CDC16;PSMD5;CDC26;UBE2S
positive regulation of protein ubiquitination (GO:0031398)	20/146	0.06117466440425	0.51327786457763	-0.88651006315401	0.5912471900776	FGFR3;ANAPC5;ANAPC4;CDC20;SPRTN;CDC16;TOPORS;ARRDC3;CDC26;PTEN;STUB1;CCNB1;PSMB7;PLK1;PSMA4;TICAM1;PSMB2;PSMD4;PSMD5;UBE2S
signal transduction by phosphorylation (GO:0023014)	26/202	0.06402998757841	0.5298661331629	-0.92605544571353	0.5881664131998	FGFR3;MAPKAPK3;FGF12;MAPKAPK2;TGFB1;ATF2;MAP3K7;MAP3K9;STK39;LYN;CRYAB;MAP2K2;CREB1;TAB2;TAB3;GPS2;RPS6KA5;DUSP3;MAP3K15;TNFSF11;DOK4;MAPK14;MAPK8IP2;PPM1L;DUSP6;MED1
negative regulation of transforming growth factor beta receptor signaling pathway (GO:0030512)	1973-12-01	0.0492960094651	0.48842839871358	-0.81150553599097	0.58149434800053	XPO1;SKOR1;FBN1;TGFB3;PPM1A;SMAD3;BCL9L;HTRA4;NEDD4L;STUB1;PMEPA1;TGFB1
cellular response to organic cyclic compound (GO:0071407)	35/291	0.07377803181805	0.54519251271567	-0.948774071037	0.5755418282265	MAVS;PDGFB;RBM3;PPARG;PAQR7;NFKB1;PAQR8;RORA;SRC;TGFB1;NPM1;CASP8;CCDC62;AXIN2;BCAS3;HCN4;EGR1;NOX4;ESRRA;RELA;PDXP;RXRG;LEF1;TRIM24;KAT5;TRIM63;RAD51;CCNB1;ITGA6;GNAS;LRP8;RAP1B;ABL1;CASQ2;MED1
regulation of protein ubiquitination (GO:0031396)	27/212	0.06584734857159	0.53730713491379	-0.92033362885802	0.57169781534166	FGFR3;SPRTN;CDC16;PTEN;STUB1;DAXX;PSMB7;CDKN2A;TICAM1;PSMB2;PSMD4;PSMD5;CRY1;TRIP12;ANAPC5;ANAPC4;CDC20;TOPORS;CDC26;ARRDC3;CCNB1;PLK1;PSMA4;ABL1;VPS28;UBE2S;TRIM39
tube morphogenesis (GO:0035239)	15/101	0.05880116715506	0.50357046057795	-0.8277533627316	0.56786499285247	MEGF8;SETDB2;C2CD3;TBX3;TEAD1;SMAD3;AHI1;GJA1;FOXH1;NPHP3;HES5;HAND2;IFT57;PKD2;RBPJ
cell projection assembly (GO:0030031)	27/213	0.06856288773335	0.53815168897637	-0.89149475066104	0.5523833494686	GPR162;KIF24;PDGFB;MTSS1L;CD2AP;SPAG16;OFD1;IFT46;IFT20;TCTN2;TMEM107;CCNO;DNM3;C2CD3;IFT80;RFX4;PCNT;AHI1;PCM1;AJUBA;LRRC16A;BBS2;HYDIN;ITGA6;IFT57;CYFIP1;IFT74
regulation of proteolysis involved in cellular protein catabolic process (GO:1903050)	20/148	0.06752836970886	0.53730713491379	-0.88766247718211	0.5514029728496	CDC6;MAD1L1;DAB2IP;ANAPC5;USP5;ANAPC4;CDC20;CDC16;CDC26;PTEN;STUB1;AKT1;CUL3;UBE2K;PLK1;KCNE2;WAC;PIAS1;TPR;TRIM39
chromosome organization (GO:0051276)	26/204	0.06956285003727	0.53904604719879	-0.88862617283003	0.54913034764375	PTGES3;NBN;MRE11A;POLA1;INO80;PRKDC;SYCP1;NCAPH;NCAPG;NCAPG2;STAG3;AXIN2;SPATA22;ESCO1;LIG1;YY1;LEPREL4;POLE;GSG2;RFC5;CHMP1A;PLK1;WRAP53;CENPT;SMC1A;SMC1B
cardiac muscle cell action potential (GO:0086001)	1930-07-01	0.03118258831188	0.40572671526946	-0.60458748702965	0.54538353615204	SCN2B;SCN3B;KCNE2;DSP;GJA1;NEDD4L;FGF12
regulation of cytokinesis (GO:0032465)	1948-09-01	0.0453291996415	0.47719580044301	-0.73290267286879	0.54222220391615	CUL3;CDC6;MAP10;CCP110;E2F7;PDXP;BIRC6;VPS4A;KLHL21
response to steroid hormone (GO:0048545)	43/369	0.07482409136301	0.55014687120211	-0.89448226128452	0.53451576295693	DHH;PDGFB;PPARG;ARNT2;TGFB3;PAQR7;PAQR8;RORA;PSPH;PTEN;GLI3;SRC;TGFB1;GOT1;ASH2L;BCHE;GPX4;CASP8;CCDC62;IDH1;BCAS3;AGL;EGR1;SREBF1;ESRRA;CRYAB;RELA;RXRG;LEF1;RCAN1;TRIM24;KAT5;GAL;TPMT;TRIM63;NCOA1;KRT19;CDKN1A;CCND1;ARSA;PDGFRB;NCOR2;MED1
fatty acid oxidation (GO:0019395)	1964-11-01	0.04611056953817	0.47719580044301	-0.71168291477691	0.52652322446761	ECH1;MAPK14;PPARG;PEX13;BDH2;HADH;PCCA;CROT;POR;MMAA;HADHB
heart development (GO:0007507)	22/167	0.06984591199624	0.53904604719879	-0.84175731989941	0.52016753933315	ASXL2;PTPRJ;PDGFB;FBN1;PPARG;RXRG;PRKDC;GJA1;FGF12;PTEN;GLI3;TAB2;MNAT1;HAND2;CASP7;SALL1;CASP8;GAB1;PKD2;ID3;NFATC3;TCF25
negative regulation of ubiquitin-protein transferase activity (GO:0051444)	1974-12-01	0.0531323044064	0.49534104044702	-0.73927562639384	0.51934762063253	PSMB7;CDKN2A;ANAPC5;PSMA4;ANAPC4;PSMB2;CDC20;PSMD4;CDC16;PSMD5;CDC26;ABL1
positive regulation of translation (GO:0045727)	1966-11-01	0.05415656806574	0.49791301887348	-0.71341736728154	0.49748724576735	UPF3A;EIF4A3;UPF3B;DDX3X;POLDIP3;RBM3;NPM1;BCL3;GUF1;POLR2D;LARP4B
positive regulation of stem cell differentiation (GO:2000738)	1939-08-01	0.03905248922306	0.43800241085462	-0.60231469188788	0.49722936822693	RGCC;EZH2;TGFB3;SMAD3;LEF1;BCL9L;AXIN2;TGFB1
Ras protein signal transduction (GO:0007265)	20/148	0.06752836970886	0.53730713491379	-0.79370233202115	0.49303630229301	PLD1;GRB2;MAP2K2;G3BP2;MAPKAPK3;MAPKAPK2;SRC;CDKN1A;CDKN2A;ULK1;SOS1;MAPK14;RAPGEF6;RHOB;CYFIP1;BCL6;RIT1;RAP1B;CDC42EP4;CHUK
mitochondrial transport (GO:0006839)	16/111	0.06337968856519	0.52809310758732	-0.769212040036	0.49112855765252	MICU2;TIMM17A;ATP5F1;MCU;TIMM13;ATP5G1;TIMM21;AIP;TST;SMDT1;BHLHA15;PAM16;ATP5C1;TOMM20;HSPA4;TOMM22
regulation of MAP kinase activity (GO:0043405)	33/273	0.07686975072921	0.55841623653226	-0.83943747759644	0.48909879285603	PDGFB;EZH2;UCHL1;TGFB3;MAPKAPK3;MAPKAPK2;PDCD4;DAXX;TGFB1;MAP3K7;SPRY1;CXCR4;MAP3K9;GAB1;CDK12;PTPRJ;NOX4;DAB2IP;LYN;MAP2K2;TPD52L1;TAB2;TAB3;GPS2;AJUBA;DUSP3;TNFSF11;RGS2;MAPK14;HIPK3;VEGFA;PDGFRB;DUSP6
neurotrophin TRK receptor signaling pathway (GO:0048011)	33/274	0.07954515856664	0.55841623653226	-0.83326194218471	0.48550061312766	FGFR2;FGFR3;PDGFB;ADCY7;GRB2;MAPKAPK3;NFKB1;MAPKAPK2;FOXO3;PTEN;SRC;AKT1;SOS1;GAB1;TNRC6B;CHUK;PIK3R1;MAG;MAP2K2;RELA;CREB1;RICTOR;ITPR1;RPS6KA5;CDKN1A;AP2A2;DUSP3;HDAC1;FYN;MAPK14;PDGFRB;RIT1;DUSP6
transmembrane receptor protein serine/threonine kinase signaling pathway (GO:0007178)	25/196	0.07350983784952	0.54501027233805	-0.79813913535276	0.48443105595439	EGR1;MEGF8;XPO1;PDGFB;RBL1;TGFB3;PPM1A;SMAD3;LEF1;STUB1;TGFB1;SRC;LEFTY1;FOXH1;MAP3K7;HDAC1;CDKN2B;MAPK14;TRPS1;PDGFRB;TGIF2;PPM1L;NEDD4L;PMEPA1;NCOR2
lipid oxidation (GO:0034440)	1965-11-01	0.05002447336068	0.4912403284019	-0.65314661333729	0.46427085378861	ECH1;MAPK14;PPARG;PEX13;BDH2;HADH;PCCA;CROT;POR;MMAA;HADHB
maintenance of protein location in cell (GO:0032507)	14/93	0.06121236357375	0.51327786457763	-0.68511021613794	0.45692599218092	ARL2;CREB3;G3BP2;GPAA1;TOPORS;MXI1;TACC3;PCM1;ARL2BP;ANKRD13C;SYNE1;CEP350;PKD2;BCL3
organic hydroxy compound catabolic process (GO:1901616)	1966-11-01	0.05415656806574	0.49791301887348	-0.65232149509656	0.45488326866362	CYP46A1;MAOA;EPM2A;PDXP;SRD5A3;PTPMT1;GK5;PTEN;TRERF1;SMPD3;ALDH3B1
maintenance of location in cell (GO:0051651)	15/103	0.06632514693582	0.53730713491379	-0.70723558286264	0.43932441994557	ARL2;CREB3;G3BP2;GPAA1;TOPORS;MXI1;TACC3;PCM1;FTH1;ARL2BP;ANKRD13C;SYNE1;CEP350;PKD2;BCL3
cell division (GO:0051301)	18/131	0.07132183879319	0.53904604719879	-0.69453381680397	0.42919014534232	FGFR2;SEPT3;TSG101;LIG1;LEF1;CDC16;CCNB1;CUL3;TOP1;CCND1;CDKN2A;USP39;VPS4B;PDCD6IP;PARD6G;CCNO;ETV5;CIB1
negative regulation of cell growth (GO:0030308)	20/150	0.07431936713354	0.54827593215878	-0.71405342173529	0.42912939255986	PTPRJ;DAB2IP;CRYAB;PPARG;SMAD3;GAL;RBBP7;TGFB1;CDKN1A;CDKN2A;DDX3X;ULK1;CDKN2C;BCL6;TNK1;EAF2;SEMA3A;APBB2;DNAJC2;ING1
angiogenesis (GO:0001525)	29/236	0.08027375831779	0.56020971545043	-0.72782797959581	0.421735609291	FGFR2;E2F7;NAA15;JAG1;RORA;ITGB3;PTEN;EPHB1;EPHB2;MAP3K7;HAND2;CASP8;RHOB;HS6ST1;CIB1;B4GALT1;DAB2IP;EGFL7;LEF1;NCL;PNPLA6;VASH1;FZD6;MAPK14;VEGFA;RBPJ;SETD2;TNFAIP2;MED1
negative regulation of cellular response to growth factor stimulus (GO:0090288)	15/104	0.07031825597846	0.53904604719879	-0.66318154117955	0.40981587240341	XPO1;DAB2IP;FBN1;PPM1A;TGFB3;SMAD3;STUB1;TGFB1;OFD1;SKOR1;SPRY1;HTRA4;BCL9L;NEDD4L;PMEPA1
negative regulation of protein ubiquitination (GO:0031397)	16/113	0.07094030475273	0.53904604719879	-0.65927877059533	0.40740413861342	ANAPC5;ANAPC4;CDC20;CDC16;CDC26;PSMB7;CDKN2A;PSMA4;PSMB2;PSMD4;PSMD5;VPS28;CRY1;ABL1;TRIM39;TRIP12
liver development (GO:0001889)	13/86	0.06786372023798	0.53730713491379	-0.65572487875839	0.40732672250225	RELA;ARID5B;SMAD3;ICMT;PROX1;ACAT1;SEC63;CCND1;CDKN2B;IGF2R;PKD2;MKL2;MED1
cytoskeleton-dependent intracellular transport (GO:0030705)	15/104	0.07031825597846	0.53904604719879	-0.65434301303747	0.40435406610092	KIF14;KIF5A;UCHL1;SNAPIN;BBS12;PCM1;BLOC1S4;KIF1A;APP;IFT46;IFT20;IFT57;SSNA1;FYCO1;IFT74
regulation of protein depolymerization (GO:1901879)	1967-11-01	0.05851042451786	0.50205352610567	-0.57845980149925	0.39858688124717	CCNB1;LRRC16A;SHROOM2;PDXP;TRPV4;MID1IP1;ASPH;SPAST;MAP6D1;HDAC6;CIB1
morphogenesis of a branching structure (GO:0001763)	22/170	0.07978993037198	0.55841623653226	-0.6832604269801	0.39810213263187	FGFR2;B4GALT1;CTSZ;SLC12A2;PDGFB;TBX3;GRB2;SOX2;LEF1;GLI3;TGFB1;SRC;CTNNBIP1;CXCR4;SALL1;VEGFA;PKD2;SETD2;NFATC3;RBM15;ETV4;MED1
chondrocyte differentiation (GO:0002062)	1941-08-01	0.04842086320612	0.48519681294299	-0.55000596493758	0.39776468260905	FGFR3;HES5;IFT80;MAPK14;TRPS1;CREB3L2;AXIN2;TGFB1
transcription from RNA polymerase I promoter (GO:0006360)	1931-07-01	0.03556804331527	0.42908643657807	-0.46082641555728	0.389903800021	MNAT1;TAF1C;POLR2E;UBTF;PTRF;POLR2K;POLR1C
regulation of cell morphogenesis involved in differentiation (GO:0010769)	30/248	0.0876103704828	0.57673838348318	-0.70210663590709	0.38641598830894	MEGF8;ACHE;LIMS1;EZH2;TGFB3;PTEN;TTL;TGFB1;EPHB2;FBXW8;ROBO1;OBSL1;BCL9L;SEMA3A;AXIN2;CIB1;MAG;DAB2IP;TNIK;LEF1;SMAD3;NEUROG3;MYADM;LRRC16A;ULK1;SIPA1L1;ITGB1BP1;RGCC;VEGFA;LRP8
positive regulation of proteolysis (GO:0045862)	28/228	0.08487367423586	0.57592323560718	-0.68930779962394	0.38034687714569	USP5;PPARG;PTEN;STUB1;CUL3;AKT1;BAK1;APP;CDKN2A;HTRA2;PACSIN3;DDX3X;ROBO1;CASP7;CASP8;KCNE2;ASPH;FBXW11;HIP1;DAB2IP;SMAD3;FADD;UACA;TNFRSF10B;PLK1;IFT57;PIAS1;NEK5
mRNA 3'-end processing (GO:0031124)	13/85	0.06357672170999	0.52809310758732	-0.5945210488768	0.37959138707093	ZFP36;MAGOH;CNOT3;SRSF3;PAPOLB;EIF4A3;SRSF5;APP;UPF3B;SRSF4;CNOT6L;RQCD1;SNRPG
histone lysine methylation (GO:0034968)	1958-10-01	0.05473638294359	0.49791301887348	-0.53808286274584	0.37522125709115	SETDB2;ASH2L;EZH1;KMT2B;WHSC1L1;SETD1A;EZH2;SUV39H1;SETD7;SETD2
glycerophospholipid metabolic process (GO:0006650)	28/229	0.08803129111148	0.57673838348318	-0.64659107818925	0.35586208380931	ACHE;PITPNB;PTPMT1;GPCPD1;PTEN;HADHB;FAR1;MPPE1;AGPAT6;PLCB1;PIK3R1;PLD1;PLA2G15;LPGAT1;PLA2G10;PGAP1;PNPLA2;CHPT1;PNPLA6;PIGN;AJUBA;PLSCR1;ALOX15;PITPNM3;MBOAT7;ARF3;PDGFRB;PIP4K2C
positive regulation of epithelial cell proliferation (GO:0050679)	19/144	0.08620468065824	0.57673838348318	-0.63529906780676	0.34964733931212	B4GALT1;FGFR2;FGFR3;PDGFB;EGFL7;SOX11;RICTOR;ITGB3;STXBP4;PROX1;VASH2;TGFB1;ARNT;FOXP2;AKT1;GLUL;CCND1;VEGFA;MED1
carbohydrate homeostasis (GO:0033500)	19/143	0.08226918280507	0.568931954328	-0.61731849828411	0.34816420085423	NOX4;CYB5R4;PPARG;PDK4;MCU;FOXO3;RPS6;SIDT2;RMI1;G6PC2;AKT1;CRY2;BHLHA15;HK3;PPP3CA;CRY1;NCOR2;GPR116;SPOP
glucose homeostasis (GO:0042593)	19/143	0.08226918280507	0.568931954328	-0.61476795535088	0.34672570882044	NOX4;CYB5R4;PPARG;PDK4;MCU;FOXO3;RPS6;SIDT2;RMI1;G6PC2;AKT1;CRY2;BHLHA15;HK3;PPP3CA;CRY1;NCOR2;GPR116;SPOP
cell-type specific apoptotic process (GO:0097285)	13/86	0.06786372023798	0.53730713491379	-0.55626286552786	0.34554237181637	E2F1;E2F2;DAB2IP;DFFA;FADD;POLB;RPS6;GLI3;AKT1;BAK1;APP;CASP8;RHOB
regulation of fat cell differentiation (GO:0045598)	13/87	0.0723363444193	0.53904604719879	-0.55123159861471	0.34063592614598	ASXL2;AKT1;CEBPB;CREB1;PPARG;MEX3C;RORA;BBS12;JAG1;DKKL1;NCOR2;TGFB1;CREBL2
gland development (GO:0048732)	27/220	0.08976810427434	0.57673838348318	-0.59421357869137	0.32703526150264	FGFR2;SOX2;FSTL3;TGFB3;ACAT1;SEC63;GLI1;CDKN2B;HAND2;PKD2;MKL2;B4GALT1;TBX3;RELA;CREB1;ARID5B;LEF1;SMAD3;ICMT;FADD;PROX1;CCND1;IGF2R;SALL1;PDGFRB;RBPJ;MED1
glucose transport (GO:0015758)	1968-11-01	0.06308915593133	0.52701508518064	-0.4999273230322	0.32021650161443	AKT1;NUP133;SLC2A5;NUP160;HK3;SLC5A1;NUP37;STXBP4;TPR;NUPL1;G6PC2
cell growth (GO:0016049)	15/106	0.0787742709856	0.55841623653226	-0.54064090965708	0.31500477800801	PDGFB;SLC3A2;TGFB3;ITGB3;TGFB1;LEFTY1;NOTCH2;APP;ATAD3A;LAMB2;ULK1;MEX3C;NOP58;CYFIP1;SEMA3A
regulation of lipid kinase activity (GO:0043550)	1942-08-01	0.05360815180494	0.49767735887825	-0.4423780928909	0.30869288672187	DAB2IP;FGFR3;PDGFB;LYN;RBL1;PDGFRB;PIK3R1;TGFB1
negative regulation of neurogenesis (GO:0050768)	24/192	0.09134107051611	0.57673838348318	-0.54856241479951	0.30191038913915	MAG;FGFR3;SOX11;SOX2;ZHX2;SNAPIN;DGUOK;JAG1;PCM1;PTEN;GLI3;TGFB1;EPHB2;ATF5;APP;DLX1;HES5;ULK1;FOXG1;CTDSP1;TRPV4;SEMA3A;MED1;CIB1
odontogenesis (GO:0042476)	14/96	0.07363003679245	0.54501027233805	-0.49346464404686	0.29950867963156	MYO5A;FGFR2;DLX1;HDAC1;ITGA6;HAND2;FAM20C;TGFB3;LEF1;ID3;AXIN2;LHX8;GLI3;CHUK
negative regulation of cysteine-type endopeptidase activity involved in apoptotic process (GO:0043154)	1969-11-01	0.06789540195004	0.53730713491379	-0.46672100995483	0.28992027825421	AKT1;PAK2;DDX3X;CRYAB;VEGFA;USP47;LEF1;RFFL;FNIP1;POR;SRC
negative regulation of cellular catabolic process (GO:0031330)	19/145	0.09026101045308	0.57673838348318	-0.52667036806427	0.28986173948585	ARL2;MAD1L1;DAB2IP;ANAPC5;DFFA;WDR6;ANAPC4;CDC20;CDC16;HERC1;CDC26;AKT1;SPRY1;PLK1;WAC;BCAS3;TPR;TRIM39;TOB1
response to oxidative stress (GO:0006979)	34/290	0.09777952346185	0.5959830540385	-0.5585457798606	0.28907148376045	NDUFB4;EZH2;NFKB1;FOXO3;ARNT;AKT1;BAK1;HMOX2;APP;HTRA2;GPX4;GAB1;PSIP1;PKD2;IDH1;RHOB;ETV5;CHUK;FANCC;CRYAB;RELA;LIG1;NDUFA6;APTX;RCAN1;ALDH3B1;XPA;ADNP2;ATF4;UACA;PDGFRB;ABL1;MELK;HDAC6
cellular response to fibroblast growth factor stimulus (GO:0044344)	23/183	0.09291881877332	0.57673838348318	-0.52181329605467	0.28718856964969	FGFR2;FGFR3;PDGFB;ADCY7;GRB2;MAP2K2;CREB1;FGF12;RICTOR;FOXO3;PTEN;SRC;ITPR1;AKT1;CDKN1A;FYN;SOS1;ITGB1BP1;GAB1;PDGFRB;TNRC6B;CHUK;PIK3R1
embryonic placenta development (GO:0001892)	2023-06-01	0.03001931829665	0.40443709619783	-0.31644934450756	0.28646863760038	CEBPB;PDGFB;PKD2;TFEB;MED1;ARNT
hexose transport (GO:0008645)	1969-11-01	0.06789540195004	0.53730713491379	-0.43873807661987	0.27253768855759	AKT1;NUP133;SLC2A5;NUP160;HK3;SLC5A1;NUP37;STXBP4;TPR;NUPL1;G6PC2
positive regulation of epithelial cell migration (GO:0010634)	1979-12-01	0.07531994955358	0.55014687120211	-0.44974718031946	0.26875542157869	AKT1;PDGFB;MAPK14;ITGB1BP1;VEGFA;ITGB3;BCAS3;PROX1;ANXA3;TGFB1;HDAC6;CIB1
regulation of endothelial cell proliferation (GO:0001936)	13/88	0.0769961770538	0.55841623653226	-0.45111889639705	0.26284471869674	FGFR3;PTPRM;EGFL7;PDGFB;ITGB3;RICTOR;PROX1;VASH2;VASH1;ARNT;AKT1;RGCC;VEGFA
positive regulation of osteoclast differentiation (GO:0045672)	2022-06-01	0.02555688363712	0.37025526304449	-0.26168817484497	0.26000358629173	ASXL2;TNFSF11;ATP6AP1;CREB1;GNAS;GPR68
mitotic DNA damage checkpoint (GO:0044773)	1932-07-01	0.04034238083982	0.44410688031535	-0.32029612455446	0.25998116905481	IER3;CCND1;NBN;RFWD3;MRE11A;TIPIN;ATF2
positive regulation of blood vessel endothelial cell migration (GO:0043536)	2023-06-01	0.03001931829665	0.40443709619783	-0.28700833392315	0.25981689589803	AKT1;PDGFB;MAPK14;VEGFA;TGFB1;CIB1
regulation of cellular protein catabolic process (GO:1903362)	20/155	0.0932597117855	0.57673838348318	-0.46667513107501	0.25684236947935	CDC6;MAD1L1;DAB2IP;ANAPC5;USP5;ANAPC4;CDC20;CDC16;CDC26;PTEN;STUB1;AKT1;CUL3;UBE2K;PLK1;KCNE2;WAC;PIAS1;TPR;TRIM39
neuron recognition (GO:0008038)	1933-07-01	0.04551518559236	0.47719580044301	-0.34053602153035	0.25193821627675	MEGF8;APP;ROBO1;FOXG1;PCDH12;SEMA3A;EPHB2
regulation of potassium ion transmembrane transport (GO:1901379)	1932-07-01	0.04034238083982	0.44410688031535	-0.30999748811195	0.25162186859272	KCNN2;KCNE2;STK39;NEDD4L;GAL;DPP6;CASQ2
negative regulation of epithelial cell migration (GO:0010633)	1942-08-01	0.05360815180494	0.49767735887825	-0.33823290207345	0.23602003038409	DAB2IP;PTPRM;ITGB1BP1;RGCC;PTPN23;SEMA3A;VASH1;TGFB1
cellular response to insulin stimulus (GO:0032869)	24/195	0.10254097555042	0.59978748467688	-0.45737236264142	0.23379954886129	EGR1;SREBF1;FGFR2;MYO5A;FGFR3;GRB2;MAP2K2;PTPRA;PPARG;PDK4;PPM1A;PRKDC;STXBP4;APPL1;RPS6;APRT;AKT1;YWHAG;GOT1;SOS1;SMARCC1;GAB1;ATP6V0A1;PIK3R1
exocytosis (GO:0006887)	28/233	0.10144224169081	0.59978748467688	-0.45398451629493	0.2320677499768	MYO5A;SNAP29;RAB3D;PDGFB;TGFB3;SYT6;ITGB3;RIMS2;TGFB1;CD9;APP;BRPF3;RAB11B;SCG3;CDK16;SNAP25;SCAMP5;LYN;HCK;STXBP1;LIN7C;SNAPIN;ANXA3;LAT2;TRIM36;VEGFA;VAMP3;TNFAIP2
alcohol catabolic process (GO:0046164)	1951-09-01	0.05975950374647	0.50802683212614	-0.33976471493191	0.23009580464958	CYP46A1;EPM2A;SRD5A3;PTPMT1;GK5;PTEN;TRERF1;SMPD3;ALDH3B1
regulation of cytokine production (GO:0001817)	53/482	0.10785879690756	0.60088913795471	-0.43504868041804	0.22158979360247	ZC3HAV1;TGFB3;NFKB1;RORA;CACTIN;CD2AP;TGFB1;LSM14A;MAP3K7;TICAM1;RABGEF1;PLCB1;CHUK;SCAMP5;ZFP36;LYN;RELA;LEF1;FADD;POLR1C;NFAM1;RGCC;IL12A;EIF2AK2;MAVS;POLR2E;LITAF;POLR2K;NFKBIB;MRE11A;ACP5;PRKDC;IGF2BP2;IGF2BP3;MAPKAPK2;ATF2;ARNT;RNF125;IL17B;DDX3X;BCL3;BCL6;DDX41;PIK3R1;TRAF3;DHX9;CEBPB;POLR3H;SMAD3;KAT5;POLR3B;DDX58;RPS6KA5
response to ionizing radiation (GO:0010212)	17/127	0.09187027044564	0.57673838348318	-0.40089851197322	0.22064112029873	EGR1;NOX4;CRYAB;GRB2;PRKDC;INO80;KAT5;XRRA1;RAD51;BAK1;CDKN1A;CCND1;RFWD3;MAPK14;INTS7;RHOB;GADD45A
calcium-mediated signaling (GO:0019722)	1979-12-01	0.07531994955358	0.55014687120211	-0.3648223494909	0.21800689060265	LAT2;KSR2;BHLHA15;CXCR4;CAMK2D;MCU;RCAN1;ASPH;PPP3CA;PTGFR;HOMER2;CASQ2
response to transforming growth factor beta (GO:0071559)	21/166	0.10003731421168	0.59978748467688	-0.42224191140735	0.21584156906036	NOX4;XPO1;LIMS1;PDGFB;RBL1;TGFB3;PPM1A;SMAD3;STUB1;TGFB1;SRC;LEFTY1;FOXH1;MAP3K7;CDKN2B;HDAC1;PDGFRB;TGIF2;NEDD4L;PMEPA1;NCOR2
cellular response to transforming growth factor beta stimulus (GO:0071560)	21/166	0.10003731421168	0.59978748467688	-0.41965651684658	0.21451996738236	NOX4;XPO1;LIMS1;PDGFB;RBL1;TGFB3;PPM1A;SMAD3;STUB1;TGFB1;SRC;LEFTY1;FOXH1;MAP3K7;CDKN2B;HDAC1;PDGFRB;TGIF2;NEDD4L;PMEPA1;NCOR2
maintenance of protein location (GO:0045185)	15/108	0.08786421584733	0.57673838348318	-0.38862197823735	0.21388452710627	ARL2;CREB3;FBN1;GPAA1;G3BP2;TOPORS;MXI1;TACC3;PCM1;ARL2BP;ANKRD13C;SYNE1;CEP350;PKD2;BCL3
response to radiation (GO:0009314)	49/442	0.10819633816202	0.60088913795471	-0.41099340599791	0.20933736408427	GPR162;GRB2;COPS3;CRTC1;TIPIN;PRKDC;INO80;CABP4;SPRTN;TGFB1;AKT1;RBM4B;BAK1;APP;ERCC5;CRY2;IFT20;CASP7;INTS7;RHOB;BCL3;CRY1;PIK3R1;EGR1;NOX4;CRYAB;DTL;RELA;YY1;TANC1;KAT5;XRRA1;CDC25A;RAD51;GNAT2;RDH11;XPA;PPM1D;CDKN1A;CCND1;UACA;RFWD3;MAPK14;IL12A;USP47;RAD18;LRP8;SMC1A;GADD45A
regulation of autophagy (GO:0010506)	13/89	0.08184447969644	0.56777198709348	-0.36149397635162	0.20461837739061	AKT1;GPR162;HTRA2;IFT20;ATG4B;ULK1;WDR6;TFEB;WAC;VMP1;HERC1;ABL1;RAB33B
regulation of protein complex disassembly (GO:0043244)	1980-12-01	0.08037405738755	0.56020971545043	-0.33185635320655	0.19229219711281	CCNB1;LRRC16A;SHROOM2;PDXP;TRPV4;MID1IP1;ASPH;ETF1;SPAST;MAP6D1;HDAC6;CIB1
response to heat (GO:0009408)	1970-11-01	0.0729313150558	0.54165290963289	-0.31354869150712	0.19224606871633	OSM;AKT1;DHX9;HTRA2;LYN;PSIP1;TRPV4;POLR2D;RBBP7;DNAJB4;TPR
protein lipidation (GO:0006497)	1970-11-01	0.0729313150558	0.54165290963289	-0.29637202858719	0.18171454359929	ZDHHC14;MPPE1;ZDHHC5;PGAP1;GPAA1;PPM1A;PIGS;ZDHHC20;MAP6D1;MTTP;PIGN
regulation of JNK cascade (GO:0046328)	19/148	0.10315956864065	0.59978748467688	-0.34148453057516	0.17456002092146	DAB2IP;TNIK;LTBR;TAOK1;TPD52L1;PDCD4;DAXX;EPHB1;GPS2;AKT1;MAP3K7;DUSP3;TNFSF11;MAP3K9;HIPK3;GAB1;MAPK8IP2;PLCB1;GADD45A
regulation of lipid metabolic process (GO:0019216)	29/245	0.10976981275469	0.60369228668263	-0.33983790297455	0.17151301894377	DHH;FGFR3;PDGFB;PPARG;NFKB1;RORA;STUB1;TGFB1;AKT1;DNAJC15;DDX20;ACSL3;PIK3R1;CREBL2;SREBF1;DAB2IP;LYN;CREB1;RBL1;PDK4;SMEK2;PNPLA2;MID1IP1;GAL;PROX1;POR;DLD;PDGFRB;GPR116
negative regulation of cellular component organization (GO:0051129)	52/474	0.11320661115429	0.60711166831407	-0.34129792337503	0.17032218164746	MAD1L1;IER3;MALSU1;CDC16;PTEN;TGFB1;MAP3K7;AKT1;DNAJC15;PACSIN3;RABGEF1;TRPV4;SEMA3A;TPR;CIB1;SCAMP5;KIF14;PID1;DAB2IP;ANAPC5;DFFA;ANAPC4;DGUOK;MID1IP1;MYADM;CTNNBIP1;TRIM37;OSM;ITGB1BP1;RGCC;PMEPA1;MAP6D1;FGFR2;SHROOM2;FGFR3;PPM1A;SRC;EPHB2;DDX3X;NPM1;BCAS3;TRIP12;MAG;TAF7;CDC20;SNAPIN;CDC26;LRRC16A;CCNB1;ULK1;PLK1;HDAC6
regulation of epithelial to mesenchymal transition (GO:0010717)	1952-09-01	0.06515454953298	0.53516348398927	-0.27066126574535	0.16921282243144	DAB2IP;RGCC;EZH2;TGFB3;SMAD3;LEF1;BCL9L;AXIN2;TGFB1
T cell differentiation in thymus (GO:0033077)	1934-07-01	0.05109432125216	0.49333425812442	-0.23137377189618	0.16348137876241	ZFP36L1;NKAP;PRKDC;FADD;RPS6;GLI3;TCF3
response to fibroblast growth factor (GO:0071774)	23/187	0.10861952465613	0.60088913795471	-0.30859652375945	0.15718204211213	FGFR2;FGFR3;PDGFB;ADCY7;GRB2;MAP2K2;CREB1;FGF12;RICTOR;FOXO3;PTEN;SRC;ITPR1;AKT1;CDKN1A;FYN;SOS1;ITGB1BP1;GAB1;PDGFRB;TNRC6B;CHUK;PIK3R1
response to interleukin-1 (GO:0070555)	1971-11-01	0.07819854933257	0.55841623653226	-0.26717272497557	0.15566836215577	EGR1;ADAMTS7;RPS6KA5;DAB2IP;RELA;NFKB1;TNIP2;TRIM63;PLCB1;CACTIN;SRC
positive regulation of stress-activated protein kinase signaling cascade (GO:0070304)	16/119	0.09712134640793	0.59360889319036	-0.29642755782766	0.1545972294166	DAB2IP;TNIK;LTBR;LYN;TAOK1;TPD52L1;DAXX;MAP3K7;TNFSF11;MAP3K9;VEGFA;GAB1;MAPK8IP2;EIF2AK2;PLCB1;GADD45A
positive regulation of cysteine-type endopeptidase activity (GO:2001056)	16/119	0.09712134640793	0.59360889319036	-0.29485887580611	0.15377910745741	PPARG;SMAD3;FADD;BAK1;CDKN2A;UACA;TNFRSF10B;HTRA2;DDX3X;ROBO1;CASP7;IFT57;CASP8;ASPH;NEK5;HIP1
regulation of membrane depolarization (GO:0003254)	1934-07-01	0.05109432125216	0.49333425812442	-0.20971573053794	0.1481784927286	SCN2B;SCN3B;CAMK2D;GJA1;NEDD4L;FGF12;SRC
regulation of cell-substrate adhesion (GO:0010810)	19/149	0.10770314434153	0.60088913795471	-0.27528043396882	0.14021266421802	ARL2;PTPRJ;LIMS1;SMAD3;PTEN;MYADM;SRC;RELL2;LRRC16A;ALOX15;CDKN2A;ITGA6;MACF1;ITGB1BP1;VEGFA;BCL6;BCAS3;PIK3R1;CIB1
regulation of multi-organism process (GO:0043900)	35/306	0.11778828435372	0.62175728856097	-0.2884180964921	0.13705785817063	MAVS;ASUN;POLR2E;ZC3HAV1;POLR2K;ELL;PRDX4;POLR2D;CACTIN;AP1S1;PAK2;TARDBP;VPS4B;PLCB1;CIB1;TRAF3;B4GALT1;CREB3;HCK;TRIM26;LEF1;NPR2;PROX1;SRPK1;TAF11;DDX58;PLSCR1;MNAT1;AP2A2;TRIM59;HDAC1;FYN;GTF2F1;CACNA1H;EIF2AK2
somatic diversification of immune receptors via germline recombination within a single locus (GO:0002562)	1934-07-01	0.05109432125216	0.49333425812442	-0.19333269603232	0.13660275945797	NBN;SWAP70;LIG1;PRKDC;EXOSC3;LEF1;TCF3
somatic cell DNA recombination (GO:0016444)	1934-07-01	0.05109432125216	0.49333425812442	-0.18816943965603	0.13295456604183	NBN;SWAP70;LIG1;PRKDC;EXOSC3;LEF1;TCF3
recombinational repair (GO:0000725)	1962-10-01	0.0751150036523	0.55014687120211	-0.21065319029866	0.12588002647488	MCM9;XRCC3;NBN;MMS22L;YY1;MRE11A;LIG1;ZSWIM7;INO80;RAD51
negative regulation of DNA replication (GO:0008156)	1943-08-01	0.05913791892423	0.50449896472235	-0.17696688133436	0.12107888051305	PID1;CDC6;MRE11A;PPARG;TGFB3;TIPIN;SMC1A;TGFB1
positive regulation of intracellular protein transport (GO:0090316)	17/131	0.11084401379825	0.60369228668263	-0.20697951604028	0.10446063062674	MAVS;PCNT;TGFB3;SMAD3;PCM1;GLI3;TGFB1;DDX58;UACA;MAPK14;ITGB1BP1;ASPH;TPR;BCAS3;ACSL3;MED1;CIB1
energy derivation by oxidation of organic compounds (GO:0015980)	24/198	0.11458427535683	0.61185046448181	-0.21225924656293	0.10427604084235	FASTKD3;PTGES3;PID1;ADCY7;SLC25A4;EPM2A;STXBP1;PCDH12;TKT;MRAP2;ITPR1;AKT1;GNG8;NDUFS4;FASN;RAP1B;MARCKS;GNAS;NFATC3;SNAP25;AGL;KCNG2;GPR116;GNG7
branching involved in mammary gland duct morphogenesis (GO:0060444)	2024-06-01	0.03496260514195	0.42444986846773	-0.11888707338193	0.10188162995677	SLC12A2;TBX3;ETV4;SRC;TGFB1;MED1
extrinsic apoptotic signaling pathway via death domain receptors (GO:0008625)	1935-07-01	0.05708588184267	0.49791301887348	-0.12979590535896	0.09051056286302	DAB2IP;TNFRSF10B;DDX3X;CASP8;FADD;DAXX;PIK3R1
RNA 3'-end processing (GO:0031123)	14/101	0.09775789728183	0.5959830540385	-0.17320070658544	0.08963882110703	ZFP36;MAGOH;CNOT3;LIN28B;SRSF3;PAPOLB;EIF4A3;SRSF5;APP;UPF3B;SRSF4;CNOT6L;RQCD1;SNRPG
G2 DNA damage checkpoint (GO:0031572)	1934-07-01	0.05109432125216	0.49333425812442	-0.11664538580507	0.08241793502093	IER3;NBN;TAOK1;PLK1;DTL;MRE11A;MAPKAPK2
carbohydrate transport (GO:0008643)	14/102	0.1031048994525	0.59978748467688	-0.15470062059974	0.07907984447486	NUP133;NUP160;SLC5A1;STXBP4;NUPL1;G6PC2;AKT1;SLC2A5;HK3;SLC35D3;SLC35B4;SLC37A2;NUP37;TPR
regulation of cell morphogenesis (GO:0022604)	45/408	0.12565752972227	0.62743573315559	-0.16871157767038	0.07863883346048	MEGF8;LIMS1;ACHE;GPR162;RABGAP1;SHROOM3;TBC1D8;HEXB;EZH2;TGFB3;PTEN;TTL;TGFB1;EPHB2;FBXW8;STRIP1;ROBO1;IFT20;OBSL1;BCL9L;SEMA3A;CDC42EP4;AXIN2;CIB1;MAG;DAB2IP;FMNL3;TNIK;ZMYM3;HCK;SMAD3;LEF1;NEUROG3;MYADM;LRRC16A;FYN;ULK1;ITGB1BP1;SIPA1L1;RGCC;VEGFA;SH3KBP1;CYFIP1;LRP8;SEPT7
negative regulation of cell development (GO:0010721)	28/239	0.12392657393717	0.62175728856097	-0.15283267438429	0.07262692342945	FGFR3;SOX2;JAG1;PTEN;GLI3;TGFB1;EPHB2;APP;CTDSP1;TRPV4;SEMA3A;CIB1;MAG;DAB2IP;SOX11;ZHX2;NPR2;SNAPIN;DGUOK;GAL;PCM1;ATF5;DLX1;HES5;ULK1;ITGB1BP1;FOXG1;MED1
plasma membrane organization (GO:0007009)	16/121	0.10703401201333	0.60088913795471	-0.14106138434462	0.07184888599631	MYO5A;SCN3B;MPP5;PTEN;MYADM;AKT1;PLSCR1;BBS2;DYSF;PACSIN3;MACF1;CXCR4;FNBP1L;NDRG1;VAMP3;GOLGA4
positive regulation of endothelial cell proliferation (GO:0001938)	1963-10-01	0.08086010355042	0.56182515344228	-0.12320032083763	0.07103294276312	AKT1;FGFR3;PDGFB;EGFL7;VEGFA;RICTOR;ITGB3;VASH2;PROX1;ARNT
somatic stem cell maintenance (GO:0035019)	1944-08-01	0.06501398514827	0.5350033526447	-0.11293768829254	0.07064052113131	CDX2;FGFR3;SOX2;ZHX2;BCL9L;RBPJ;TCF7L1;VPS72
autophagy (GO:0006914)	14/102	0.1031048994525	0.59978748467688	-0.13101467434891	0.06697206534318	TOLLIP;EPM2A;TFEB;TECPR2;RAB33B;TBC1D25;LAMP1;ATG4B;FNBP1L;NBR1;ARSA;VMP1;ABL1;HDAC6
DNA catabolic process (GO:0006308)	14/102	0.1031048994525	0.59978748467688	-0.12771333819363	0.06528448872773	SMARCAD1;XRCC3;APEX2;ENDOV;APLF;DFFA;MRE11A;APTX;EXO5;XPA;MNAT1;ERCC5;KPNB1;CCNO
carboxylic acid catabolic process (GO:0046395)	24/200	0.1230826683633	0.62175728856097	-0.12076353693441	0.05738749377605	DLST;BCKDK;ACADSB;PLA2G15;ECH1;GGT1;OGDH;ALDH1L2;ACAT1;HADHB;MMAA;TST;MCCC2;GLUL;GAD2;GOT1;GGACT;GLS;DLD;PEX13;BDH2;HADH;PCCA;CROT
organic acid catabolic process (GO:0016054)	24/200	0.1230826683633	0.62175728856097	-0.11825869706615	0.05619718015988	DLST;BCKDK;ACADSB;PLA2G15;ECH1;GGT1;OGDH;ALDH1L2;ACAT1;HADHB;MMAA;TST;MCCC2;GLUL;GAD2;GOT1;GGACT;GLS;DLD;PEX13;BDH2;HADH;PCCA;CROT
regulation of viral process (GO:0050792)	19/152	0.12206591037094	0.62175728856097	-0.11755288404792	0.0558617739502	MAVS;POLR2E;ZC3HAV1;POLR2K;ELL;TRIM26;LEF1;POLR2D;PROX1;SRPK1;TAF11;PLSCR1;MNAT1;TRIM59;HDAC1;GTF2F1;TARDBP;VPS4B;EIF2AK2
regulation of muscle cell differentiation (GO:0051147)	16/122	0.11221344945182	0.60402853354848	-0.1032407533761	0.05204715756673	FGFR2;TBX3;EZH2;RCAN1;PROX1;TGFB1;HDAC1;MAPK14;PIAS1;ID3;EHD1;PLCB1;ABL1;RBPJ;TCF3;NEK5
peptidyl-tyrosine dephosphorylation (GO:0035335)	14/102	0.1031048994525	0.59978748467688	-0.10082701297081	0.05154074026132	PTPRJ;PTPRM;PTPN4;PTPRA;EPM2A;PTPN23;PTPRS;PTPMT1;PTEN;CDC25A;PGP;DUSP3;UBASH3B;DUSP6
branching morphogenesis of an epithelial tube (GO:0048754)	18/141	0.11419880133942	0.61169030681076	-0.10450390905832	0.05136671854957	B4GALT1;CTSZ;SLC12A2;TBX3;SOX2;LEF1;GLI3;TGFB1;SRC;CTNNBIP1;CXCR4;SALL1;VEGFA;PKD2;NFATC3;RBM15;ETV4;MED1
positive regulation of protein maturation (GO:1903319)	28/240	0.12795122401003	0.6345863736255	-0.0984765334566	0.04478534227748	USP5;PPARG;PTEN;STUB1;CUL3;AKT1;BAK1;APP;CDKN2A;HTRA2;PACSIN3;DDX3X;ROBO1;CASP7;CASP8;KCNE2;ASPH;FBXW11;HIP1;DAB2IP;SMAD3;FADD;UACA;TNFRSF10B;PLK1;IFT57;PIAS1;NEK5
positive regulation of protein processing (GO:0010954)	28/240	0.12795122401003	0.6345863736255	-0.09607091346607	0.04369130991379	USP5;PPARG;PTEN;STUB1;CUL3;AKT1;BAK1;APP;CDKN2A;HTRA2;PACSIN3;DDX3X;ROBO1;CASP7;CASP8;KCNE2;ASPH;FBXW11;HIP1;DAB2IP;SMAD3;FADD;UACA;TNFRSF10B;PLK1;IFT57;PIAS1;NEK5
regulation of smoothened signaling pathway (GO:0008589)	1963-10-01	0.08086010355042	0.56182515344228	-0.06921747283489	0.03990834400966	FGFR2;C2CD3;FGFR3;RFX4;IFT80;SALL1;RORA;GLI3;POR;GLI1
positive regulation of ossification (GO:0045778)	1983-12-01	0.09679132433461	0.59323281863335	-0.06550803416467	0.03420622181756	ASXL2;CTNNBIP1;CEBPB;SOX11;ATP6AP1;FAM20C;TGFB3;SMAD3;GNAS;JAG1;GLI3;TGFB1
cellular response to steroid hormone stimulus (GO:0071383)	16/123	0.1175411796914	0.62175728856097	-0.0677838789543	0.03221127030851	EGR1;ESRRA;PPARG;RXRG;LEF1;PAQR7;PAQR8;TRIM24;RORA;KAT5;TRIM63;TGFB1;SRC;CCDC62;BCAS3;MED1
response to osmotic stress (GO:0006970)	1964-10-01	0.08686779999675	0.57673838348318	-0.0471612215604	0.02595595755277	CUL5;SLC12A2;DDX3X;TSC22D4;PKD2;TRPV4;STK39;NEDD4L;ATF2;RCSD1
positive regulation of histone modification (GO:0031058)	1955-09-01	0.08313178025554	0.5726393268978	-0.04607128453055	0.02568470460977	CCNB1;ASXL2;SREBF1;RPS6KA5;HIST1H1B;VEGFA;EED;PAXBP1;TGFB1
skin development (GO:0043588)	1935-07-01	0.05708588184267	0.49791301887348	-0.03561514509874	0.02483550479054	PTGES3;ITGA6;GJB3;GNAS;ARRDC3;COL5A3;TCF7L1
positive regulation of protein localization to nucleus (GO:1900182)	1984-12-01	0.10268269774068	0.59978748467688	-0.03191011052748	0.01631180642913	DDX58;MAVS;UACA;FYN;MAPK14;TGFB3;SMAD3;TPR;CD2AP;GLI3;TGFB1;MED1
DNA biosynthetic process (GO:0071897)	1954-09-01	0.07683933191048	0.55841623653226	-0.02598203125062	0.01513844742436	DTL;WRNIP1;LIG1;POLE;POLA1;POLB;SPRTN;SPATA22;SYCP1
regulation of phosphatidylinositol 3-kinase activity (GO:0043551)	1936-07-01	0.06349416104521	0.52809310758732	-0.01111437811949	0.00709633782484	DAB2IP;FGFR3;PDGFB;LYN;PDGFRB;PIK3R1;TGFB1
positive regulation of defense response (GO:0031349)	40/272	0.00424750812448	0.14663858126611	-2.11037397126039	0	MAVS;ZC3HAV1;NFKBIB;UNC93B1;MAPKAPK3;GJA1;UBE2V1;NFKB1;MAPKAPK2;TGFB1;ATF2;MAP3K7;LSM14A;IL17B;TICAM1;CASP8;PELI2;TNIP2;CHUK;TRAF3;MAP2K2;RELA;HCK;CREB1;FADD;TAB2;POLR3B;TAB3;OSM;RPS6KA5;DDX58;LAMP1;PLSCR1;DUSP3;TNFSF11;RPS19;MAPK14;IL12A;MED1;DUSP6
negative regulation of cell division (GO:0051782)	14/66	0.00605818381893	0.18211642378117	-1.71319693016434	0	FGFR2;MAD1L1;FGFR3;ANAPC5;E2F7;ANAPC4;CDC20;CDC16;CDC26;OSM;PLK1;RGCC;VPS4A;TPR
regulation of chromosome organization (GO:0033044)	27/172	0.00820391970313	0.21971588586758	-1.96079128826433	0	MAD1L1;KMT2B;PAXBP1;CDC16;PTEN;TGFB1;CUL3;CAMK2D;EED;TPR;AXIN2;TRIP12;SREBF1;ASXL2;ANAPC5;HIST1H1B;ANAPC4;TAF7;CDC20;CDC26;DPPA2;RPS6KA5;CCNB1;RNF4;PLK1;TRPS1;VEGFA
positive regulation of chromosome segregation (GO:0051984)	2015-12-05	0.01062608422681	0.24714034841198	-0.00062257154139	0	CCNB1;CUL3;CDC6;PLK1;PTEN
regulation of protein modification by small protein conjugation or removal (GO:1903320)	33/228	0.01076152237693	0.24897993394572	-1.8248658479526	0	FGFR3;TOLLIP;SPRTN;CDC16;PTEN;DAXX;STUB1;ARNT;PSMB7;AHRR;CDKN2A;TICAM1;PSMB2;PSMD4;PSMD5;CRY1;TRIP12;EGR1;ANAPC5;ANAPC4;CDC20;HMG20B;TOPORS;CDC26;ARRDC3;CCNB1;PLK1;PSMA4;PIAS1;VPS28;ABL1;UBE2S;TRIM39
regulation of nuclear division (GO:0051783)	22/138	0.01376588098004	0.27912598390507	-1.7213873911576	0	FGFR2;CDC6;MAD1L1;FGFR3;PDGFB;ANAPC5;ANAPC4;PDXP;CDC20;CDC16;CDC26;PTEN;TGFB1;GPR3;OSM;CUL3;PLK1;RGCC;PDGFRB;OBSL1;TPR;PLCB1
maturation of SSU-rRNA (GO:0030490)	2015-08-04	0.01386869474429	0.27912598390507	3.21483615449998	0	NOP14;RPS19;BYSL;NOL11
ectodermal placode formation (GO:0060788)	2014-05-01	0.01736862976522	0.31979989555213	0.1968323906349	0	TBX3;HDAC1;SOX2;GNAS;PROX1
mitochondrial calcium ion transport (GO:0006851)	2015-09-04	0.01873154905649	0.32717278767039	2.65663904652631	0	SMDT1;BHLHA15;MICU2;MCU
labyrinthine layer development (GO:0060711)	2015-09-04	0.01873154905649	0.32717278767039	2.95268631638705	0	CDX2;GAB1;PCDH12;BIRC6
negative regulation of nucleocytoplasmic transport (GO:0046823)	1962-12-01	0.01893285273241	0.3276294042601	-1.40996469077276	0	DAB2IP;UACA;LITAF;CREB3;PPM1A;PKD2;G3BP2;MXI1;AXIN2;TACC3;TPR;FBXW11
craniofacial suture morphogenesis (GO:0097094)	2015-05-01	0.02160449592308	0.3397518415804	0.30118762115202	0	FGFR2;MEGF8;TGFB3;GLI3;TGFB1
mammary gland epithelial cell proliferation (GO:0033598)	2015-05-01	0.02160449592308	0.3397518415804	0.42408198184022	0	CCND1;TNFSF11;CEBPB;CHUK;MED1
maintenance of protein location in nucleus (GO:0051457)	2015-05-01	0.02160449592308	0.3397518415804	0.57264193058307	0	ARL2;SYNE1;BCL3;TOPORS;ARL2BP
ubiquitin-dependent protein catabolic process via the multivesicular body sorting pathway (GO:0043162)	2015-05-01	0.02160449592308	0.3397518415804	0.54076535193594	0	TSG101;PTPN23;NEDD4L;VPS28;HDAC6
positive regulation of extracellular matrix organization (GO:1903055)	2015-10-04	0.02452678922845	0.36127960533512	2.37677001361821	0	RGCC;SMAD3;TGFB1;CIB1
negative regulation of necrotic cell death (GO:0060547)	2015-11-04	0.03128825852917	0.40572671526946	2.74255130014292	0	MAP3K7;SLC25A4;CASP8;FADD
negative regulation of adherens junction organization (GO:1903392)	2015-11-04	0.03128825852917	0.40572671526946	2.8140857274582	0	ITGB1BP1;BCAS3;PTEN;SRC
negative regulation of focal adhesion assembly (GO:0051895)	2015-11-04	0.03128825852917	0.40572671526946	2.88527923190062	0	ITGB1BP1;BCAS3;PTEN;SRC
regulation of microtubule cytoskeleton organization (GO:0070507)	16/100	0.0314675504907	0.40572671526946	-1.32370801020911	0	ARL2;XPO1;XRCC3;MID1IP1;TRIM37;CCNB1;RGS2;RNF4;NPM1;SKA3;TRPV4;TPR;SPAST;MAP6D1;CIB1;HDAC6
lymphocyte apoptotic process (GO:0070227)	2017-05-01	0.03195543509717	0.40572671526946	0.72250195855712	0	AKT1;BAK1;DFFA;RPS6;GLI3
regulation of Wnt signaling pathway (GO:0030111)	29/214	0.03209623082026	0.40572671526946	-1.46569402835478	0	FGFR2;GPR162;FGFR3;SOX2;PPM1A;NFKB1;GLI3;LGR5;LATS2;TCF7L1;SRC;GLI1;NPHP3;MACF1;IFT20;AXIN2;EGR1;DAB2IP;GSC;IFT80;LEF1;SMAD3;FZD6;CTNNBIP1;CCND1;MAPK14;SALL1;KREMEN1;RBPJ
regulation of stress-activated protein kinase signaling cascade (GO:0070302)	24/171	0.03521143612002	0.4262995512723	-1.40275852911273	0	DAB2IP;TNIK;LTBR;LYN;TAOK1;MAP2K2;TPD52L1;PDCD4;DAXX;EPHB1;GPS2;AKT1;MAP3K7;DUSP3;TNFSF11;MAP3K9;NBR1;HIPK3;VEGFA;GAB1;MAPK8IP2;EIF2AK2;PLCB1;GADD45A
double-strand break repair via nonhomologous end joining (GO:0006303)	2018-05-01	0.03811448604061	0.43747510081414	0.9132966116524	0	MRE11A;LIG1;POLA1;PRKDC;XRCC6BP1
positive regulation of cell junction assembly (GO:1901890)	2018-05-01	0.03811448604061	0.43747510081414	0.77745907310504	0	PTPRJ;LIMS1;ITGB1BP1;VEGFA;SMAD3
non-recombinational repair (GO:0000726)	2018-05-01	0.03811448604061	0.43747510081414	0.95214943768246	0	MRE11A;LIG1;POLA1;PRKDC;XRCC6BP1
regulation of osteoclast differentiation (GO:0045670)	1954-10-01	0.03838548090289	0.43800241085462	-0.83685623675573	0	ASXL2;ESRRA;TNFSF11;ATP6AP1;CREB1;TFE3;FSTL3;GNAS;GPR68;PIK3R1
interleukin-1-mediated signaling pathway (GO:0070498)	2015-12-04	0.03903613783812	0.43800241085462	3.35325713933686	0	EGR1;RPS6KA5;TNIP2;PLCB1
I-kappaB phosphorylation (GO:0007252)	2015-12-04	0.03903613783812	0.43800241085462	2.96500731949449	0	MAP3K7;DAB2IP;PRDX4;CHUK
cellular response to vascular endothelial growth factor stimulus (GO:0035924)	2025-06-01	0.04040076168517	0.44410688031535	0.02366296452753	0	DAB2IP;MAPK14;ITGB1BP1;VEGFA;PDGFRB;MAPKAPK2
cytoplasmic microtubule organization (GO:0031122)	2025-06-01	0.04040076168517	0.44410688031535	0.11850029480784	0	MAP10;TRPV4;TUBG1;PCM1;TACC3;CIB1
negative regulation of RNA splicing (GO:0033119)	2019-05-01	0.0449493512948	0.47633377307366	1.03814340368374	0	RPS26;SRSF4;SRSF10;SAP18;PTBP2
branched-chain amino acid catabolic process (GO:0009083)	2019-05-01	0.0449493512948	0.47633377307366	1.18789077861051	0	MCCC2;ACADSB;BCKDK;DLD;ACAT1
aging (GO:0007568)	27/204	0.04679771996411	0.48192348407631	-1.24841512394105	0	LIMS1;LITAF;GRB2;TGFB3;PDCD4;CANX;PTEN;SEC63;TGFB1;AKT1;BAK1;CDKN2A;CDKN2B;CASP7;GPX4;CACYBP;NPM1;KCNE2;NOX4;SREBF1;TBX3;CRYAB;RELA;IREB2;CDKN1A;MAPK14;FOXG1
response to nerve growth factor (GO:1990089)	2013-04-01	0.04777769279213	0.48192348407631	3.5365317010616	0	RAB35;RAP1B;EHD1;CIB1
cellular response to nerve growth factor stimulus (GO:1990090)	2013-04-01	0.04777769279213	0.48192348407631	3.58989266449843	0	RAB35;RAP1B;EHD1;CIB1
execution phase of apoptosis (GO:0097194)	2020-05-01	0.05246818690705	0.49333425812442	1.29611599509041	0	AKT1;HTRA2;TAOK1;CASP7;CASP8
regulation of transcription involved in cell fate commitment (GO:0060850)	2020-05-01	0.05246818690705	0.49333425812442	1.32690419419373	0	DLX1;CEBPB;PPARG;RORA;PROX1
maintenance of location (GO:0051235)	21/152	0.05258213070301	0.49333425812442	-1.0416091954579	0	ARL2;CREB3;HEXB;FBN1;GPAA1;G3BP2;PNPLA2;TOPORS;MXI1;PCM1;TACC3;FTH1;ARL2BP;SYNE1;ANKRD13C;CRY2;CEP350;PKD2;BCL3;CRY1;CASQ2
negative regulation of ligase activity (GO:0051352)	1974-12-01	0.0531323044064	0.49534104044702	-0.74233519622374	0	PSMB7;CDKN2A;ANAPC5;PSMA4;ANAPC4;PSMB2;CDC20;PSMD4;CDC16;PSMD5;CDC26;ABL1
negative regulation of DNA-dependent DNA replication (GO:2000104)	2014-04-01	0.05750821738709	0.49791301887348	3.3206602140163	0	PID1;MRE11A;TIPIN;SMC1A
branch elongation of an epithelium (GO:0060602)	2014-04-01	0.05750821738709	0.49791301887348	2.90508025983046	0	FGFR2;SPRY1;TMTC3;TGFB1
intra-S DNA damage checkpoint (GO:0031573)	2015-08-03	0.05763156940159	0.49791301887348	10.03176519638906	0	MRE11A;TIPIN;ATF2
negative regulation of potassium ion transmembrane transporter activity (GO:1901017)	2015-08-03	0.05763156940159	0.49791301887348	9.2795927243279	0	STK39;NEDD4L;CASQ2
regulation of DNA endoreduplication (GO:0032875)	2015-08-03	0.05763156940159	0.49791301887348	9.58629988602423	0	E2F7;MRE11A;SMC1A
ribosomal small subunit assembly (GO:0000028)	2015-08-03	0.05763156940159	0.49791301887348	10.05674183116458	0	RPS19;RPS17;RPS6
negative regulation of execution phase of apoptosis (GO:1900118)	2015-08-03	0.05763156940159	0.49791301887348	10.00494167318896	0	PAK2;DFFA;RFFL
positive regulation of mitotic sister chromatid separation (GO:1901970)	2015-08-03	0.05763156940159	0.49791301887348	9.61811650441602	0	CUL3;PLK1;PTEN
radial glial cell differentiation (GO:0060019)	2015-08-03	0.05763156940159	0.49791301887348	9.56862785635662	0	HES5;LEF1;GLI3
regulation of atrial cardiac muscle cell membrane depolarization (GO:0060371)	2015-08-03	0.05763156940159	0.49791301887348	11.38564316777563	0	SCN2B;SCN3B;GJA1
positive regulation of metaphase/anaphase transition of cell cycle (GO:1902101)	2015-08-03	0.05763156940159	0.49791301887348	9.78210616281547	0	CUL3;PLK1;PTEN
reproductive structure development (GO:0048608)	33/265	0.05768985418946	0.49791301887348	-1.08875191779755	0	FGFR2;CDX2;UBE3A;E2F7;KMT2B;SOX2;PPARG;FSTL3;PRDX4;SRC;AKT1;BAK1;FBXW8;GAB1;RNF38;CSDE1;IDH1;HS6ST1;LHX8;TBX3;ARID5B;GJB3;PCDH12;BIRC6;ESX1;RPS6;FZD6;NCOA1;NCOA4;SALL1;VEGFA;MERTK;RBPJ
negative regulation of protein modification by small protein conjugation or removal (GO:1903321)	17/119	0.06050705800506	0.51167420121609	-0.83463395362118	0	ANAPC5;ANAPC4;HMG20B;CDC20;CDC16;CDC26;PSMB7;CDKN2A;PSMA4;PSMB2;PSMD4;PSMD5;VPS28;CRY1;ABL1;TRIM39;TRIP12
oogenesis (GO:0048477)	2021-05-01	0.06067374551646	0.51167420121609	1.76427672216324	0	HEXB;PAQR7;PAQR8;DDX20;SRC
positive regulation of protein serine/threonine kinase activity (GO:0071902)	32/257	0.06090604751676	0.51265490281249	-1.03161247070508	0	PDGFB;EZH2;MAPKAPK3;TGFB3;MAPKAPK2;DAXX;TGFB1;MAP3K7;AKT1;CXCR4;MAP3K9;GAB1;PKD2;CIB1;NOX4;DAB2IP;MAP2K2;TPD52L1;PROX1;TAB2;TAB3;AJUBA;SPDYA;CCND1;TNFRSF10B;TNFSF11;MAPK14;RGCC;VEGFA;PDGFRB;GADD45A;MAPRE3
regulation of defense response to virus by virus (GO:0050690)	2029-06-01	0.06728130189221	0.53730713491379	0.70967453634452	0	AP2A2;AP1S1;PAK2;FYN;HCK;EIF2AK2
positive regulation of protein depolymerization (GO:1901881)	2015-04-01	0.06821210741947	0.53730713491379	3.79133894813407	0	LRRC16A;PDXP;TRPV4;SPAST
regulation of mammary gland epithelial cell proliferation (GO:0033599)	2015-04-01	0.06821210741947	0.53730713491379	3.43131570670733	0	CCND1;ROBO1;ETV4;MED1
positive regulation of calcium ion-dependent exocytosis (GO:0045956)	2015-04-01	0.06821210741947	0.53730713491379	3.69579147017613	0	STXBP1;CACNA1H;PLCB1;SCAMP5
snRNA metabolic process (GO:0016073)	2015-04-01	0.06821210741947	0.53730713491379	4.00243494038807	0	INTS9;INTS7;INTS2;MEPCE
positive regulation of microtubule polymerization or depolymerization (GO:0031112)	2015-04-01	0.06821210741947	0.53730713491379	3.70463936548675	0	ARL2;RGS2;TRPV4;SPAST
cellular response to external stimulus (GO:0071496)	24/185	0.06843349304761	0.53809182522664	-0.89704739874367	0	EGR1;SREBF1;LTBR;LYN;PDK4;GJA1;FADD;NFKB1;FNIP1;AKT1;BAK1;DNAJC15;NCOA1;CHMP1A;CDKN1A;GLUL;TNFRSF10B;ITGA6;CDKN2B;ULK1;NBR1;CASP8;GADD45A;HDAC6
regulation of isotype switching (GO:0045191)	2022-05-01	0.0695635687849	0.53904604719879	1.57965067529821	0	APLF;EXOSC3;BCL6;TGFB1;THOC1
regulation of histone deacetylation (GO:0031063)	2022-05-01	0.0695635687849	0.53904604719879	1.60516467026719	0	SREBF1;TRPS1;VEGFA;CAMK2D;TGFB1
double-strand break repair via homologous recombination (GO:0000724)	1961-10-01	0.06963178475244	0.53904604719879	-0.2903393835227	0	MCM9;XRCC3;NBN;MMS22L;YY1;MRE11A;LIG1;ZSWIM7;INO80;RAD51
somatic diversification of immune receptors (GO:0002200)	1937-07-01	0.07032163884079	0.53904604719879	0.27419482844954	0	NBN;SWAP70;LIG1;PRKDC;EXOSC3;LEF1;TCF3
energy reserve metabolic process (GO:0006112)	21/158	0.07041566917975	0.53904604719879	-0.79615659520188	0	PTGES3;PID1;ADCY7;SLC25A4;EPM2A;STXBP1;PCDH12;TKT;MRAP2;ITPR1;AKT1;GNG8;FASN;RAP1B;MARCKS;GNAS;SNAP25;AGL;KCNG2;GPR116;GNG7
response to temperature stimulus (GO:0009266)	17/122	0.07125652324302	0.53904604719879	-0.70595673071123	0	DHX9;LYN;RBM3;PPARG;POLR2D;GMPR;RBBP7;EPHB1;OSM;AKT1;HTRA2;VEGFA;CASP8;PSIP1;TRPV4;TPR;DNAJB4
ventricular trabecula myocardium morphogenesis (GO:0003222)	2015-09-03	0.07221919428778	0.53904604719879	9.19050098833318	0	FOXH1;RBPJ;MED1
heart field specification (GO:0003128)	2015-09-03	0.07221919428778	0.53904604719879	9.54989873785041	0	FOXH1;AXIN2;RBPJ
neurotransmitter catabolic process (GO:0042135)	2015-09-03	0.07221919428778	0.53904604719879	11.00595981593273	0	NAALAD2;ACHE;MAOA
deoxyribonucleoside monophosphate metabolic process (GO:0009162)	2015-09-03	0.07221919428778	0.53904604719879	10.4600537443996	0	NT5M;DCK;DGUOK
lysine metabolic process (GO:0006553)	2015-09-03	0.07221919428778	0.53904604719879	10.25612863534126	0	DLST;DLD;OGDH
regulation of hormone metabolic process (GO:0032350)	1930-06-01	0.07530260684237	0.55014687120211	0.85300891636781	0	DUOXA1;GAL;STUB1;TRERF1;POR;ARNT
negative regulation of osteoblast differentiation (GO:0045668)	1938-07-01	0.07756898449024	0.55841623653226	0.33468319788456	0	HAND2;NBR1;SOX2;SMAD3;ID3;AXIN2;TOB1
nucleotide-binding domain, leucine rich repeat containing receptor signaling pathway (GO:0035872)	1946-08-01	0.077814210889	0.55841623653226	0.03924293410286	0	MAP3K7;APP;RELA;CASP8;UBE2V1;TAB2;CHUK;TAB3
monosaccharide transport (GO:0015749)	1971-11-01	0.07819854933257	0.55841623653226	-0.25318210115634	0	AKT1;NUP133;SLC2A5;NUP160;HK3;SLC5A1;NUP37;STXBP4;TPR;NUPL1;G6PC2
transcription elongation from RNA polymerase I promoter (GO:0006362)	2023-05-01	0.07913023947653	0.55841623653226	1.99567611982207	0	MNAT1;TAF1C;UBTF;POLR2K;POLR1C
oligodendrocyte differentiation (GO:0048709)	2023-05-01	0.07913023947653	0.55841623653226	1.94591647676029	0	EGR1;PTPRJ;TSPAN2;CDKN2C;GLI3
branched-chain amino acid metabolic process (GO:0009081)	2023-05-01	0.07913023947653	0.55841623653226	2.08584573062116	0	MCCC2;ACADSB;BCKDK;DLD;ACAT1
positive regulation of mRNA 3'-end processing (GO:0031442)	2016-04-01	0.07986401029382	0.55841623653226	4.44522549001821	0	CCNB1;ZFP36;TNRC6B;TOB1
purine-containing compound salvage (GO:0043101)	2016-04-01	0.07986401029382	0.55841623653226	4.06678084632039	0	DCK;DGUOK;GMPR;APRT
V(D)J recombination (GO:0033151)	2016-04-01	0.07986401029382	0.55841623653226	4.20329413389252	0	LIG1;PRKDC;LEF1;TCF3
adult heart development (GO:0007512)	2016-04-01	0.07986401029382	0.55841623653226	4.26856590487549	0	ASXL2;MNAT1;HAND2;GJA1
negative regulation of translation (GO:0017148)	1972-11-01	0.08369825165233	0.5726393268978	-0.1938816845271	0	ZFP36;EIF4A3;DDX3X;MALSU1;IREB2;IGF2BP2;CELF1;IGF2BP3;EIF2AK2;TPR;TOB1
nuclear-transcribed mRNA catabolic process, exonucleolytic (GO:0000291)	1931-06-01	0.08384196526429	0.5726393268978	1.16178285073752	0	PATL1;EXOSC8;DIS3L2;EXOSC3;EDC4;LSM3
7-methylguanosine mRNA capping (GO:0006370)	1931-06-01	0.08384196526429	0.5726393268978	1.16430913987244	0	MNAT1;POLR2E;POLR2K;GTF2F1;FAM103A1;POLR2D
morphogenesis of a branching epithelium (GO:0061138)	21/162	0.08436931667271	0.57535186786526	-0.60506851540499	0	FGFR2;B4GALT1;CTSZ;SLC12A2;PDGFB;TBX3;GRB2;SOX2;LEF1;GLI3;TGFB1;SRC;CTNNBIP1;CXCR4;SALL1;VEGFA;PKD2;NFATC3;RBM15;ETV4;MED1
cellular process involved in reproduction in multicellular organism (GO:0022412)	28/228	0.08487367423586	0.57592323560718	-0.73487876875536	0	DHH;KMT2B;HEXB;PRKDC;PAQR7;PAQR8;FOXO3;SYCP1;SRC;TGFB1;AKT1;CD9;ZPBP;CXCR4;DND1;DDX20;ETV5;SEC23IP;CIB1;FANCC;AFF4;SRPK1;CCNB1;BBS2;DLD;CELF1;PRSS42;NUP210L
nuclear envelope disassembly (GO:0051081)	1939-07-01	0.08523507492353	0.57592323560718	0.55193645432306	0	CCNB1;NUP133;NUP160;PLK1;NUP37;TPR;NUPL1
embryonic skeletal system morphogenesis (GO:0048704)	1981-12-01	0.08563698805993	0.57673838348318	-0.19193238409974	0	ASXL2;FGFR2;EIF4A3;MEGF8;GSC;HOXA4;SOX11;SMAD3;GNAS;SETD2;ALX4;GLI3
misfolded or incompletely synthesized protein catabolic process (GO:0006515)	2015-10-03	0.08826548785977	0.57673838348318	10.82848378088946	0	UBE2W;STUB1;HDAC6
regulation of mitotic cell cycle spindle assembly checkpoint (GO:0090266)	2015-10-03	0.08826548785977	0.57673838348318	9.50388905786558	0	XRCC3;PCID2;TPR
regulation of glomerular filtration (GO:0003093)	2015-10-03	0.08826548785977	0.57673838348318	8.89088799869211	0	PDGFB;GJA1;UTS2R
inositol phosphate dephosphorylation (GO:0046855)	2015-10-03	0.08826548785977	0.57673838348318	10.7996161161218	0	EPM2A;PTPMT1;PTEN
cellular response to virus (GO:0098586)	2015-10-03	0.08826548785977	0.57673838348318	9.05603037796778	0	LSM14A;DDX58;MAVS
nodal signaling pathway (GO:0038092)	2015-10-03	0.08826548785977	0.57673838348318	9.81108719133187	0	FOXH1;SMAD3;TGIF2
biotin metabolic process (GO:0006768)	2015-10-03	0.08826548785977	0.57673838348318	10.51240479248293	0	MCCC2;SLC5A6;PCCA
protein acylation (GO:0043543)	20/154	0.08924437790606	0.57673838348318	-0.52007205452397	0	ESCO1;ING3;ZDHHC5;PPM1A;NAA15;LEF1;TAF6L;KAT5;POR;ATF2;MAP3K7;ZDHHC14;BRPF1;NCOA1;BRPF3;ACTL6A;ZDHHC20;TCF3;MDH2;MAP6D1
protein import into nucleus, translocation (GO:0000060)	2024-05-01	0.08936168138372	0.57673838348318	1.9445578802582	0	AKT1;BCL3;BCL6;KPNB1;TGFB1
establishment of pigment granule localization (GO:0051905)	2024-05-01	0.08936168138372	0.57673838348318	2.26285389336162	0	MYO5A;BBS2;SHROOM2;RAB11B;DCTN2
positive regulation of Notch signaling pathway (GO:0045747)	2024-05-01	0.08936168138372	0.57673838348318	2.21391654408817	0	HES5;ITGB1BP1;AAK1;SOX2;JAG1
monosaccharide biosynthetic process (GO:0046364)	1956-09-01	0.08972460364578	0.57673838348318	0.20230320015622	0	SLC25A11;ATF4;GOT1;ATF3;TKT;CHST15;CRY1;MDH2;G6PC2
endoplasmic reticulum calcium ion homeostasis (GO:0032469)	2017-04-01	0.09243000839252	0.57673838348318	3.99153852935558	0	BAK1;APP;CAMK2D;ITPR1
cofactor catabolic process (GO:0051187)	2017-04-01	0.09243000839252	0.57673838348318	4.27461319012945	0	HMOX2;ASPDH;PDXP;ALDH1L2
apoptotic process involved in morphogenesis (GO:0060561)	2017-04-01	0.09243000839252	0.57673838348318	3.99841988088854	0	BAK1;CRYAB;HAND2;LEF1
regulation of smooth muscle cell differentiation (GO:0051150)	2017-04-01	0.09243000839252	0.57673838348318	3.89827873451379	0	FGFR2;RCAN1;PIAS1;TGFB1
synaptic transmission, cholinergic (GO:0007271)	2017-04-01	0.09243000839252	0.57673838348318	4.35395636891821	0	ACHE;BCHE;RIC3;CHRNE
eye photoreceptor cell development (GO:0042462)	1932-06-01	0.09289332562784	0.57673838348318	1.3160015445999	0	NRL;VEGFA;CABP4;RPGRIP1;TOPORS;GNAT2
RNA capping (GO:0036260)	1932-06-01	0.09289332562784	0.57673838348318	1.36422014010022	0	MNAT1;POLR2E;POLR2K;GTF2F1;FAM103A1;POLR2D
regulation of phosphoprotein phosphatase activity (GO:0043666)	1932-06-01	0.09289332562784	0.57673838348318	1.26906234341464	0	CRY2;NUAK1;PPP1R12A;PDGFRB;RCAN1;PPP2R4
transport of virus (GO:0046794)	1932-06-01	0.09289332562784	0.57673838348318	1.31511126378069	0	XPO1;TSG101;DDX39B;VPS28;KPNB1;THOC1
myeloid cell development (GO:0061515)	1932-06-01	0.09289332562784	0.57673838348318	1.30286996783059	0	G6B;TSPAN2;BCL6;ABI1;RPS6;MED1
multi-organism localization (GO:1902579)	1932-06-01	0.09289332562784	0.57673838348318	1.33520944667191	0	XPO1;TSG101;DDX39B;VPS28;KPNB1;THOC1
positive regulation of protein kinase activity (GO:0045860)	51/456	0.09321318528706	0.57673838348318	-0.61465083559349	0	ADCY7;PDGFB;EZH2;TGFB3;DAXX;TGFB1;MAP3K7;AKT1;PAK2;CXCR4;MAP3K9;GAB1;CIB1;DAB2IP;TNIK;PROX1;SPDYA;CCND1;MAP3K15;TNFRSF10B;ITGB1BP1;RGCC;VEGFA;PDGFRB;EIF2AK2;GADD45A;MAPRE3;MAPKAPK3;ABI1;MAPKAPK2;ITGB3;PKD2;NOX4;MAP2K2;JTB;TPD52L1;TAB2;TAB3;AJUBA;ATF6;HYOU1;CDKN1A;ATF4;ATF3;DNAJB9;TNFSF11;MAPK14;MAPK8IP2;LRP8;RAP1B;MBTPS1
histone methylation (GO:0016571)	1974-11-01	0.09539707555362	0.58794934012756	0.00956416891333	0	SETDB2;ASH2L;EZH1;KMT2B;WHSC1L1;SETD1A;EZH2;SUV39H1;EED;SETD7;SETD2
protein maturation (GO:0051604)	27/222	0.09654967741769	0.59298654440743	-0.50334769251387	0	TSG101;PPARG;PRDX4;RCE1;GGT1;SERPINH1;GLI3;STUB1;AIP;BAK1;CDKN2A;HTRA2;ROBO1;CASP7;CASP8;ASPH;HIP1;AGA;CTSZ;C2CD3;SMAD3;FADD;CAPN2;TNFRSF10B;IFT57;ADAMTS3;VPS28
neurotransmitter secretion (GO:0007269)	1957-09-01	0.09661695224561	0.59298654440743	0.32709041551321	0	GAD2;SLC6A11;MAOA;GLS;STXBP1;LIN7C;SNAPIN;RIMS2;SNAP25
regulation of response to extracellular stimulus (GO:0032104)	1949-08-01	0.09963713431709	0.59978748467688	0.44380315459038	0	BBS2;GPR162;IFT20;ULK1;WAC;TRIM24;MED1;RAB33B
regulation of bone mineralization (GO:0030500)	1966-10-01	0.09967051735314	0.59978748467688	0.16346925895685	0	ASXL2;NBR1;FAM20C;MATN1;TGFB3;TXLNG;GJA1;SMAD3;CREB3L1;TGFB1
regulation of potassium ion transmembrane transporter activity (GO:1901016)	2025-05-01	0.10024149663639	0.59978748467688	2.27837148067944	0	KCNE2;STK39;NEDD4L;GAL;CASQ2
regulation of cytoskeleton organization (GO:0051493)	40/350	0.10124053775536	0.59978748467688	-0.59451514704588	0	XPO1;XRCC3;SHROOM2;GRB2;IQGAP2;CD2AP;TGFB1;NPM1;SKA3;TRPV4;TPR;BCAS3;CIB1;ARL2;NOX4;TAOK1;HCK;PDXP;SMAD3;RICTOR;MID1IP1;CAPN2;PROX1;MYADM;VASP;JMY;CCNB1;LRRC16A;TRIM37;ALOX15;RGS2;RNF4;ITGB1BP1;RGCC;PDGFRB;CYFIP1;ABL1;SPAST;MAP6D1;HDAC6
protein autoubiquitination (GO:0051865)	1941-07-01	0.10181024534218	0.59978748467688	0.82851538896807	0	TRIM37;UHRF2;RNF4;UBE3A;RNF181;STUB1;UBE2T
regulation of bone resorption (GO:0045124)	1933-06-01	0.10244804286475	0.59978748467688	1.37443151624212	0	TNFSF11;ATP6AP1;VEGFA;PDK4;ITGB3;SRC
response to progesterone (GO:0032570)	1933-06-01	0.10244804286475	0.59978748467688	1.26994765879252	0	SREBF1;NCOA1;RELA;TGFB3;SRC;TGFB1
regulation of tissue remodeling (GO:0034103)	1958-09-01	0.10380710181276	0.59978748467688	0.33176831589206	0	B4GALT1;TNFSF11;ATP6AP1;VEGFA;PDK4;GJA1;ITGB3;SRC;TGFB1
platelet activation (GO:0030168)	25/205	0.10431225166534	0.59978748467688	-0.37014491121027	0	PDGFB;LYN;GRB2;TGFB3;ITGB3;TGFB1;SRC;ITPR1;FZD6;AKT1;CD9;PLSCR1;APP;BRPF3;DGKE;FYN;SOS1;MAPK14;VEGFA;SCG3;RHOB;RAP1B;MERTK;ENTPD2;PIK3R1
regulation of autophagic vacuole assembly (GO:2000785)	2015-11-03	0.10564876930121	0.59978748467688	10.84492310743771	0	GPR162;IFT20;RAB33B
basic amino acid transport (GO:0015802)	2015-11-03	0.10564876930121	0.59978748467688	9.79366424802004	0	SLC7A3;SLC7A2;SLC15A4
neural tube formation (GO:0001841)	2015-11-03	0.10564876930121	0.59978748467688	9.9442675587948	0	MAP3K7;SOX11;CASP8
regulation of nuclear-transcribed mRNA poly(A) tail shortening (GO:0060211)	2015-11-03	0.10564876930121	0.59978748467688	10.67593966470802	0	ZFP36;TNRC6B;TOB1
spliceosomal tri-snRNP complex assembly (GO:0000244)	2015-11-03	0.10564876930121	0.59978748467688	10.0507138335299	0	SRSF10;CD2BP2;DDX20
prostate gland growth (GO:0060736)	2015-11-03	0.10564876930121	0.59978748467688	9.3413259016445	0	FGFR2;UBE3A;PTEN
negative regulation of Ras GTPase activity (GO:0034261)	2015-11-03	0.10564876930121	0.59978748467688	10.38513692262854	0	SPRY1;DAB2IP;BCAS3
cellular response to peptide (GO:1901653)	32/273	0.10571748187731	0.59978748467688	-0.47870440825368	0	FGFR2;MYO5A;FGFR3;ADCY7;GRB2;PPARG;PPM1A;PRKDC;NFKB1;AKT1;GNG8;GOT1;SOS1;GAB1;PIK3R1;GNG7;EGR1;SREBF1;MAP2K2;RELA;PDK4;PTPRA;STXBP4;APPL1;RPS6;POR;APRT;YWHAG;FYN;SMARCC1;ATP6V0A1;GNAS
regulation of necrotic cell death (GO:0010939)	2018-04-01	0.10586880245485	0.59978748467688	4.45110351439367	0	MAP3K7;SLC25A4;CASP8;FADD
positive regulation of G1/S transition of mitotic cell cycle (GO:1900087)	2018-04-01	0.10586880245485	0.59978748467688	4.95653181357455	0	CDC6;DDX3X;PLCB1;MEPCE
axis elongation (GO:0003401)	2018-04-01	0.10586880245485	0.59978748467688	4.1400550011282	0	FGFR2;SPRY1;TMTC3;TGFB1
regulation of extracellular matrix organization (GO:1903053)	2018-04-01	0.10586880245485	0.59978748467688	4.45094191018719	0	RGCC;SMAD3;TGFB1;CIB1
regulation of mRNA 3'-end processing (GO:0031440)	2018-04-01	0.10586880245485	0.59978748467688	5.0671345808734	0	CCNB1;ZFP36;TNRC6B;TOB1
cellular response to mechanical stimulus (GO:0071260)	1967-10-01	0.10646364411377	0.60084654321678	0.32449848170701	0	EGR1;AKT1;BAK1;TNFRSF10B;LTBR;CASP8;GJA1;NFKB1;FADD;GADD45A
negative regulation of ubiquitin-protein ligase activity involved in mitotic cell cycle (GO:0051436)	1967-10-01	0.10646364411377	0.60084654321678	0.33473853854151	0	PSMB7;ANAPC5;PSMA4;ANAPC4;PSMB2;CDC20;PSMD4;CDC16;PSMD5;CDC26
response to fatty acid (GO:0070542)	1950-08-01	0.10760295184752	0.60088913795471	0.67125373944118	0	CCNB1;SREBF1;E2F1;PID1;YY1;GIPR;PDK4;GNAS
regulation of glial cell differentiation (GO:0045685)	1950-08-01	0.10760295184752	0.60088913795471	0.64357150654502	0	TENM4;ATF5;DLX1;FGFR3;HES5;CXCR4;RELA;PPARG
regulation of circadian rhythm (GO:0042752)	1976-11-01	0.10802663173416	0.60088913795471	0.20431835953494	0	RBM4B;CRY2;CRTC1;EZH2;SUV39H1;PRKDC;UTS2R;RORA;CRY1;FBXW11;PROX1
cellular response to hormone stimulus (GO:0032870)	51/462	0.10807809610423	0.60088913795471	-0.43896438075144	0	MYO5A;FGFR2;FGFR3;ADCY7;GRB2;PPARG;PPM1A;PRKDC;PAQR7;NFKB1;PAQR8;RORA;LATS2;SRC;TGFB1;AKT1;GNG8;GOT1;SOS1;CCDC62;GAB1;BCAS3;PIK3R1;GNG7;EGR1;SREBF1;PID1;ESRRA;MAP2K2;RELA;PTPRA;PDK4;RXRG;LEF1;STXBP4;TRIM24;KAT5;APPL1;RPS6;TRIM63;POR;APRT;BBS2;NCOA1;YWHAG;FYN;SMARCC1;CACNA1H;ATP6V0A1;GNAS;MED1
positive regulation of lipid metabolic process (GO:0045834)	14/103	0.10862582091177	0.60088913795471	-0.02424533283929	0	SREBF1;FGFR3;PDGFB;LYN;CREB1;PPARG;PNPLA2;MID1IP1;TGFB1;POR;AKT1;PDGFRB;ACSL3;CREBL2
positive regulation of cell cycle arrest (GO:0071158)	1985-12-01	0.10878282651364	0.60088913795471	0.09868065769044	0	PSMB7;DAB2IP;CDKN1A;UHRF2;CDKN2A;PSMA4;RGCC;PSMB2;PKD2;PSMD4;PSMD5;TGFB1
I-kappaB kinase/NF-kappaB signaling (GO:0007249)	1942-07-01	0.11070847570395	0.60369228668263	1.04689559736866	0	MAP3K7;TICAM1;BCL3;TNIP2;TAB2;CHUK;TAB3
base-excision repair (GO:0006284)	1942-07-01	0.11070847570395	0.60369228668263	1.07567047378334	0	APEX2;HUWE1;MRE11A;LIG1;USP47;POLB;CCNO
cell differentiation in hindbrain (GO:0021533)	2026-05-01	0.11174933027979	0.60369228668263	2.75247201015172	0	ULK1;NFIX;RORA;HERC1;PROX1
positive regulation of cation channel activity (GO:2001259)	2026-05-01	0.11174933027979	0.60369228668263	2.7896247863956	0	PKD2;STIM2;NEDD4L;ASPH;GAL
somatic diversification of immunoglobulins (GO:0016445)	2026-05-01	0.11174933027979	0.60369228668263	2.73702658681065	0	NBN;SWAP70;PRKDC;EXOSC3;TCF3
intracellular protein transmembrane import (GO:0044743)	2026-05-01	0.11174933027979	0.60369228668263	2.89174610230611	0	PEX1;PAM16;TOMM22;HSPA4;TIMM21
protein localization to chromosome (GO:0034502)	2026-05-01	0.11174933027979	0.60369228668263	2.82569749136739	0	RAD21;PLK1;EZH2;SPDL1;GSG2
hippo signaling (GO:0035329)	2026-05-01	0.11174933027979	0.60369228668263	2.79539266614346	0	MOB1B;MOB1A;TEAD1;AMOTL2;LATS2
regulation of G2/M transition of mitotic cell cycle (GO:0010389)	1934-06-01	0.11249501767603	0.60402853354848	1.75698076312343	0	APP;CCND1;CDKN2A;USP47;VPS4A;RNASEH2B
regulation of calcium ion-dependent exocytosis (GO:0017158)	1934-06-01	0.11249501767603	0.60402853354848	1.7384040978764	0	B4GALT1;STXBP1;CACNA1H;RAP1B;PLCB1;SCAMP5
multi-organism behavior (GO:0051705)	1977-11-01	0.11468780598393	0.61185046448181	0.32793663486679	0	APP;NCOA1;HAND2;GLS;HEXB;MAPK8IP2;UBR3;POU4F1;PEX13;DACH1;PTEN
establishment of vesicle localization (GO:0051650)	13/95	0.11492099694951	0.61185046448181	0.14866055535971	0	FGFR2;MYO5A;STON2;SHROOM2;SNAPIN;CANX;DCTN2;BBS2;BLOC1S4;FNBP1L;RAB11B;SNAP25;FYCO1
regulation of potassium ion transport (GO:0043266)	1951-08-01	0.11590781942384	0.61488193761581	0.81592936775754	0	ATF4;KCNN2;KCNE2;STK39;NEDD4L;GAL;DPP6;CASQ2
covalent chromatin modification (GO:0016569)	34/296	0.1172835989268	0.62143432093226	-0.31783338802713	0	SMARCAD1;ING3;EZH1;KMT2B;EZH2;SETD1A;ATF2;MAP3K7;BRPF1;BRPF3;ASH2L;EED;WAC;ACTL6A;TCF3;HELLS;MYSM1;SETDB2;SUV39H1;LEF1;TAF6L;KAT5;GSG2;PCGF1;RPS6KA5;NCOA1;HDAC1;HUWE1;SALL1;WHSC1L1;SETD7;RBM14;SETD2;HDAC6
negative chemotaxis (GO:0050919)	2019-04-01	0.12013286906293	0.62175728856097	4.78119392177762	0	FLRT2;ROBO1;ITGB3;SEMA3A
negative regulation of potassium ion transport (GO:0043267)	2019-04-01	0.12013286906293	0.62175728856097	4.64594006618059	0	ATF4;STK39;NEDD4L;CASQ2
regulation of execution phase of apoptosis (GO:1900117)	2019-04-01	0.12013286906293	0.62175728856097	4.86074072576837	0	CDKN2A;PAK2;DFFA;RFFL
positive regulation of neuroblast proliferation (GO:0002052)	2019-04-01	0.12013286906293	0.62175728856097	4.64726532055573	0	VEGFA;FOXG1;SOX2;GLI3
positive regulation of protein polymerization (GO:0032273)	1969-10-01	0.12082376675414	0.62175728856097	0.48412770055849	0	ARL2;LRRC16A;ALOX15;RGS2;GRB2;HCK;IQGAP2;RICTOR;VASP;JMY
fat cell differentiation (GO:0045444)	13/96	0.12109590742467	0.62175728856097	0.22207490194658	0	PID1;CEBPB;ARID5B;PPARG;ATF2;BBS2;CCND1;RGS2;ITGA6;PLCB1;NCOR2;GPR116;MED1
dicarboxylic acid metabolic process (GO:0043648)	1987-12-01	0.12160471506662	0.62175728856097	0.29543056368951	0	ADSS;GAD2;GLUL;GOT1;ME2;ATIC;GLS;IDH1;GGT1;OGDH;ALDH1L2;MDH2
negative regulation of ERK1 and ERK2 cascade (GO:0070373)	1935-06-01	0.1230208513437	0.62175728856097	1.7547555516511	0	DUSP3;SPRY1;DAB2IP;LYN;ITGB1BP1;DUSP6
positive regulation of gliogenesis (GO:0014015)	1935-06-01	0.1230208513437	0.62175728856097	1.69546472795054	0	TENM4;LYN;CXCR4;RELA;PPARG;ETV5
negative regulation of ion transmembrane transporter activity (GO:0032413)	1935-06-01	0.1230208513437	0.62175728856097	1.67152673709153	0	PKD2;CAMK2D;STK39;NEDD4L;FGF12;CASQ2
response to epidermal growth factor (GO:0070849)	2027-05-01	0.12386125356254	0.62175728856097	2.74426072069823	0	AKT1;DAB2IP;MCM7;TPR;MED1
reciprocal meiotic recombination (GO:0007131)	2027-05-01	0.12386125356254	0.62175728856097	3.17581384109311	0	RAD21;MSH5;MRE11A;SYCP1;RAD51
bone morphogenesis (GO:0060349)	2027-05-01	0.12386125356254	0.62175728856097	2.84748264901577	0	FGFR2;CDX1;FGFR3;IFT80;ACP5
positive regulation of nuclear-transcribed mRNA catabolic process, deadenylation-dependent decay (GO:1900153)	2015-12-03	0.12423889699012	0.62175728856097	10.62725103809828	0	ZFP36;TNRC6B;TOB1
regulation of spindle organization (GO:0090224)	2015-12-03	0.12423889699012	0.62175728856097	10.23485647194598	0	CCNB1;RNF4;TPR
chemical homeostasis within a tissue (GO:0048875)	2015-12-03	0.12423889699012	0.62175728856097	10.83671874081984	0	VEGFA;HOMER2;GPR116
metanephric nephron epithelium development (GO:0072243)	2015-12-03	0.12423889699012	0.62175728856097	10.05658706395919	0	PDGFB;PKD2;ACAT1
detection of calcium ion (GO:0005513)	2015-12-03	0.12423889699012	0.62175728856097	10.61659342058382	0	KCNMB4;ASPH;CASQ2
regulation of nuclear-transcribed mRNA catabolic process, deadenylation-dependent decay (GO:1900151)	2015-12-03	0.12423889699012	0.62175728856097	10.85130837060734	0	ZFP36;TNRC6B;TOB1
positive regulation of oligodendrocyte differentiation (GO:0048714)	2015-12-03	0.12423889699012	0.62175728856097	10.94864377988478	0	TENM4;CXCR4;PPARG
pantothenate metabolic process (GO:0015939)	2015-12-03	0.12423889699012	0.62175728856097	12.0555815985463	0	FASN;SLC5A6;PPCDC
ATP-dependent chromatin remodeling (GO:0043044)	1952-08-01	0.12454602184048	0.62258922003743	1.01284987173356	0	SMARCAD1;SMARCD2;HDAC1;SMARCC1;NPM1;SMARCA5;ACTL6A;RBBP7
secretion by tissue (GO:0032941)	1961-09-01	0.12713428154358	0.63266485376249	0.78671104642686	0	NCOA1;AGPAT6;CCND1;CREB1;VEGFA;CHUK;NCOR2;MED1;APRT
T cell differentiation (GO:0030217)	13/97	0.12745731276958	0.63355890340695	0.31966106539165	0	EGR1;NKAP;LEF1;PRKDC;FADD;RORA;RPS6;GLI3;TGFB1;ZFP36L1;BCL3;RC3H2;TCF3
hormone secretion (GO:0046879)	1970-10-01	0.12838496172533	0.63460083430006	0.65723072193208	0	MYO5A;CYB5R4;TBX3;LYN;RAB11B;TRPV4;GAL;RIMS2;CDK16;SMPD3
negative regulation of nervous system development (GO:0051961)	25/211	0.12885891839693	0.63623191105704	-0.03571845144377	0	FGFR3;SOX2;JAG1;PTEN;GLI3;TGFB1;EPHB2;APP;TRPV4;CTDSP1;SEMA3A;CIB1;MAG;RFX4;SOX11;ZHX2;SNAPIN;DGUOK;PCM1;ATF5;DLX1;HES5;ULK1;FOXG1;MED1
response to unfolded protein (GO:0006986)	17/135	0.13202974862911	0.65043417970129	0.08521373427083	0	DAB2IP;JKAMP;CREB3;SERPINH1;ATF6;HYOU1;ATF4;CCND1;DNAJB9;ATF3;CREB3L2;CREB3L1;HSPA4;YOD1;EIF2AK2;DNAJB4;MBTPS1
leukocyte differentiation (GO:0002521)	29/251	0.132849683523	0.65075259443728	-0.06035489642428	0	NKAP;PPARG;PRKDC;RORA;GLI3;TGFB1;ZFP36L1;CASP8;RC3H2;BCL3;BCL6;TCF3;CHUK;PIK3R1;EGR1;LYN;IREB2;LEF1;LGALS8;FADD;NFAM1;RPS6;FNIP1;TNFSF11;MAPK14;VEGFA;RBPJ;MERTK;MED1
regulation of intracellular steroid hormone receptor signaling pathway (GO:0033143)	1953-08-01	0.13351077237302	0.65075259443728	0.99286678320048	0	FOXH1;CRY2;HDAC1;RQCD1;CRY1;SRC;MED1;HDAC6
binding of sperm to zona pellucida (GO:0007339)	1936-06-01	0.13401001293956	0.65075259443728	2.02930207151706	0	CCT7;B4GALT1;CCT5;ZPBP;ARSA;CCT2
regulation of cell cycle G2/M phase transition (GO:1902749)	1936-06-01	0.13401001293956	0.65075259443728	1.93461907485659	0	APP;CCND1;CDKN2A;USP47;VPS4A;RNASEH2B
positive regulation of NF-kappaB transcription factor activity (GO:0051092)	16/126	0.13440719481775	0.65075259443728	0.18096036881154	0	RELA;NFKBIB;UBE2V1;NFKB1;TAB2;TGFB1;TAB3;RPS6KA5;TRIM37;MAP3K7;TNFSF11;TICAM1;NPM1;EIF2AK2;CHUK;CIB1
bone resorption (GO:0045453)	2020-04-01	0.13516957262491	0.65075259443728	4.9051913223168	0	NOX4;TNFSF11;ACP5;SRC
N-terminal protein amino acid modification (GO:0031365)	2020-04-01	0.13516957262491	0.65075259443728	4.97073211611847	0	PPM1A;NAA15;NTMT1;MAP6D1
negative regulation of blood vessel endothelial cell migration (GO:0043537)	2020-04-01	0.13516957262491	0.65075259443728	4.69762322352402	0	ITGB1BP1;RGCC;VASH1;TGFB1
ventricular septum morphogenesis (GO:0060412)	2020-04-01	0.13516957262491	0.65075259443728	5.02889147959433	0	TBX3;SOX11;RBM15;PROX1
RNA phosphodiester bond hydrolysis (GO:0090501)	1989-12-01	0.13524361717714	0.65075259443728	0.43763384940023	0	NOP14;EXOSC10;RPP38;ENDOV;RPP21;CNOT6L;DIS3L2;DBR1;EXOSC3;TSEN2;RNASEH2B;POP7
axon ensheathment (GO:0008366)	1962-09-01	0.13548141816753	0.65075259443728	0.8944589714855	0	MYO5A;DHH;FGFR3;HES5;TSPAN2;HEXB;PLLP;POU3F1;TGFB1
regulation of neuroblast proliferation (GO:1902692)	2028-05-01	0.13655015792717	0.65509830305704	2.80069762548638	0	VEGFA;FOXG1;SOX2;GLI3;TGFB1
protein-DNA complex subunit organization (GO:0071824)	17/136	0.13766771565766	0.65767960593645	0.16409511911775	0	SHPRH;HIST1H1B;HIRA;DACH1;RBBP7;TSPYL4;DAXX;RAD51;TSPYL1;SMARCD2;SMARCC1;NPM1;SMARCA5;CABIN1;PIAS1;CHAF1A;SETD2
inositol lipid-mediated signaling (GO:0048017)	17/136	0.13766771565766	0.65767960593645	0.13007817357651	0	FGFR2;FGFR3;PDGFB;GRB2;CREB1;FOXO3;RICTOR;PTEN;AKT1;CDKN1A;FYN;GAB1;PDGFRB;NYAP1;TNRC6B;CHUK;PIK3R1
eye morphogenesis (GO:0048592)	1945-07-01	0.13974735990337	0.66617430788887	1.37983181586824	0	BAK1;SHROOM2;YY1;VEGFA;GLI3;EPHB1;EPHB2
histone modification (GO:0016570)	33/293	0.14276125169373	0.6667810774988	-0.0791252073511	0	SMARCAD1;ING3;EZH1;KMT2B;EZH2;SETD1A;ATF2;MAP3K7;BRPF1;BRPF3;ASH2L;EED;WAC;ACTL6A;TCF3;MYSM1;SETDB2;SUV39H1;LEF1;TAF6L;KAT5;GSG2;PCGF1;RPS6KA5;NCOA1;HDAC1;HUWE1;SALL1;WHSC1L1;SETD7;RBM14;SETD2;HDAC6
'de novo' protein folding (GO:0006458)	1954-08-01	0.14279426060272	0.6667810774988	1.12643859047775	0	CCT7;TOR3A;CCT5;TUBB2B;TBCA;VBP1;CCT2;DNAJC2
keratinocyte differentiation (GO:0030216)	1954-08-01	0.14279426060272	0.6667810774988	1.10318777121248	0	TSG101;IRF6;DSP;POU3F1;JAG1;RBPJ;LATS2;MED1
regulation of cartilage development (GO:0061035)	1954-08-01	0.14279426060272	0.6667810774988	1.0229199165476	0	ADAMTS7;RELA;TRPS1;SMAD3;AXIN2;GLI3;POR;TGFB1
platelet degranulation (GO:0002576)	1981-11-01	0.14359051732269	0.6667810774988	0.64929992531705	0	CD9;APP;BRPF3;PDGFB;LYN;VEGFA;TGFB3;SCG3;STXBP1;ITGB3;TGFB1
response to defenses of other organism involved in symbiotic interaction (GO:0052173)	2013-03-01	0.14390107218945	0.6667810774988	9.2720652996006	0	SMAD3;EIF2AK2;TGFB1
lipoxygenase pathway (GO:0019372)	2013-03-01	0.14390107218945	0.6667810774988	10.43965371035678	0	ALOX15;GPX4;LTC4S
regulation of cholesterol storage (GO:0010885)	2013-03-01	0.14390107218945	0.6667810774988	9.78776442038619	0	PPARG;EHD1;SREBF2
response to host defenses (GO:0052200)	2013-03-01	0.14390107218945	0.6667810774988	9.38507789827769	0	SMAD3;EIF2AK2;TGFB1
translesion synthesis (GO:0019985)	2013-03-01	0.14390107218945	0.6667810774988	10.65824047449501	0	DTL;POLA1;SPRTN
metanephric epithelium development (GO:0072207)	2013-03-01	0.14390107218945	0.6667810774988	9.80828785568278	0	PDGFB;PKD2;ACAT1
ribosomal large subunit biogenesis (GO:0042273)	2013-03-01	0.14390107218945	0.6667810774988	11.16540241926602	0	MALSU1;RPL26;WDR12
chaperone-mediated protein complex assembly (GO:0051131)	2013-03-01	0.14390107218945	0.6667810774988	11.22550831200412	0	HSPA4;CCT2;BBS12
telomere organization (GO:0032200)	1963-09-01	0.14410519167964	0.6667810774988	1.03749593932675	0	PTGES3;RFC5;NBN;WRAP53;MRE11A;LIG1;POLE;POLA1;PRKDC
positive regulation of kidney development (GO:0090184)	1937-06-01	0.14544501594748	0.67089929589969	1.89041635494634	0	EGR1;PROM1;PDGFB;VEGFA;PDGFRB;TGFB1
negative regulation of neuron differentiation (GO:0045665)	18/147	0.14611914997995	0.67330607274389	0.20468674478286	0	MAG;SOX2;ZHX2;SNAPIN;JAG1;DGUOK;PTEN;GLI3;EPHB2;APP;HES5;ULK1;FOXG1;CTDSP1;TRPV4;SEMA3A;MED1;CIB1
response to estradiol (GO:0032355)	13/100	0.14764117240901	0.67890358051551	0.48410888197608	0	DHH;NCOA1;PDGFB;CRYAB;GPX4;ARNT2;CCDC62;CASP8;PDGFRB;KAT5;PTEN;NCOR2;TGFB1
exonucleolytic nuclear-transcribed mRNA catabolic process involved in deadenylation-dependent decay (GO:0043928)	2029-05-01	0.14978615277394	0.67914997882451	3.31349273572061	0	PATL1;EXOSC8;EXOSC3;EDC4;LSM3
embryonic cranial skeleton morphogenesis (GO:0048701)	2029-05-01	0.14978615277394	0.67914997882451	3.14343123820483	0	FGFR2;EIF4A3;SMAD3;GNAS;SETD2
cardiac muscle cell differentiation (GO:0055007)	2029-05-01	0.14978615277394	0.67914997882451	3.09476850695644	0	NOX4;GPR162;TBX3;IFT20;CACYBP
response to wounding (GO:0009611)	20/167	0.15039047952288	0.67914997882451	0.19159277375107	0	ACHE;FGFR3;PDGFB;LYN;SOX2;SMAD3;ABHD2;ITGB3;GLI3;VASH1;TGFB1;SRSF5;ALOX15;MACF1;FGFR1OP2;GIPR;PDGFRB;DSP;PLLP;ID3
protein destabilization (GO:0031648)	2021-04-01	0.15092221751656	0.67914997882451	5.2189429660718	0	CDKN2A;PLK1;PRKDC;FBXW11
chromatin silencing (GO:0006342)	2021-04-01	0.15092221751656	0.67914997882451	5.47643531075833	0	UBTF;SUV39H1;SMARCA5;HELLS
chromatin assembly (GO:0031497)	2021-04-01	0.15092221751656	0.67914997882451	5.72707723740222	0	CDKN2A;SMARCA5;CHAF1A;HELLS
cell surface receptor signaling pathway involved in heart development (GO:0061311)	2021-04-01	0.15092221751656	0.67914997882451	5.02616540689365	0	NOTCH2;JAG1;GALNT11;RBPJ
postreplication repair (GO:0006301)	2021-04-01	0.15092221751656	0.67914997882451	5.48157245225306	0	DTL;POLA1;UBE2V1;SPRTN
modulation of transcription in other organism involved in symbiotic interaction (GO:0052312)	2021-04-01	0.15092221751656	0.67914997882451	5.73291720866551	0	TAF11;HDAC1;TARDBP;LEF1
arachidonic acid metabolic process (GO:0019369)	1955-08-01	0.15238770477685	0.68365610904456	1.24954298434562	0	PTGES3;ALOX15;PLA2G10;GPX4;FAM213B;GGT1;LTC4S;MAPKAPK2
positive regulation of nuclear division (GO:0051785)	1955-08-01	0.15238770477685	0.68365610904456	1.16975109590269	0	CUL3;PDGFB;PLK1;RGCC;PDGFRB;PLCB1;PTEN;TGFB1
positive regulation of stem cell proliferation (GO:2000648)	1964-09-01	0.15299903219481	0.68431449723568	1.03289340020759	0	FGFR2;TBX3;SOX11;VEGFA;FOXG1;SOX2;GLI3;DPPA2;FOXP2
cellular protein complex assembly (GO:0043623)	29/256	0.15416620986785	0.68883769606273	0.09064962334837	0	COX14;TUBB2B;AHCTF1;CCT2;RIC3;SRC;TGFB1;MAP10;NDUFS4;TRPV4;HSPA4;PSMD5;TPR;FCHO1;HIP1;ARL2;CRYAB;SMAD3;BBS12;MID1IP1;TIMM21;TTC19;TBCA;MAPK8IP2;VAMP3;CENPT;CAND1;UBE2S;CASQ2
appendage morphogenesis (GO:0035107)	13/101	0.15472760407711	0.68995083997655	0.52988832110822	0	MEGF8;TBX3;PCNT;LEF1;GLI3;BAK1;NOTCH2;SALL1;GNAS;ASPH;SP9;ALX4;MED1
positive regulation of cell division (GO:0051781)	15/120	0.15578024999134	0.69301958107721	0.41149464578737	0	FGFR2;CDC6;PDGFB;TGFB3;PTEN;TGFB1;CUL3;OSM;MAP10;PLK1;ITGB1BP1;RGCC;VEGFA;PDGFRB;PLCB1
positive regulation of intracellular transport (GO:0032388)	25/217	0.15660986364795	0.69553667081434	0.15090257627351	0	MAVS;E2F1;PCNT;TGFB3;PTPN23;SMAD3;SNAPIN;PCM1;GLI3;TGFB1;AKT1;DDX58;BAK1;YWHAG;UACA;MAPK14;ITGB1BP1;CASP8;ASPH;BCAS3;EHD1;TPR;ACSL3;MED1;CIB1
cellular response to topologically incorrect protein (GO:0035967)	1992-12-01	0.15718882680529	0.69576611953832	0.66896107436209	0	ATF6;HYOU1;ATF4;CCND1;DNAJB9;ATF3;UBE2W;YOD1;EIF2AK2;STUB1;MBTPS1;HDAC6
negative regulation of Ras protein signal transduction (GO:0046580)	1938-06-01	0.15730660180626	0.69576611953832	2.26190068158912	0	CUL3;SPRY1;DAB2IP;RABGEF1;BCL6;TNK1
negative regulation of organelle organization (GO:0010639)	27/237	0.15787575404912	0.69695188137985	0.15683230889629	0	FGFR2;MAD1L1;IER3;SHROOM2;FGFR3;MALSU1;CDC16;AKT1;NPM1;TPR;TRIP12;CIB1;PID1;ANAPC5;TAF7;ANAPC4;CDC20;MID1IP1;CDC26;MYADM;TRIM37;OSM;CCNB1;PLK1;RGCC;HDAC6;MAP6D1
carbohydrate biosynthetic process (GO:0016051)	16/130	0.15891208108542	0.69695188137985	0.36937457603943	0	B4GALT1;PTGES3;EPM2A;TKT;G6PC2;AKT1;SLC25A11;ATF4;GOT1;ATF3;CHST10;CHST12;CHST15;CRY1;AGL;MDH2
positive regulation of cysteine-type endopeptidase activity involved in apoptotic process (GO:0043280)	14/111	0.158932728838	0.69695188137985	0.51880872901233	0	PPARG;SMAD3;FADD;BAK1;CDKN2A;UACA;TNFRSF10B;HTRA2;DDX3X;ROBO1;CASP7;IFT57;CASP8;HIP1
activation of cysteine-type endopeptidase activity involved in apoptotic process (GO:0006919)	1983-11-01	0.15935042995611	0.69695188137985	0.81934691593553	0	BAK1;TNFRSF10B;CDKN2A;ROBO1;CASP7;IFT57;PPARG;CASP8;SMAD3;FADD;HIP1
fatty acid beta-oxidation (GO:0006635)	1947-07-01	0.16094932600935	0.69695188137985	1.65839708111104	0	ECH1;BDH2;HADH;PCCA;CROT;MMAA;HADHB
zymogen activation (GO:0031638)	13/102	0.16198844905593	0.69695188137985	0.61173488007986	0	PPARG;SMAD3;FADD;GGT1;BAK1;CDKN2A;TNFRSF10B;ROBO1;CASP7;IFT57;CASP8;ASPH;HIP1
positive regulation of proteolysis involved in cellular protein catabolic process (GO:1903052)	1965-09-01	0.16215566434472	0.69695188137985	1.14085187246789	0	CUL3;AKT1;DAB2IP;PLK1;USP5;KCNE2;PIAS1;PTEN;STUB1
peptide secretion (GO:0002790)	1956-08-01	0.16228140827963	0.69695188137985	1.34026049767663	0	MYO5A;CYB5R4;RAB11B;TRPV4;GAL;RIMS2;CDK16;SMPD3
regulation of dendrite morphogenesis (GO:0048814)	1956-08-01	0.16228140827963	0.69695188137985	1.32813342406644	0	ACHE;FBXW8;TNIK;SIPA1L1;OBSL1;LRP8;NEUROG3;PTEN
regulation of substrate adhesion-dependent cell spreading (GO:1900024)	1930-05-01	0.16353696124856	0.69695188137985	3.37639379388056	0	LRRC16A;LIMS1;ITGB1BP1;MYADM;CIB1
photoreceptor cell maintenance (GO:0045494)	1930-05-01	0.16353696124856	0.69695188137985	3.41922271075602	0	PROM1;NPHP3;BBS2;MAK;BBS12
regulation of sodium ion transmembrane transporter activity (GO:2000649)	1930-05-01	0.16353696124856	0.69695188137985	3.43143747776287	0	SCN2B;SCN3B;CAMK2D;NEDD4L;FGF12
central nervous system neuron development (GO:0021954)	1930-05-01	0.16353696124856	0.69695188137985	3.30223535011242	0	FGFR2;ATF5;MAP2;OGDH;LHX8
inositol phosphate-mediated signaling (GO:0048016)	2014-03-01	0.16449893918968	0.69695188137985	10.61869078524957	0	RCAN1;PPP3CA;ITPR1
centriole assembly (GO:0098534)	2014-03-01	0.16449893918968	0.69695188137985	10.71883213634741	0	OFD1;CCP110;CNTROB
nitric oxide biosynthetic process (GO:0006809)	2014-03-01	0.16449893918968	0.69695188137985	11.09063996422834	0	AKT1;SLC7A2;RORA
serine family amino acid biosynthetic process (GO:0009070)	2014-03-01	0.16449893918968	0.69695188137985	10.9054118400311	0	SEPHS2;GGT1;PSPH
megakaryocyte development (GO:0035855)	2014-03-01	0.16449893918968	0.69695188137985	9.89795526163344	0	G6B;ABI1;MED1
NLS-bearing protein import into nucleus (GO:0006607)	2014-03-01	0.16449893918968	0.69695188137985	10.78843335714296	0	TRPS1;KPNA2;KPNB1
hyaluronan catabolic process (GO:0030214)	2014-03-01	0.16449893918968	0.69695188137985	9.97018629390718	0	GUSB;HEXB;TGFB1
negative regulation of lipase activity (GO:0060192)	2014-03-01	0.16449893918968	0.69695188137985	10.40828925170926	0	RGS2;ABL1;POR
cellular response to gamma radiation (GO:0071480)	2014-03-01	0.16449893918968	0.69695188137985	11.23143498363352	0	EGR1;NOX4;CRYAB
nephron epithelium development (GO:0072009)	2022-04-01	0.16733103060852	0.69758096628213	5.36007100776737	0	PDGFB;PKD2;JAG1;ACAT1
response to ischemia (GO:0002931)	2022-04-01	0.16733103060852	0.69758096628213	5.18435454522614	0	HYOU1;UCHL1;RCAN1;CIB1
cellular response to epidermal growth factor stimulus (GO:0071364)	2022-04-01	0.16733103060852	0.69758096628213	5.49072396881188	0	AKT1;DAB2IP;MCM7;MED1
apoptotic process involved in development (GO:1902742)	2022-04-01	0.16733103060852	0.69758096628213	5.2210835246752	0	BAK1;CRYAB;HAND2;LEF1
oligodendrocyte development (GO:0014003)	2022-04-01	0.16733103060852	0.69758096628213	5.27855493024932	0	CD9;HES5;LYN;SOX11
melanocyte differentiation (GO:0030318)	2022-04-01	0.16733103060852	0.69758096628213	5.34321397934848	0	MYO5A;HPS6;HPS4;GLI3
entrainment of circadian clock (GO:0009649)	2022-04-01	0.16733103060852	0.69758096628213	5.8668832732591	0	RBM4B;CRY2;CRTC1;CRY1
telomere maintenance via semi-conservative replication (GO:0032201)	2022-04-01	0.16733103060852	0.69758096628213	5.65681686013077	0	RFC5;LIG1;POLE;POLA1
protein acetylation (GO:0006473)	15/122	0.16925987021679	0.70270028966975	0.5985527480792	0	ESCO1;ING3;NAA15;LEF1;TAF6L;KAT5;POR;ATF2;MAP3K7;BRPF1;NCOA1;BRPF3;ACTL6A;TCF3;MDH2
negative regulation of protein transport (GO:0051224)	15/122	0.16925987021679	0.70270028966975	0.56847888122272	0	DAB2IP;LITAF;CREB3;G3BP2;PPM1A;MXI1;TACC3;UACA;ITGB1BP1;RGCC;RABGEF1;PKD2;SNX12;AXIN2;FBXW11
negative regulation of small GTPase mediated signal transduction (GO:0051058)	1939-06-01	0.16957392754857	0.70270028966975	2.46211464750501	0	CUL3;SPRY1;DAB2IP;RABGEF1;BCL6;TNK1
negative regulation of viral process (GO:0048525)	1975-10-01	0.16983116301591	0.70270028966975	1.12077425035767	0	MAVS;PLSCR1;ZC3HAV1;HDAC1;TRIM59;TARDBP;TRIM26;EIF2AK2;PROX1;SRPK1
regulation of establishment of protein localization (GO:0070201)	47/442	0.17175880837408	0.70795836240761	0.26585823456899	0	MAVS;E2F1;XPO1;ACHE;LITAF;TGFB3;PPM1A;MXI1;GLI3;TGFB1;AKT1;CDKN2A;CASP8;RABGEF1;PKD2;BCL3;ASPH;AXIN2;BCAS3;TPR;FBXW11;ACSL3;SNAP25;PIK3R1;SCAMP5;CIB1;PID1;DAB2IP;LYN;CREB3;PCNT;G3BP2;SMAD3;APPL1;PCM1;TACC3;DDX58;CDKN1A;YWHAG;UACA;MAPK14;ITGB1BP1;RGCC;SNX12;MBTPS1;MED1;HDAC6
regulation of hormone secretion (GO:0046883)	26/230	0.1720511205396	0.70795836240761	0.38203170032793	0	SREBF1;SLC25A4;SOX11;CREB1;PFKFB2;STXBP1;MCU;GPR68;GAL;SIDT2;ITPR1;G6PC2;OSM;GLUL;TNFSF11;CRY2;GIPR;RAP1B;MARCKS;GNAS;PPP3CA;CRY1;CDK16;HADH;SNAP25;KCNG2
lysosomal transport (GO:0007041)	1948-07-01	0.17206320009635	0.70795836240761	1.90872930315543	0	LAMP1;NAGPA;CDX2;SNX27;RHOB;SNAPIN;ANKFY1
protein ubiquitination involved in ubiquitin-dependent protein catabolic process (GO:0042787)	1957-08-01	0.17246481945111	0.70829185609151	1.53111880936561	0	HUWE1;UBE3A;HECTD2;NEDD4L;RFFL;FBXL14;TRIP12;SPOP
protein-DNA complex assembly (GO:0065004)	14/113	0.1731472527092	0.71043427086531	0.71055691368504	0	SHPRH;HIST1H1B;HIRA;DACH1;RBBP7;TSPYL4;DAXX;RAD51;TSPYL1;NPM1;SMARCA5;CABIN1;PIAS1;CHAF1A
negative regulation of growth (GO:0045926)	25/221	0.17683989007577	0.71933381107345	0.43719917106153	0	FGFR3;PPARG;GJA1;PTEN;TGFB1;CDKN2A;DDX3X;CDKN2C;BCL6;SEMA3A;DNAJC2;ING1;PTPRJ;DAB2IP;CRYAB;SMAD3;GAL;RBBP7;BBS2;CDKN1A;ULK1;GNAS;TNK1;EAF2;APBB2
mitotic recombination (GO:0006312)	1931-05-01	0.17776830874812	0.71933381107345	3.49868517726919	0	RFC5;LIG1;POLE;POLA1;RAD51
lysosome organization (GO:0007040)	1931-05-01	0.17776830874812	0.71933381107345	3.7192846710682	0	NAGPA;HEXB;HPS4;TFEB;MBTPS1
lytic vacuole organization (GO:0080171)	1931-05-01	0.17776830874812	0.71933381107345	3.72920529561951	0	NAGPA;HEXB;HPS4;TFEB;MBTPS1
lymphocyte differentiation (GO:0030098)	20/172	0.17894923483342	0.71933381107345	0.51617144822381	0	EGR1;NKAP;PRKDC;LGALS8;LEF1;FADD;NFAM1;RORA;RPS6;GLI3;TGFB1;FNIP1;ZFP36L1;BCL3;RC3H2;BCL6;MERTK;RBPJ;TCF3;PIK3R1
positive regulation of cellular protein catabolic process (GO:1903364)	1967-09-01	0.181224900395	0.71933381107345	1.34451703083706	0	CUL3;AKT1;DAB2IP;PLK1;USP5;KCNE2;PIAS1;PTEN;STUB1
outflow tract morphogenesis (GO:0003151)	1940-06-01	0.18222475543915	0.71933381107345	2.40498936104323	0	FOXH1;TBX3;SOX11;VEGFA;RBPJ;ATF2
muscle fiber development (GO:0048747)	1940-06-01	0.18222475543915	0.71933381107345	2.53643212684573	0	VEGFA;UCHL1;LEF1;RCAN1;TMTC3;PPP3CA
glial cell development (GO:0021782)	1940-06-01	0.18222475543915	0.71933381107345	2.37235601951391	0	CD9;LAMB2;HES5;LYN;TSPAN2;SOX11
peptidyl-lysine modification (GO:0018205)	18/153	0.18251237314549	0.71933381107345	0.55191414605628	0	ING3;KMT2B;SUV39H1;LEF1;TAF6L;KAT5;POR;ATF2;MAP3K7;NCOA1;BRPF1;BRPF3;DOHH;SETD7;ACTL6A;SETD2;TCF3;HDAC6
chromatin assembly or disassembly (GO:0006333)	1958-08-01	0.18292659423665	0.71933381107345	1.57422914407091	0	CDKN2A;NPM1;CABIN1;SMARCA5;HIRA;CHAF1A;RBBP7;HELLS
'de novo' posttranslational protein folding (GO:0051084)	1949-07-01	0.18349866181654	0.71933381107345	1.95533133241679	0	CCT7;TOR3A;CCT5;TUBB2B;TBCA;VBP1;CCT2
regulation of lymphocyte apoptotic process (GO:0070228)	1949-07-01	0.18349866181654	0.71933381107345	1.85197808402312	0	LYN;CASP8;BCL6;FADD;PTEN;FNIP1;ZC3H8
response to ATP (GO:0033198)	2023-04-01	0.18433406744303	0.71933381107345	5.62912897197217	0	SELL;PDXP;ASPH;PTEN
DNA catabolic process, exonucleolytic (GO:0000738)	2023-04-01	0.18433406744303	0.71933381107345	5.66131575744533	0	SMARCAD1;APEX2;APTX;EXO5
positive regulation of NIK/NF-kappaB signaling (GO:1901224)	2023-04-01	0.18433406744303	0.71933381107345	5.52787992512218	0	MAP3K7;TNFRSF10B;RC3H2;EIF2AK2
pigment granule transport (GO:0051904)	2023-04-01	0.18433406744303	0.71933381107345	5.87621589176612	0	MYO5A;BBS2;RAB11B;DCTN2
CD4-positive, alpha-beta T cell differentiation (GO:0043367)	2023-04-01	0.18433406744303	0.71933381107345	5.61079805841623	0	LEF1;RC3H2;BCL3;RORA
negative regulation of GTPase activity (GO:0034260)	2023-04-01	0.18433406744303	0.71933381107345	5.45464837502351	0	ARL2;SPRY1;DAB2IP;BCAS3
regulation of cell cycle arrest (GO:0071156)	13/105	0.1847824685842	0.71933381107345	0.82361445288069	0	DAB2IP;TGFB1;CDKN1A;PSMB7;CCND1;CDKN2A;UHRF2;PSMA4;RGCC;PSMB2;PKD2;PSMD4;PSMD5
secretion by cell (GO:0032940)	44/415	0.18567975143907	0.71933381107345	0.42100616070969	0	SNAP29;MYO5A;CYB5R4;PDGFB;RAB3D;TGFB3;SYT6;ITGB3;RIMS2;CANX;TGFB1;CD9;APP;GAD2;BRPF3;RAB11B;SCG3;TRPV4;CDK16;SNAP25;SCAMP5;LYN;TBX3;SLC6A11;MAOA;HCK;STXBP1;LIN7C;SNAPIN;GAL;ANXA3;NOTCH2;LAT2;TRIM36;GLS;VEGFA;GNAS;VAMP3;RNF19B;ARL4D;MERTK;RBPJ;TNFAIP2;SMPD3
regulation of axon extension involved in axon guidance (GO:0048841)	2015-03-01	0.1858970835587	0.71933381107345	10.75288303840635	0	MEGF8;VEGFA;SEMA3A
mitochondrial calcium ion homeostasis (GO:0051560)	2015-03-01	0.1858970835587	0.71933381107345	11.73034387223336	0	SMDT1;MICU2;MCU
ventricular system development (GO:0021591)	2015-03-01	0.1858970835587	0.71933381107345	10.87233206681346	0	MNAT1;HYDIN;MBOAT7
cellular response to dsRNA (GO:0071359)	2015-03-01	0.1858970835587	0.71933381107345	10.69719906531097	0	MAVS;RBM3;NPM1
forebrain neuron differentiation (GO:0021879)	2015-03-01	0.1858970835587	0.71933381107345	10.64097964129357	0	SALL1;SOX2;LEF1
regulation of cell migration involved in sprouting angiogenesis (GO:0090049)	2015-03-01	0.1858970835587	0.71933381107345	10.14312668303305	0	ITGB1BP1;VEGFA;CIB1
TOR signaling (GO:0031929)	2015-03-01	0.1858970835587	0.71933381107345	9.96988725889681	0	RICTOR;RPS6;FNIP1
renal tubule morphogenesis (GO:0061333)	2015-03-01	0.1858970835587	0.71933381107345	10.7938418510874	0	HES5;PKD2;AHI1
renal system process involved in regulation of blood volume (GO:0001977)	2015-03-01	0.1858970835587	0.71933381107345	10.09245153820756	0	PDGFB;GJA1;UTS2R
vesicle targeting (GO:0006903)	2015-03-01	0.1858970835587	0.71933381107345	12.15686173235405	0	SNAP29;AHI1;LRMP
microtubule nucleation (GO:0007020)	2015-03-01	0.1858970835587	0.71933381107345	10.95408751836054	0	TUBGCP3;TUBGCP5;TUBG1
positive regulation of neurogenesis (GO:0050769)	31/283	0.18642684986063	0.72075262426434	0.49306263166962	0	MEGF8;SOX2;PPARG;GLI3;EPHB2;ATOH1;FBXW8;ROBO1;CXCR4;OBSL1;SEMA3A;ETV5;TCF3;DAB2IP;LYN;DUOXA1;RELA;SOX11;HMG20B;NEUROG3;PROX1;TENM4;NCOA1;FYN;SALL1;VEGFA;FOXG1;NPTN;LRP8;TGIF2;RAP1B
organophosphate biosynthetic process (GO:0090407)	46/436	0.18762786641625	0.72231163027059	0.47054771928335	0	ASPDH;ADSS;ACHE;ADCY7;SGMS2;HEXB;PITPNB;DCK;ATP5G1;PTPMT1;ATP12A;PPCDC;GPCPD1;PTEN;TGFB1;HADHB;FAR1;MPPE1;AGPAT6;DGKE;ATIC;GMPPA;GGPS1;SRD5A3;PIK3R1;PLD1;PLA2G10;SPTLC2;LPGAT1;ATP5F1;TKT;PNPLA2;NPR2;DGUOK;PRPSAP1;CHPT1;PRPSAP2;APRT;PIGN;AJUBA;PLSCR1;ALOX15;ARF3;MBOAT7;ATP5C1;GNAS
tube development (GO:0035295)	19/164	0.19018119068793	0.72231163027059	0.64858599464899	0	FGFR2;C2CD3;TGFB3;SMAD3;ITGB3;JAG1;GLI3;ACAT1;PROX1;TGFB1;CCNB1;NPHP3;SPRY1;ITGA6;HES5;SALL1;PKD2;ALX4;MED1
reproductive behavior (GO:0019098)	1932-05-01	0.19244429990736	0.72231163027059	3.71541606830325	0	APP;NCOA1;HEXB;MAPK8IP2;PTEN
negative regulation of cytokine-mediated signaling pathway (GO:0001960)	1932-05-01	0.19244429990736	0.72231163027059	3.61966106395365	0	ROBO1;PPARG;RABGEF1;RFFL;CACTIN
C-terminal protein amino acid modification (GO:0018410)	1932-05-01	0.19244429990736	0.72231163027059	3.83111460887936	0	PGAP1;GPAA1;PIGS;ICMT;PIGN
neuroepithelial cell differentiation (GO:0060563)	1932-05-01	0.19244429990736	0.72231163027059	3.58290285383432	0	MYO5A;HPS6;SOX11;HPS4;GLI3
negative regulation of microtubule polymerization or depolymerization (GO:0031111)	1932-05-01	0.19244429990736	0.72231163027059	3.81300132799629	0	CCNB1;MID1IP1;MAP6D1;HDAC6;CIB1
negative regulation of muscle cell differentiation (GO:0051148)	1941-06-01	0.19523564247608	0.72231163027059	2.59915746706738	0	TBX3;HDAC1;EZH2;RCAN1;ID3;TGFB1
somitogenesis (GO:0001756)	1941-06-01	0.19523564247608	0.72231163027059	2.65309885650868	0	PRKDC;SMAD3;LEF1;PCDH8;ABI1;AXIN2
vacuolar transport (GO:0007034)	1950-07-01	0.19523927566372	0.72231163027059	2.16290381168805	0	LAMP1;NAGPA;CDX2;SNX27;RHOB;SNAPIN;ANKFY1
neuron projection morphogenesis (GO:0048812)	20/175	0.19733851776626	0.72231163027059	0.68919810769417	0	FGFR2;KLF7;DAB2IP;FGFR3;BHLHE22;CREB1;GJA1;PTEN;EPHB1;FZD6;EPHB2;APP;FYN;MAP2;MAPK8IP2;POU4F1;SEMA3A;NYAP1;SPAST;MAP6D1
glucocorticoid receptor signaling pathway (GO:0042921)	2015-08-02	0.20074509572038	0.72231163027059	25.71033582466097	0	PTGES3;RBM14
regulation of transforming growth factor beta2 production (GO:0032909)	2015-08-02	0.20074509572038	0.72231163027059	25.17146872665727	0	SMAD3;ATF2
metanephric mesenchyme development (GO:0072075)	2015-08-02	0.20074509572038	0.72231163027059	25.10027685970388	0	PKD2;PDGFRB
negative regulation of toll-like receptor 4 signaling pathway (GO:0034144)	2015-08-02	0.20074509572038	0.72231163027059	27.13727883208384	0	DAB2IP;LYN
regulation of vascular endothelial growth factor signaling pathway (GO:1900746)	2015-08-02	0.20074509572038	0.72231163027059	25.92545175464874	0	DAB2IP;ADAMTS3
SMAD protein complex assembly (GO:0007183)	2015-08-02	0.20074509572038	0.72231163027059	22.64302726516292	0	SMAD3;TGFB1
pyrimidine dimer repair (GO:0006290)	2015-08-02	0.20074509572038	0.72231163027059	25.11195482108058	0	CRY2;POLB
monoubiquitinated protein deubiquitination (GO:0035520)	2015-08-02	0.20074509572038	0.72231163027059	27.45132908788549	0	USP47;MYSM1
pyrimidine deoxyribonucleotide catabolic process (GO:0009223)	2015-08-02	0.20074509572038	0.72231163027059	27.79832607441239	0	NT5M;CCNO
peptidyl-lysine dimethylation (GO:0018027)	2015-08-02	0.20074509572038	0.72231163027059	28.26225979671302	0	SUV39H1;SETD7
cell proliferation involved in metanephros development (GO:0072203)	2015-08-02	0.20074509572038	0.72231163027059	22.69799112030935	0	PDGFB;PDGFRB
interkinetic nuclear migration (GO:0022027)	2015-08-02	0.20074509572038	0.72231163027059	27.92226180291927	0	PCM1;TACC3
positive regulation of glomerulus development (GO:0090193)	2015-08-02	0.20074509572038	0.72231163027059	23.58543609102358	0	EGR1;PDGFB
regulation of histone H3-K27 methylation (GO:0061085)	2015-08-02	0.20074509572038	0.72231163027059	26.81899692204184	0	ASXL2;EED
regulation of histone phosphorylation (GO:0033127)	2015-08-02	0.20074509572038	0.72231163027059	28.66206133687689	0	CCNB1;RPS6KA5
adaptation of signaling pathway (GO:0023058)	2015-08-02	0.20074509572038	0.72231163027059	26.67707844041899	0	RDH11;GIPR
negative regulation of T cell differentiation in thymus (GO:0033085)	2015-08-02	0.20074509572038	0.72231163027059	23.91716681366639	0	CDKN2A;ZC3H8
very-low-density lipoprotein particle assembly (GO:0034379)	2015-08-02	0.20074509572038	0.72231163027059	26.68936719749065	0	SOAT2;ACSL3
cellular response to follicle-stimulating hormone stimulus (GO:0071372)	2015-08-02	0.20074509572038	0.72231163027059	24.58458592853455	0	EGR1;POR
heterochromatin organization (GO:0070828)	2015-08-02	0.20074509572038	0.72231163027059	30.24783719925786	0	CDKN2A;HELLS
endothelium development (GO:0003158)	2015-08-02	0.20074509572038	0.72231163027059	27.1168913026606	0	PDGFB;GJA1
tolerance induction (GO:0002507)	2015-08-02	0.20074509572038	0.72231163027059	22.08212140188664	0	LYN;TGFB1
regulation of transcription from RNA polymerase II promoter in response to oxidative stress (GO:0043619)	2015-08-02	0.20074509572038	0.72231163027059	28.58090653165762	0	ATF4;ARNT
hypotonic response (GO:0006971)	2015-08-02	0.20074509572038	0.72231163027059	27.25035820104024	0	TRPV4;STK39
regulation of response to biotic stimulus (GO:0002831)	13/107	0.20078144180996	0.72231163027059	1.12966023273057	0	DDX58;MAVS;AP2A2;AP1S1;PAK2;ZC3HAV1;CREB3;FYN;HCK;IL12A;EIF2AK2;CACTIN;TRAF3
odontogenesis of dentin-containing tooth (GO:0042475)	1969-09-01	0.20124205746421	0.72231163027059	1.68476640012426	0	DLX1;HDAC1;ITGA6;HAND2;FAM20C;LEF1;LHX8;GLI3;CHUK
anatomical structure maturation (GO:0071695)	2024-04-01	0.20186803878348	0.72231163027059	5.58013105881791	0	RECK;FGFR3;ARCN1;RBPJ
vesicle fusion (GO:0006906)	2024-04-01	0.20186803878348	0.72231163027059	6.41717321092438	0	DYSF;LRMP;SNAPIN;ANKFY1
glutamine family amino acid catabolic process (GO:0009065)	2024-04-01	0.20186803878348	0.72231163027059	6.35156139795956	0	GAD2;GLUL;GOT1;GLS
DNA replication initiation (GO:0006270)	2024-04-01	0.20186803878348	0.72231163027059	5.97711768694794	0	MCM7;POLE;POLA1;LRWD1
mitochondrial respiratory chain complex assembly (GO:0033108)	2024-04-01	0.20186803878348	0.72231163027059	6.31831486573836	0	COX14;NDUFS4;TIMM21;TTC19
regulation of cell aging (GO:0090342)	2024-04-01	0.20186803878348	0.72231163027059	6.21015101593142	0	CDKN2A;NUAK1;PTEN;VASH1
positive regulation of DNA-templated transcription, elongation (GO:0032786)	2024-04-01	0.20186803878348	0.72231163027059	6.28132047118258	0	ELL;GTF2F1;DDX39B;THOC1
pigment cell differentiation (GO:0050931)	2024-04-01	0.20186803878348	0.72231163027059	5.9508208818241	0	MYO5A;HPS6;HPS4;GLI3
positive regulation of leukocyte apoptotic process (GO:2000108)	2024-04-01	0.20186803878348	0.72231163027059	5.84129935460063	0	CDKN2A;LYN;FNIP1;ZC3H8
response to mechanical stimulus (GO:0009612)	20/176	0.20366701237854	0.72757035384055	0.88511761031828	0	EGR1;LTBR;SLC12A2;RELA;SOX2;GJA1;RCAN1;FADD;NFKB1;PSPH;FOXP2;CCNB1;AKT1;BAK1;TNFRSF10B;FYN;CASP8;PKD2;TRPV4;GADD45A
circadian rhythm (GO:0007623)	15/127	0.20542236979679	0.72877761324485	0.98902050831466	0	EGR1;SREBF1;DHX9;CREB1;RORA;PTEN;SETX;RBM4B;TOP1;ATF4;CRY2;HDAC1;METTL3;UTS2R;CRY1
negative regulation of transmembrane transport (GO:0034763)	1951-07-01	0.20726779069897	0.72877761324485	2.216269597842	0	AKT1;PKD2;CAMK2D;STK39;NEDD4L;FGF12;CASQ2
DNA replication-independent nucleosome organization (GO:0034724)	1933-05-01	0.20752778085393	0.72877761324485	4.08267958176827	0	NPM1;CABIN1;SMARCA5;HIRA;RBBP7
DNA replication-independent nucleosome assembly (GO:0006336)	1933-05-01	0.20752778085393	0.72877761324485	4.09179444759099	0	NPM1;CABIN1;SMARCA5;HIRA;RBBP7
female gonad development (GO:0008585)	2016-03-01	0.20796301658786	0.72877761324485	10.99065915120098	0	ARID5B;IDH1;LHX8
mammary gland epithelial cell differentiation (GO:0060644)	2016-03-01	0.20796301658786	0.72877761324485	10.72907499241401	0	AKT1;CEBPB;IRF6
cardiac myofibril assembly (GO:0055003)	2016-03-01	0.20796301658786	0.72877761324485	10.28693433016283	0	PDGFRB;OBSL1;PROX1
establishment of endothelial barrier (GO:0061028)	2016-03-01	0.20796301658786	0.72877761324485	10.73727388461658	0	MARVELD2;RAP1B;MYADM
somatic stem cell division (GO:0048103)	2016-03-01	0.20796301658786	0.72877761324485	10.36088312282958	0	FGFR2;CDKN2A;LEF1
erythrocyte development (GO:0048821)	2016-03-01	0.20796301658786	0.72877761324485	10.25458200425895	0	BCL6;RPS6;MED1
2-oxoglutarate metabolic process (GO:0006103)	2016-03-01	0.20796301658786	0.72877761324485	11.49510597018536	0	GOT1;IDH1;OGDH
positive regulation of vascular endothelial growth factor receptor signaling pathway (GO:0030949)	2016-03-01	0.20796301658786	0.72877761324485	10.9476804256146	0	VEGFA;ITGB3;ARNT
aspartate family amino acid metabolic process (GO:0009066)	1942-06-01	0.20858212777651	0.72978972497576	3.01412407727248	0	DLST;ADSS;GOT1;PLOD1;DLD;OGDH
positive regulation of MAP kinase activity (GO:0043406)	22/197	0.2103221332078	0.73471423450219	0.93019145236911	0	NOX4;DAB2IP;PDGFB;MAP2K2;EZH2;TGFB3;MAPKAPK3;TPD52L1;MAPKAPK2;DAXX;TAB2;TGFB1;TAB3;AJUBA;MAP3K7;TNFSF11;CXCR4;MAPK14;MAP3K9;VEGFA;GAB1;PDGFRB
cellular response to oxidative stress (GO:0034599)	17/148	0.21533276063963	0.73872842270227	0.98790256613999	0	RELA;EZH2;FOXO3;ALDH3B1;ARNT;ADNP2;ATF4;UACA;HTRA2;GPX4;PKD2;RHOB;ABL1;ETV5;MELK;FANCC;HDAC6
glial cell differentiation (GO:0010001)	1961-08-01	0.21585814613688	0.73872842270227	2.05946980098902	0	EGR1;PTPRJ;HES5;TSPAN2;CDKN2C;LEF1;NFIX;GLI3
positive regulation of protein import into nucleus (GO:0042307)	1980-10-01	0.21678754344244	0.73872842270227	1.61912017871458	0	DDX58;MAVS;UACA;MAPK14;TGFB3;SMAD3;TPR;GLI3;TGFB1;MED1
axonogenesis (GO:0007409)	13/109	0.21738059846536	0.73872842270227	1.29313894035003	0	FGFR2;APP;FGFR3;BHLHE22;CREB1;MAP2;POU4F1;SEMA3A;PTEN;SPAST;EPHB1;FZD6;EPHB2
cellular response to extracellular stimulus (GO:0031668)	14/119	0.2193439555747	0.73872842270227	1.16735645141207	0	SREBF1;LYN;PDK4;FNIP1;DNAJC15;NCOA1;CDKN1A;GLUL;CHMP1A;ITGA6;CDKN2B;ULK1;NBR1;HDAC6
positive regulation of proteasomal ubiquitin-dependent protein catabolic process (GO:0032436)	1952-07-01	0.21956624837157	0.73872842270227	2.4226715414106	0	CUL3;AKT1;PLK1;USP5;PIAS1;PTEN;STUB1
positive regulation of lipid biosynthetic process (GO:0046889)	1952-07-01	0.21956624837157	0.73872842270227	2.31152228166706	0	SREBF1;AKT1;CREB1;MID1IP1;ACSL3;POR;CREBL2
positive regulation of histone methylation (GO:0031062)	2025-04-01	0.21986905595997	0.73872842270227	6.11934074155121	0	ASXL2;HIST1H1B;EED;PAXBP1
positive regulation of establishment of protein localization to plasma membrane (GO:0090004)	2025-04-01	0.21986905595997	0.73872842270227	5.95632973467797	0	AKT1;ACSL3;PIK3R1;CIB1
osteoclast differentiation (GO:0030316)	2025-04-01	0.21986905595997	0.73872842270227	5.93418082821732	0	TNFSF11;MAPK14;IREB2;CHUK
positive regulation of heart growth (GO:0060421)	2025-04-01	0.21986905595997	0.73872842270227	5.77466933131109	0	CCNB1;FGFR2;RBPJ;PROX1
lipid storage (GO:0019915)	2025-04-01	0.21986905595997	0.73872842270227	5.85905058674082	0	CRY2;HEXB;PNPLA2;CRY1
regulation of ryanodine-sensitive calcium-release channel activity (GO:0060314)	2025-04-01	0.21986905595997	0.73872842270227	6.14219869621221	0	PKD2;CAMK2D;ASPH;CASQ2
chondroitin sulfate biosynthetic process (GO:0030206)	2025-04-01	0.21986905595997	0.73872842270227	6.28992145344958	0	XYLT2;CHST12;BCAN;CHST15
positive regulation of response to cytokine stimulus (GO:0060760)	2025-04-01	0.21986905595997	0.73872842270227	5.77418674991399	0	LSM14A;MAVS;FADD;MED1
post-Golgi vesicle-mediated transport (GO:0006892)	1990-11-01	0.22071540431595	0.73872842270227	1.5778436477255	0	MYO5A;LAMP1;BBS2;BLOC1S4;AP1S1;MACF1;VAMP3;AP4M1;ANKFY1;GOLGA4;FTH1
regulation of establishment of protein localization to plasma membrane (GO:0090003)	1943-06-01	0.22223891644372	0.73872842270227	3.04586783182574	0	PID1;AKT1;APPL1;ACSL3;PIK3R1;CIB1
negative regulation of epidermal growth factor receptor signaling pathway (GO:0042059)	1943-06-01	0.22223891644372	0.73872842270227	3.11238374058436	0	PTPRJ;AP2A2;SPRY1;DAB2IP;GRB2;SH3KBP1
face morphogenesis (GO:0060325)	1934-05-01	0.22298068350708	0.73872842270227	3.99864116084261	0	ARID5B;TGFB3;LEF1;ASPH;TGFB1
phosphatidylglycerol metabolic process (GO:0046471)	1934-05-01	0.22298068350708	0.73872842270227	4.25343803586156	0	PLD1;PLA2G10;LPGAT1;PTPMT1;HADHB
response to calcium ion (GO:0051592)	12/100	0.22367738398289	0.73872842270227	1.50340587710728	0	MNAT1;KCNMB4;CCND1;ALOX15;GIPR;CACYBP;CAMK2D;ASPH;PPP3CA;NFATC3;CASQ2;MTTP
ethanolamine-containing compound metabolic process (GO:0042439)	1981-10-01	0.22675736021694	0.73872842270227	1.75423304683862	0	AGPAT6;ACHE;PLA2G15;PLA2G10;SPTLC2;SGMS2;BCHE;CHPT1;SMPD3;PNPLA6
nucleic acid phosphodiester bond hydrolysis (GO:0090305)	25/230	0.22707203113019	0.73872842270227	0.92304009446259	0	RPP38;SMARCAD1;XRCC3;APEX2;ENDOV;RPP21;APLF;DFFA;MRE11A;PGAP1;POLA1;APTX;EXOSC3;EXO5;RNASEH2B;EXOSC10;NOP14;ERCC5;TDP2;CNOT6L;DIS3L2;DBR1;TSEN2;KPNB1;POP7
vacuole organization (GO:0007033)	1962-08-01	0.22730638674271	0.73872842270227	2.27535001435981	0	NAGPA;ATG4B;ULK1;HEXB;HPS4;TFEB;ATG16L1;MBTPS1
nucleosome organization (GO:0034728)	14/120	0.22752011444009	0.73872842270227	1.27405278268486	0	SHPRH;HIST1H1B;HIRA;RBBP7;TSPYL4;DAXX;TSPYL1;SMARCD2;SMARCC1;NPM1;SMARCA5;CABIN1;CHAF1A;SETD2
negative regulation of canonical Wnt signaling pathway (GO:0090090)	1991-11-01	0.23018651336399	0.73872842270227	1.61400633130308	0	EGR1;NPHP3;DAB2IP;MAPK14;SOX2;LEF1;AXIN2;GLI3;LATS2;FZD6;GLI1
trophectodermal cell differentiation (GO:0001829)	2017-03-01	0.2305687235727	0.73872842270227	10.74185430214815	0	CDX2;BYSL;CNOT3
cytochrome complex assembly (GO:0017004)	2017-03-01	0.2305687235727	0.73872842270227	11.43730076511076	0	COX14;TIMM21;TTC19
regulation of DNA-templated transcription, initiation (GO:2000142)	2017-03-01	0.2305687235727	0.73872842270227	10.01412050110458	0	CTNNBIP1;BCLAF1;CAND1
protein localization to cytoskeleton (GO:0044380)	2017-03-01	0.2305687235727	0.73872842270227	10.10208990579333	0	C2CD3;KLHL21;PCM1
positive regulation of protein deacetylation (GO:0090312)	2017-03-01	0.2305687235727	0.73872842270227	10.60212261412306	0	SREBF1;VEGFA;TGFB1
regulation of protein import into nucleus, translocation (GO:0033158)	2017-03-01	0.2305687235727	0.73872842270227	9.52058927763964	0	MAVS;CDKN1A;MED1
establishment of mitotic spindle orientation (GO:0000132)	2017-03-01	0.2305687235727	0.73872842270227	10.89204028269681	0	SPRY1;GPSM2;SPDL1
mitotic G2/M transition checkpoint (GO:0044818)	2017-03-01	0.2305687235727	0.73872842270227	10.73822503601309	0	IER3;NBN;MRE11A
neurotransmitter biosynthetic process (GO:0042136)	2017-03-01	0.2305687235727	0.73872842270227	10.71345385867199	0	ACHE;GAD2;MAOA
monocyte chemotaxis (GO:0002548)	2017-03-01	0.2305687235727	0.73872842270227	11.05327399139622	0	TNFSF11;RPS19;PDGFB
histone H4 deacetylation (GO:0070933)	2017-03-01	0.2305687235727	0.73872842270227	11.84363389330477	0	SMARCAD1;HDAC1;HDAC6
DNA topological change (GO:0006265)	2015-09-02	0.23254810157257	0.73872842270227	26.52888566550832	0	TOP1;TOP3A
regulation of gene silencing by miRNA (GO:0060964)	2015-09-02	0.23254810157257	0.73872842270227	25.70369962077897	0	AJUBA;DND1
cell migration involved in heart development (GO:0060973)	2015-09-02	0.23254810157257	0.73872842270227	24.14740953878269	0	HAND2;PDGFRB
positive regulation of cellular response to oxidative stress (GO:1900409)	2015-09-02	0.23254810157257	0.73872842270227	25.210975025058	0	MCL1;HDAC6
axon ensheathment in central nervous system (GO:0032291)	2015-09-02	0.23254810157257	0.73872842270227	24.68177790837839	0	FGFR3;HES5
germinal center formation (GO:0002467)	2015-09-02	0.23254810157257	0.73872842270227	24.20034465975384	0	BCL3;BCL6
positive regulation of transcription regulatory region DNA binding (GO:2000679)	2015-09-02	0.23254810157257	0.73872842270227	23.53970674595193	0	HAND2;TGFB1
positive regulation of response to oxidative stress (GO:1902884)	2015-09-02	0.23254810157257	0.73872842270227	25.62932130130844	0	MCL1;HDAC6
venous blood vessel morphogenesis (GO:0048845)	2015-09-02	0.23254810157257	0.73872842270227	27.06286455724217	0	VEGFA;PROX1
regulation of gene silencing by RNA (GO:0060966)	2015-09-02	0.23254810157257	0.73872842270227	26.17327865204102	0	AJUBA;DND1
protein retention in ER lumen (GO:0006621)	2015-09-02	0.23254810157257	0.73872842270227	27.22577066898445	0	ANKRD13C;GPAA1
regulation of prostaglandin secretion (GO:0032306)	2015-09-02	0.23254810157257	0.73872842270227	24.57563012311255	0	TNFSF11;PLA2G10
regulation of integrin activation (GO:0033623)	2015-09-02	0.23254810157257	0.73872842270227	27.48640054669408	0	KIF14;SRC
positive regulation of mitochondrial calcium ion concentration (GO:0051561)	2015-09-02	0.23254810157257	0.73872842270227	30.36684849497203	0	MICU2;MCU
pattern specification involved in kidney development (GO:0061004)	2015-09-02	0.23254810157257	0.73872842270227	26.81105011103005	0	HES5;IRX2
cell-cell junction maintenance (GO:0045217)	2015-09-02	0.23254810157257	0.73872842270227	27.38950744071516	0	SHROOM2;MYADM
mitotic sister chromatid cohesion (GO:0007064)	2015-09-02	0.23254810157257	0.73872842270227	26.9102508694096	0	SMC1A;GSG2
hepatocyte differentiation (GO:0070365)	2015-09-02	0.23254810157257	0.73872842270227	27.19952158357961	0	E2F7;PROX1
negative regulation of immunoglobulin mediated immune response (GO:0002890)	2015-09-02	0.23254810157257	0.73872842270227	25.04148853971084	0	BCL6;THOC1
negative regulation of B cell mediated immunity (GO:0002713)	2015-09-02	0.23254810157257	0.73872842270227	24.98329971079634	0	BCL6;THOC1
regulation of oxidative stress-induced neuron death (GO:1903203)	2015-09-02	0.23254810157257	0.73872842270227	26.248543526325	0	ATF4;MCL1
regulation of glucocorticoid metabolic process (GO:0031943)	2015-09-02	0.23254810157257	0.73872842270227	26.48467266486348	0	GAL;STUB1
regulation of hippo signaling (GO:0035330)	2015-09-02	0.23254810157257	0.73872842270227	25.91541885096525	0	AJUBA;SOX11
atrial cardiac muscle cell action potential (GO:0086014)	2015-09-02	0.23254810157257	0.73872842270227	28.69189264173022	0	SCN3B;GJA1
artery development (GO:0060840)	2015-09-02	0.23254810157257	0.73872842270227	24.55082727623442	0	PKD2;GLI3
regulation of heart rate (GO:0002027)	1972-09-01	0.23286913166424	0.73872842270227	2.15205998439485	0	SREBF1;SCN2B;SCN3B;CAMK2D;KCNE2;DSP;SEMA3A;HCN4;CASQ2
smoothened signaling pathway (GO:0007224)	1972-09-01	0.23286913166424	0.73872842270227	2.21160993884114	0	GPR162;IFT46;HES5;IFT80;IFT20;IFT57;TCTN2;GLI3;GLI1
positive regulation of nervous system development (GO:0051962)	33/313	0.23433860256359	0.74232421844339	1.13601657400153	0	MEGF8;SOX2;PPARG;GLI3;EPHB1;EPHB2;ATOH1;FBXW8;ROBO1;CXCR4;OBSL1;SEMA3A;ETV5;TCF3;DAB2IP;LYN;DUOXA1;RELA;SOX11;CDC20;HMG20B;NEUROG3;PROX1;TENM4;NCOA1;FYN;SALL1;VEGFA;FOXG1;NPTN;RAP1B;LRP8;TGIF2
protein processing (GO:0016485)	22/201	0.23552187506837	0.74283251028149	1.23976123525464	0	CTSZ;C2CD3;TSG101;PPARG;SMAD3;RCE1;GGT1;FADD;CAPN2;GLI3;BAK1;TNFRSF10B;CDKN2A;HTRA2;ROBO1;CASP7;IFT57;CASP8;ASPH;VPS28;ADAMTS3;HIP1
mesonephric tubule development (GO:0072164)	1944-06-01	0.23618005814562	0.74283251028149	3.26838477025912	0	FGFR2;SPRY1;SALL1;PKD2;SMAD3;TGFB1
negative regulation of ERBB signaling pathway (GO:1901185)	1944-06-01	0.23618005814562	0.74283251028149	3.4393285262039	0	PTPRJ;AP2A2;SPRY1;DAB2IP;GRB2;SH3KBP1
regulation of DNA-templated transcription, elongation (GO:0032784)	1944-06-01	0.23618005814562	0.74283251028149	3.39028504791924	0	ELL;GTF2F1;TSFM;DDX39B;EZH2;THOC1
segmentation (GO:0035282)	1944-06-01	0.23618005814562	0.74283251028149	3.459742974715	0	PRKDC;SMAD3;LEF1;PCDH8;ABI1;AXIN2
regulation of extrinsic apoptotic signaling pathway (GO:2001236)	18/161	0.23733062506621	0.743027931616	1.35626053331917	0	ZC3HC1;LTBR;MCL1;RELA;BIRC6;FADD;RFFL;SRC;AKT1;TNFRSF10B;PAK2;ITGA6;HTRA2;FYN;TRPS1;VEGFA;CASP8;ACSL5
positive regulation of protein localization to plasma membrane (GO:1903078)	2026-04-01	0.23827329585907	0.743027931616	6.48402485834034	0	AKT1;ACSL3;PIK3R1;CIB1
negative regulation of T cell differentiation (GO:0045581)	2026-04-01	0.23827329585907	0.743027931616	6.98965876349086	0	CDKN2A;BCL6;GLI3;ZC3H8
telomere maintenance via recombination (GO:0000722)	2026-04-01	0.23827329585907	0.743027931616	6.62404298054763	0	RFC5;LIG1;POLE;POLA1
RNA phosphodiester bond hydrolysis, exonucleolytic (GO:0090503)	2026-04-01	0.23827329585907	0.743027931616	7.38042854927953	0	EXOSC10;CNOT6L;DIS3L2;EXOSC3
cellular response to nitrogen compound (GO:1901699)	45/438	0.23865252714666	0.743027931616	1.17463347087405	0	MYO5A;MAVS;FGFR2;FGFR3;ADCY7;GRB2;RBM3;PPARG;PPM1A;PRKDC;RRAGA;NFKB1;AKT1;GNG8;GOT1;SOS1;NPM1;GAB1;HCN4;PIK3R1;GNG7;EGR1;SREBF1;NOX4;CEBPB;MAP2K2;RELA;PTPRA;PDK4;PDXP;STXBP4;APPL1;CAPN2;RPS6;POR;RAD51;APRT;YWHAG;FYN;SMARCC1;ATP6V0A1;RAP1B;GNAS;ABL1;CASQ2
regulation of skeletal muscle fiber development (GO:0048742)	1935-05-01	0.23876435005538	0.743027931616	4.45383358126025	0	TBX3;MAPK14;ID3;PLCB1;TGFB1
nucleoside monophosphate catabolic process (GO:0009125)	35/335	0.24152003289817	0.75107461321395	1.15547543536931	0	XRCC3;ERCC6L2;KIF24;WRNIP1;INO80;TOP1;TOR3A;PEX1;MACF1;DDX3X;NT5M;VPS4B;VPS4A;DDX20;DHX30;RECQL4;KIF14;DHX9;ABCB8;RALBP1;KIF5A;MSH5;DDX39B;MYO1D;ATP5F1;ABCB7;RAD51;MNAT1;EIF4A3;KIF1A;ATP5C1;SMARCA5;PPP2R4;SPAST;ABCC5
GTP catabolic process (GO:0006184)	26/243	0.2438879907863	0.75737247455001	1.2097475213557	0	ARL2;DNM3;ADSS;TUBB2B;RAB3D;RAB5C;RAB4A;EIF5;HBS1L;NOA1;RAB33B;GNAT2;GNG8;RAB43;ARF3;RAB35;RAB11B;RHOB;RAP1B;GNAS;RIT1;TUBG1;GUF1;ARL4D;EHD1;GNL3
axon guidance (GO:0007411)	38/367	0.24637859084853	0.7603590080328	1.19608866931762	0	ENAH;GRB2;SCN3B;ITGB3;GLI3;SRC;EPHB1;EPHB2;CSNK2A2;ATOH1;DOCK1;LAMB2;PAK2;ROBO1;CXCR4;SOS1;RHOB;RHOC;SEMA3A;ETV4;FLRT2;KLF7;PTPRM;PLA2G10;MAP2K2;KIF5A;CREB1;PTPRA;COL5A3;VASP;RPS6KA5;AP2A2;FYN;VEGFA;CACNA1H;ABL1;APBB2;GFRA3
amide transport (GO:0042886)	1983-10-01	0.24720506618698	0.7603590080328	2.0755608081961	0	MYO5A;CYB5R4;RAB11B;TRPV4;SLC5A6;GAL;RIMS2;CDK16;SLC15A4;SMPD3
purine ribonucleoside monophosphate biosynthetic process (GO:0009168)	1964-08-01	0.25082438878168	0.7603590080328	2.53164265722965	0	ADSS;ATIC;ATP5F1;ATP5C1;ATP5G1;ATP12A;TGFB1;APRT
response to acid chemical (GO:0001101)	29/275	0.25122561226574	0.7603590080328	1.23316218741547	0	E2F1;PDGFB;PPARG;SOX2;RRAGA;CD9;HTRA2;BCHE;PKD2;CHUK;MEST;EGR1;PID1;SREBF1;CEBPB;LYN;RELA;YY1;PDK4;RXRG;IREB2;CAPN2;CCNB1;ADNP2;NCOA1;IGF2R;GIPR;PDGFRB;GNAS
regulation of lipid biosynthetic process (GO:0046890)	13/113	0.25221434344573	0.7603590080328	1.65918652258774	0	SREBF1;AKT1;DHH;PDGFB;CREB1;PDK4;NFKB1;MID1IP1;DDX20;PROX1;ACSL3;POR;CREBL2
regulation of developmental growth (GO:0048638)	15/133	0.2529720076954	0.7603590080328	1.50647947691808	0	FGFR2;MEGF8;FGFR3;GJA1;GAL;PROX1;TTL;POR;CCNB1;ULK1;VEGFA;SEMA3A;PLCB1;RBPJ;DUSP6
ATP catabolic process (GO:0006200)	34/327	0.25356680568082	0.7603590080328	1.20625571490864	0	XRCC3;ERCC6L2;KIF24;WRNIP1;INO80;TOP1;TOR3A;PEX1;MACF1;DDX3X;VPS4B;VPS4A;DDX20;DHX30;RECQL4;KIF14;DHX9;ABCB8;RALBP1;KIF5A;MSH5;DDX39B;MYO1D;ATP5F1;ABCB7;RAD51;MNAT1;EIF4A3;KIF1A;ATP5C1;SMARCA5;PPP2R4;SPAST;ABCC5
response to hyperoxia (GO:0055093)	2018-03-01	0.25359184277588	0.7603590080328	11.75964552601488	0	EGR1;CDKN1A;PDGFRB
nephron tubule development (GO:0072080)	2018-03-01	0.25359184277588	0.7603590080328	11.13874400476715	0	PKD2;JAG1;ACAT1
hindbrain development (GO:0030902)	2018-03-01	0.25359184277588	0.7603590080328	10.86775013750889	0	AHI1;NEUROG3;EN2
axonal fasciculation (GO:0007413)	2018-03-01	0.25359184277588	0.7603590080328	11.13549279898275	0	MEGF8;SEMA3A;EPHB2
negative regulation of cation channel activity (GO:2001258)	2018-03-01	0.25359184277588	0.7603590080328	10.53755610480024	0	PKD2;FGF12;CASQ2
response to interferon-beta (GO:0035456)	2018-03-01	0.25359184277588	0.7603590080328	11.16291813679841	0	PLSCR1;HTRA2;DDX41
negative regulation of cytokine production involved in immune response (GO:0002719)	2018-03-01	0.25359184277588	0.7603590080328	10.11930253758008	0	TGFB3;BCL6;TGFB1
glutamate secretion (GO:0014047)	2018-03-01	0.25359184277588	0.7603590080328	11.24095654059952	0	GLS;STXBP1;SNAP25
positive regulation of biomineral tissue development (GO:0070169)	1936-05-01	0.25483983597659	0.7603590080328	4.44982989704273	0	ASXL2;FAM20C;TGFB3;SMAD3;TGFB1
negative regulation of response to cytokine stimulus (GO:0060761)	1936-05-01	0.25483983597659	0.7603590080328	4.46516546791878	0	ROBO1;PPARG;RABGEF1;RFFL;CACTIN
telomere maintenance via telomere lengthening (GO:0010833)	1936-05-01	0.25483983597659	0.7603590080328	4.70168982968763	0	RFC5;MRE11A;LIG1;POLE;POLA1
chromosome organization involved in meiosis (GO:0070192)	1936-05-01	0.25483983597659	0.7603590080328	5.02519532503582	0	MRE11A;LEPREL4;STAG3;SPATA22;SYCP1
signal transduction in absence of ligand (GO:0038034)	1936-05-01	0.25483983597659	0.7603590080328	4.47783660977471	0	BAK1;MCL1;MKNK2;FADD;FOXO3
protein deacetylation (GO:0006476)	1936-05-01	0.25483983597659	0.7603590080328	4.85917790340934	0	SMARCAD1;HDAC1;SALL1;RBM14;HDAC6
C-terminal protein lipidation (GO:0006501)	2027-04-01	0.25701758705677	0.7603590080328	6.93511019800517	0	PGAP1;GPAA1;PIGS;PIGN
regulation of vascular permeability (GO:0043114)	2027-04-01	0.25701758705677	0.7603590080328	6.94194576327128	0	CTNNBIP1;PTPRJ;VEGFA;SRC
regulation of NIK/NF-kappaB signaling (GO:1901222)	2027-04-01	0.25701758705677	0.7603590080328	6.58548921598086	0	MAP3K7;TNFRSF10B;RC3H2;EIF2AK2
neurotransmitter metabolic process (GO:0042133)	2027-04-01	0.25701758705677	0.7603590080328	6.86084257609657	0	NAALAD2;ACHE;GAD2;MAOA
post-embryonic development (GO:0009791)	1984-10-01	0.25766395144134	0.7603590080328	2.17511645696715	0	FGFR2;ATF5;IGF2R;ARID5B;IREB2;RC3H2;TMTC3;ALX4;ITPR1;FOXP2
positive regulation of neuron death (GO:1901216)	1955-07-01	0.25789331488702	0.7603590080328	2.94825797459813	0	EGR1;ATF4;FGFR3;MCL1;CASP7;FOXO3;DAXX
regulation of symbiosis, encompassing mutualism through parasitism (GO:0043903)	19/174	0.25859007013456	0.7603590080328	1.47748367102479	0	MAVS;POLR2E;ZC3HAV1;POLR2K;ELL;TRIM26;LEF1;POLR2D;PROX1;SRPK1;TAF11;PLSCR1;MNAT1;TRIM59;HDAC1;GTF2F1;TARDBP;VPS4B;EIF2AK2
response to inorganic substance (GO:0010035)	38/370	0.26125858479463	0.7603590080328	1.37749962219136	0	KCNMB4;PPARG;EZH2;FSTL3;NFKB1;PTEN;BAK1;CD9;ATIC;GPX4;CASP8;CACYBP;CAMK2D;PKD2;RHOB;NDRG1;NEDD4L;PPP3CA;ASPH;NFATC3;FANCC;CRYAB;RELA;CREB1;LIG1;IREB2;MTL5;APTX;MTTP;CCNB1;MNAT1;ALOX15;CCND1;GIPR;PDGFRB;CACNA1H;CASQ2;HDAC6
regulation of response to DNA damage stimulus (GO:2001020)	14/124	0.2614185850252	0.7603590080328	1.66479256162519	0	IER3;BCLAF1;MCL1;DDX39B;UBE2V1;RNASEH2B;RAD51;CDKN2A;RFWD3;ABL1;CRY1;AXIN2;TRIP12;THOC1
DNA catabolic process, endonucleolytic (GO:0000737)	1965-08-01	0.26286443266465	0.7603590080328	2.77091241630186	0	XRCC3;ERCC5;APEX2;ENDOV;APLF;DFFA;MRE11A;KPNB1
negative regulation of phosphatase activity (GO:0010923)	1965-08-01	0.26286443266465	0.7603590080328	2.75051942709664	0	ELFN1;CRY2;CD2BP2;ELL;MYO1D;WNK1;PPP2R4;RBM26
corticosteroid receptor signaling pathway (GO:0031958)	2015-10-02	0.2646138830385	0.7603590080328	25.14102669494362	0	PTGES3;RBM14
negative regulation of transcription by competitive promoter binding (GO:0010944)	2015-10-02	0.2646138830385	0.7603590080328	24.71825694913736	0	CREB1;DACH1
pore complex assembly (GO:0046931)	2015-10-02	0.2646138830385	0.7603590080328	22.80092189082925	0	AHCTF1;TPR
protein localization to cilium (GO:0061512)	2015-10-02	0.2646138830385	0.7603590080328	26.39086497936103	0	GPR162;IFT20
DNA ligation (GO:0006266)	2015-10-02	0.2646138830385	0.7603590080328	23.58647813281129	0	LIG1;APTX
limb bud formation (GO:0060174)	2015-10-02	0.2646138830385	0.7603590080328	23.68529221221407	0	FGFR2;SOX11
T-helper 1 type immune response (GO:0042088)	2015-10-02	0.2646138830385	0.7603590080328	23.57543830581922	0	VEGFA;BCL3
negative regulation of ryanodine-sensitive calcium-release channel activity (GO:0060315)	2015-10-02	0.2646138830385	0.7603590080328	25.38342181062991	0	PKD2;CASQ2
epithelial cell fate commitment (GO:0072148)	2015-10-02	0.2646138830385	0.7603590080328	23.21411522659566	0	FGFR3;RBPJ
DNA unwinding involved in DNA replication (GO:0006268)	2015-10-02	0.2646138830385	0.7603590080328	26.40186921676858	0	MCM7;RAD51
positive regulation of Cdc42 GTPase activity (GO:0043089)	2015-10-02	0.2646138830385	0.7603590080328	24.84626955890766	0	RALBP1;BCAS3
mating behavior (GO:0007617)	2015-10-02	0.2646138830385	0.7603590080328	25.27471130522502	0	APP;MAPK8IP2
negative regulation of hematopoietic progenitor cell differentiation (GO:1901533)	2015-10-02	0.2646138830385	0.7603590080328	24.33549696581397	0	HES5;CIB1
regulation of RNA export from nucleus (GO:0046831)	2015-10-02	0.2646138830385	0.7603590080328	23.5617254213727	0	SETD2;TPR
maintenance of protein localization in endoplasmic reticulum (GO:0035437)	2015-10-02	0.2646138830385	0.7603590080328	27.33439609482179	0	ANKRD13C;GPAA1
regulation of heat generation (GO:0031650)	2015-10-02	0.2646138830385	0.7603590080328	24.51599495941698	0	TNFSF11;ARRDC3
peripheral nervous system neuron development (GO:0048935)	2015-10-02	0.2646138830385	0.7603590080328	28.04335526496406	0	HAND2;POU4F1
positive regulation of transcription from RNA polymerase II promoter in response to stress (GO:0036003)	2015-10-02	0.2646138830385	0.7603590080328	24.11727049443683	0	ATF4;VEGFA
response to insecticide (GO:0017085)	2015-10-02	0.2646138830385	0.7603590080328	26.66683447051014	0	CCNB1;SCN2B
anterior/posterior axis specification, embryo (GO:0008595)	2015-10-02	0.2646138830385	0.7603590080328	25.90495566170507	0	TBX3;TCF7L1
modulation by virus of host process (GO:0019054)	2015-10-02	0.2646138830385	0.7603590080328	23.25453528457367	0	EIF2AK2;TGFB1
rRNA modification (GO:0000154)	2015-10-02	0.2646138830385	0.7603590080328	24.47344111902823	0	NHP2;NSUN4
long-chain fatty acid biosynthetic process (GO:0042759)	2015-10-02	0.2646138830385	0.7603590080328	28.55289009518069	0	MYO5A;ALOX15
negative regulation of G2/M transition of mitotic cell cycle (GO:0010972)	2015-10-02	0.2646138830385	0.7603590080328	26.90512587782248	0	USP47;VPS4A
cellular aldehyde metabolic process (GO:0006081)	1946-06-01	0.26480934902975	0.7603590080328	3.82116118472911	0	RDH11;RELA;PDXP;IDH1;TKT;ALDH3B1
histone H3 acetylation (GO:0043966)	1946-06-01	0.26480934902975	0.7603590080328	3.89220760061446	0	MAP3K7;BRPF1;BRPF3;LEF1;TAF6L;TCF3
regulation of fibroblast proliferation (GO:0048145)	1975-09-01	0.26615084080945	0.76222978971936	2.53002600834555	0	E2F1;DAB2IP;CDKN1A;NDUFS4;PDGFB;DACH1;UTS2R;RNASEH2B;FTH1
wound healing (GO:0042060)	1975-09-01	0.26615084080945	0.76222978971936	2.64314042720919	0	ALOX15;PDGFB;MACF1;FGFR1OP2;PDGFRB;DSP;SMAD3;ITGB3;GLI3
response to ketone (GO:1901654)	12/105	0.27018531708479	0.77259331635354	2.08713232674518	0	SREBF1;NCOA1;CCND1;CDKN1A;RELA;TGFB3;GNAS;PSPH;TRIM63;TPMT;SRC;TGFB1
muscle tissue morphogenesis (GO:0060415)	1956-07-01	0.27108151614981	0.77259331635354	3.14893497095822	0	FOXH1;FGFR2;DSP;POU4F1;RBPJ;PROX1;MED1
spliceosomal snRNP assembly (GO:0000387)	1937-05-01	0.27116819046489	0.77259331635354	5.18538885829169	0	SRSF10;CD2BP2;SNUPN;DDX20;SNRPG
RNA methylation (GO:0001510)	1937-05-01	0.27116819046489	0.77259331635354	4.99337166346474	0	METTL3;TRMT61B;RNMTL1;MEPCE;NSUN4
Fc receptor signaling pathway (GO:0038093)	36/352	0.27585342296676	0.77645568583456	1.40934437813512	0	FGFR2;FGFR3;PDGFB;GRB2;UBE2V1;NFKB1;ABI1;FOXO3;PTEN;SRC;AKT1;MAP3K7;DOCK1;PAK2;SOS1;GAB1;PPP3CA;TNRC6B;NFATC3;CHUK;PIK3R1;LYN;MAP2K2;RELA;HCK;CREB1;RICTOR;TAB2;ELMO2;ITPR1;TAB3;LAT2;CDKN1A;FYN;PDGFRB;ABL1
regulation of vascular endothelial growth factor receptor signaling pathway (GO:0030947)	2028-04-01	0.27603992040224	0.77645568583456	6.94192524765945	0	DAB2IP;VEGFA;ITGB3;ARNT
positive regulation of BMP signaling pathway (GO:0030513)	2028-04-01	0.27603992040224	0.77645568583456	7.06357891266189	0	NOTCH2;HES5;SOX11;RBPJ
negative regulation of smoothened signaling pathway (GO:0045879)	2028-04-01	0.27603992040224	0.77645568583456	6.78178177468719	0	FGFR3;RFX4;SALL1;GLI3
cellular senescence (GO:0090398)	2028-04-01	0.27603992040224	0.77645568583456	6.84305002306446	0	CDKN1A;CDKN2A;TBX3;MAPK14
glucan biosynthetic process (GO:0009250)	2028-04-01	0.27603992040224	0.77645568583456	6.89786237365537	0	PTGES3;AKT1;EPM2A;AGL
neural crest cell development (GO:0014032)	2019-03-01	0.27691653335037	0.77645568583456	10.85426884983435	0	HAND2;SOX11;JAG1
regulation of fibroblast migration (GO:0010762)	2019-03-01	0.27691653335037	0.77645568583456	11.23267686256075	0	ITGB1BP1;RFFL;TGFB1
cellular component maintenance (GO:0043954)	2019-03-01	0.27691653335037	0.77645568583456	11.66904075287564	0	SHROOM2;TANC1;MYADM
lysosome localization (GO:0032418)	2019-03-01	0.27691653335037	0.77645568583456	11.21799414045746	0	LAT2;MAP6D1;HDAC6
retinal ganglion cell axon guidance (GO:0031290)	2019-03-01	0.27691653335037	0.77645568583456	11.86607078969177	0	PTPRM;EPHB1;EPHB2
intestinal absorption (GO:0050892)	2019-03-01	0.27691653335037	0.77645568583456	11.8915182379897	0	SOAT2;SLC5A1;IREB2
T cell costimulation (GO:0031295)	1976-09-01	0.2775571184478	0.77726546667987	2.68936569853912	0	AKT1;PAK2;LYN;GRB2;FYN;LGALS8;RICTOR;PIK3R1;SRC
regulation of reproductive process (GO:2000241)	1986-10-01	0.27900251186973	0.78007725925716	2.47425286679085	0	FGFR2;B4GALT1;ASUN;PRDX4;CACNA1H;NPR2;EAF2;SEMA3A;PLCB1;CIB1
microtubule-based movement (GO:0007018)	20/187	0.27910646688513	0.78007725925716	1.71886476323454	0	KIF14;KIF24;KIF5A;UCHL1;SNAPIN;BBS12;PCM1;OFD1;NPHP3;BLOC1S4;APP;KIF1A;HYDIN;IFT46;IFT20;IFT57;DYNLRB2;SSNA1;FYCO1;IFT74
positive regulation of neuron apoptotic process (GO:0043525)	1947-06-01	0.27944383376422	0.78007725925716	3.86775635236238	0	EGR1;ATF4;FGFR3;MCL1;CASP7;FOXO3
fatty acid metabolic process (GO:0006631)	29/280	0.28042926823558	0.78088218437212	1.56800220903738	0	MYO5A;PTGES3;ACADSB;ECH1;PPARG;GGT1;MAPKAPK2;LTC4S;ACSF2;HADHB;AGPAT6;PTPLB;GPX4;FASN;BDH2;PEX13;HADH;ACSL3;ACSL5;PLA2G15;PTGR2;PLA2G10;FAM213B;POR;MMAA;ALOX15;MAPK14;CROT;PCCA
purine ribonucleoside monophosphate catabolic process (GO:0009169)	34/332	0.28043901937057	0.78088218437212	1.572778849867	0	XRCC3;ERCC6L2;KIF24;WRNIP1;INO80;TOP1;TOR3A;PEX1;MACF1;DDX3X;VPS4B;VPS4A;DDX20;DHX30;RECQL4;KIF14;DHX9;ABCB8;RALBP1;KIF5A;MSH5;DDX39B;MYO1D;ATP5F1;ABCB7;RAD51;MNAT1;EIF4A3;KIF1A;ATP5C1;SMARCA5;PPP2R4;SPAST;ABCC5
Golgi organization (GO:0007030)	1957-07-01	0.28444293290324	0.78718648893029	3.35484158230847	0	SYNE1;RAB43;FBXW8;BHLHA15;OBSL1;BCAS3;SEC23IP
nucleoside monophosphate metabolic process (GO:0009123)	43/427	0.28465285527512	0.78718648893029	1.56636371053556	0	ADSS;XRCC3;ERCC6L2;KIF24;WRNIP1;DCK;INO80;ATP5G1;ATP12A;TGFB1;TOR3A;TOP1;DDX3X;PEX1;MACF1;NT5M;ATIC;VPS4B;VPS4A;DDX20;DHX30;RECQL4;KIF14;DHX9;ABCB8;RALBP1;KIF5A;MSH5;DDX39B;MYO1D;ATP5F1;DGUOK;ABCB7;RAD51;APRT;MNAT1;EIF4A3;KIF1A;ATP5C1;SMARCA5;PPP2R4;SPAST;ABCC5
regulation of ion transmembrane transporter activity (GO:0032412)	15/137	0.28677581595002	0.78718648893029	1.91119281288198	0	MYO5A;SCN2B;SCN3B;STIM2;FGF12;GAL;CAMK2D;PKD2;MAPK8IP2;KCNE2;STK39;NEDD4L;ASPH;AHNAK;CASQ2
cellular response to calcium ion (GO:0071277)	1938-05-01	0.28771071342011	0.78718648893029	4.94142994413882	0	ALOX15;CACYBP;CAMK2D;ASPH;NFATC3
cell-cell junction assembly (GO:0007043)	1977-09-01	0.289099049513	0.78718648893029	2.68455110532144	0	ARL2;CD9;MARVELD2;MPP5;GJA1;TRPV4;RHOC;MPP7;PARD6G
lymphocyte activation involved in immune response (GO:0002285)	1977-09-01	0.289099049513	0.78718648893029	2.72218659141701	0	NBN;SWAP70;LGALS8;EXOSC3;LEF1;RC3H2;BCL3;RORA;RPS6
regulation of smooth muscle cell proliferation (GO:0048660)	1977-09-01	0.289099049513	0.78718648893029	2.68541203546289	0	FGFR2;CTNNBIP1;MNAT1;PDGFB;HES5;VEGFA;PPARG;IL12A;PDGFRB
positive regulation of JNK cascade (GO:0046330)	12/107	0.28962728563541	0.78718648893029	2.21792695250296	0	MAP3K7;DAB2IP;TNFSF11;LTBR;TNIK;TAOK1;MAP3K9;GAB1;TPD52L1;PLCB1;DAXX;GADD45A
regeneration (GO:0031099)	1997-11-01	0.28998017132241	0.78718648893029	2.38190369547263	0	CCNB1;BAK1;CCND1;CDKN1A;ATIC;ULK1;IGF2R;PPARG;GJA1;TGFB1;MED1
positive regulation of growth (GO:0045927)	20/189	0.29381324431434	0.78718648893029	1.80780649409037	0	FGFR2;MEGF8;ADAM10;HIST1H1B;CREB1;INO80;LEF1;PROX1;CCNB1;AKT1;BBS2;ADNP2;DDX3X;VEGFA;USP47;CELF1;UTS2R;PLCB1;RBPJ;CIB1
intrinsic apoptotic signaling pathway by p53 class mediator (GO:0072332)	1948-06-01	0.29425564725471	0.78718648893029	3.90626119393035	0	E2F1;E2F2;CDKN1A;BCL3;TOPORS;JMY
sperm-egg recognition (GO:0035036)	1948-06-01	0.29425564725471	0.78718648893029	3.96464765518253	0	CCT7;B4GALT1;CCT5;ZPBP;ARSA;CCT2
chromosome condensation (GO:0030261)	2029-04-01	0.29527988765293	0.78718648893029	6.96396873691775	0	CHMP1A;NCAPH;NCAPG2;NCAPG
response to pH (GO:0009268)	2029-04-01	0.29527988765293	0.78718648893029	7.19074655194621	0	RAB11B;ARSA;GJA1;GPR68
central nervous system neuron axonogenesis (GO:0021955)	2029-04-01	0.29527988765293	0.78718648893029	7.16416927108933	0	BHLHE22;PTEN;EPHB1;EPHB2
negative regulation of B cell activation (GO:0050869)	2029-04-01	0.29527988765293	0.78718648893029	7.08064914743444	0	CDKN2A;LYN;BCL6;THOC1
regulation of cardiac muscle cell proliferation (GO:0060043)	2029-04-01	0.29527988765293	0.78718648893029	6.81380548973173	0	CCNB1;FGFR2;GJA1;RBPJ
metanephric nephron tubule development (GO:0072234)	2015-11-02	0.29667722761658	0.78718648893029	24.26967209205448	0	PKD2;ACAT1
nephron epithelium morphogenesis (GO:0072088)	2015-11-02	0.29667722761658	0.78718648893029	26.42585516495498	0	HES5;AHI1
striatum development (GO:0021756)	2015-11-02	0.29667722761658	0.78718648893029	23.9092713406557	0	BBS2;OGDH
positive regulation of transcription from RNA polymerase III promoter (GO:0045945)	2015-11-02	0.29667722761658	0.78718648893029	24.34763797972272	0	ELL;ZC3H8
negative regulation of oligodendrocyte differentiation (GO:0048715)	2015-11-02	0.29667722761658	0.78718648893029	22.02947719422917	0	DLX1;HES5
positive regulation of myoblast differentiation (GO:0045663)	2015-11-02	0.29667722761658	0.78718648893029	23.85736879254293	0	MAPK14;PLCB1
nephron tubule morphogenesis (GO:0072078)	2015-11-02	0.29667722761658	0.78718648893029	26.61324776492888	0	HES5;AHI1
sequestering of metal ion (GO:0051238)	2015-11-02	0.29667722761658	0.78718648893029	25.43299172687263	0	FTH1;CASQ2
myelin assembly (GO:0032288)	2015-11-02	0.29667722761658	0.78718648893029	27.4711626568269	0	TENM4;MPP5
receptor guanylyl cyclase signaling pathway (GO:0007168)	2015-11-02	0.29667722761658	0.78718648893029	27.87208200441499	0	NPR2;GNG7
urogenital system development (GO:0001655)	2015-11-02	0.29667722761658	0.78718648893029	25.78856046315582	0	HELLS;EPHB2
regulation of integrin-mediated signaling pathway (GO:2001044)	2015-11-02	0.29667722761658	0.78718648893029	25.87836995811473	0	LIMS1;ITGB1BP1
negative regulation of intracellular estrogen receptor signaling pathway (GO:0033147)	2015-11-02	0.29667722761658	0.78718648893029	25.11928787123957	0	FOXH1;RQCD1
positive regulation of DNA-templated transcription, initiation (GO:2000144)	2015-11-02	0.29667722761658	0.78718648893029	24.6910270059555	0	BCLAF1;CAND1
negative regulation of Rho protein signal transduction (GO:0035024)	2015-11-02	0.29667722761658	0.78718648893029	25.12639692427146	0	CUL3;BCL6
angiogenesis involved in wound healing (GO:0060055)	2015-11-02	0.29667722761658	0.78718648893029	27.09462265669033	0	B4GALT1;ITGB3
response to follicle-stimulating hormone (GO:0032354)	2015-11-02	0.29667722761658	0.78718648893029	23.19630524511802	0	EGR1;POR
oxaloacetate metabolic process (GO:0006107)	2015-11-02	0.29667722761658	0.78718648893029	24.4626173017393	0	GOT1;MDH2
negative regulation of alpha-beta T cell differentiation (GO:0046639)	2015-11-02	0.29667722761658	0.78718648893029	26.18678600326714	0	BCL6;GLI3
negative regulation of phosphatidylinositol 3-kinase signaling (GO:0014067)	2015-11-02	0.29667722761658	0.78718648893029	24.63494868947349	0	DAB2IP;PTEN
metanephric tubule development (GO:0072170)	2015-11-02	0.29667722761658	0.78718648893029	24.8557968738925	0	PKD2;ACAT1
apical protein localization (GO:0045176)	2015-11-02	0.29667722761658	0.78718648893029	24.7649838133128	0	SHROOM2;SHROOM3
B cell activation (GO:0042113)	14/128	0.29697832146238	0.78725087135109	2.14321058267527	0	NBN;LAT2;SWAP70;CASP8;LGALS8;EXOSC3;LEF1;BCL3;BCL6;NFAM1;RBPJ;TCF3;PIK3R1;FNIP1
embryonic pattern specification (GO:0009880)	1958-07-01	0.29795753279552	0.7879039837943	3.43044149079866	0	FGFR2;C2CD3;TBX3;PGAP1;SMAD3;TCF7L1;SIM2
lymphocyte activation (GO:0046649)	31/304	0.29926308162269	0.7879039837943	1.8675588542489	0	NKAP;NBN;PRKDC;RORA;GLI3;TGFB1;ZFP36L1;CXCR4;CASP8;RC3H2;BCL3;BCL6;PPP3CA;TCF3;HELLS;PIK3R1;EGR1;CRIP3;SWAP70;LGALS8;EXOSC3;LEF1;SMAD3;FADD;NFAM1;RPS6;FNIP1;LAT2;FYN;MERTK;RBPJ
peptidyl-lysine acetylation (GO:0018394)	12/108	0.29949904606331	0.7879039837943	2.37878150137995	0	MAP3K7;NCOA1;BRPF1;ING3;BRPF3;LEF1;ACTL6A;TAF6L;KAT5;TCF3;POR;ATF2
mitotic sister chromatid segregation (GO:0000070)	2020-03-01	0.30043408298108	0.7879039837943	11.96971503205719	0	PLK1;INO80;SMC1A
regulation of homotypic cell-cell adhesion (GO:0034110)	2020-03-01	0.30043408298108	0.7879039837943	12.27919811268557	0	TNFSF11;LYN;UBASH3B
regulation of osteoblast proliferation (GO:0033688)	2020-03-01	0.30043408298108	0.7879039837943	12.07019249573527	0	FGFR2;SMAD3;EIF2AK2
regulation of Cdc42 GTPase activity (GO:0043088)	2020-03-01	0.30043408298108	0.7879039837943	11.61379874906972	0	RALBP1;ITGB1BP1;BCAS3
positive regulation of cardiac muscle cell proliferation (GO:0060045)	2020-03-01	0.30043408298108	0.7879039837943	10.99632026006804	0	CCNB1;FGFR2;RBPJ
inflammatory response to antigenic stimulus (GO:0002437)	2020-03-01	0.30043408298108	0.7879039837943	11.0750242742784	0	NOTCH2;RBPJ;PNMA1
regulation of oxidative stress-induced cell death (GO:1903201)	1939-05-01	0.30442918926551	0.79180258232154	5.30370756847686	0	AKT1;ATF4;HTRA2;MCL1;HDAC6
protein deacylation (GO:0035601)	1939-05-01	0.30442918926551	0.79180258232154	5.42993022588448	0	SMARCAD1;HDAC1;SALL1;RBM14;HDAC6
positive regulation of striated muscle cell differentiation (GO:0051155)	1939-05-01	0.30442918926551	0.79180258232154	5.19059500456917	0	MAPK14;RBPJ;EHD1;NEK5;PROX1
ATP biosynthetic process (GO:0006754)	1939-05-01	0.30442918926551	0.79180258232154	5.42386729173803	0	ATP5F1;ATP5C1;ATP5G1;ATP12A;TGFB1
negative regulation of type I interferon production (GO:0032480)	1939-05-01	0.30442918926551	0.79180258232154	5.42468299524607	0	RNF125;DDX58;MAVS;CACTIN;TRAF3
positive regulation of receptor-mediated endocytosis (GO:0048260)	1939-05-01	0.30442918926551	0.79180258232154	5.24404681649849	0	HNRNPK;VEGFA;AHI1;NEDD4L;HIP1
positive regulation of stress fiber assembly (GO:0051496)	1939-05-01	0.30442918926551	0.79180258232154	5.36302747110944	0	LRRC16A;NOX4;ITGB1BP1;RGCC;SMAD3
regulation of protein transport (GO:0051223)	38/379	0.30801521964448	0.79976588947159	1.95999021353079	0	MAVS;XPO1;ACHE;LITAF;TGFB3;PPM1A;MXI1;GLI3;TGFB1;CDKN2A;RABGEF1;PKD2;BCL3;ASPH;AXIN2;BCAS3;TPR;FBXW11;ACSL3;CIB1;SCAMP5;DAB2IP;LYN;CREB3;PCNT;G3BP2;SMAD3;TACC3;PCM1;DDX58;CDKN1A;UACA;MAPK14;ITGB1BP1;RGCC;SNX12;MBTPS1;MED1
positive regulation of fibroblast proliferation (GO:0048146)	1949-06-01	0.30921798769915	0.80048874495756	4.12492602569098	0	E2F1;CDKN1A;NDUFS4;PDGFB;UTS2R;RNASEH2B
response to dsRNA (GO:0043331)	1949-06-01	0.30921798769915	0.80048874495756	4.24925057616014	0	DDX58;MAVS;RBM3;TICAM1;NPM1;SLC3A2
synapse assembly (GO:0007416)	1949-06-01	0.30921798769915	0.80048874495756	4.1184490062908	0	DNM3;APP;ACHE;PCDHB14;POU4F1;PTEN
neurotransmitter transport (GO:0006836)	1999-11-01	0.3108410323996	0.80374869641535	2.58390258221881	0	SLC6A9;GAD2;GLUL;SLC6A11;MAOA;GLS;STXBP1;LIN7C;SNAPIN;RIMS2;SNAP25
steroid hormone mediated signaling pathway (GO:0043401)	1959-07-01	0.311605271268	0.80415804356105	3.61675883826508	0	ESRRA;PPARG;RXRG;PAQR7;LEF1;PAQR8;RORA
membrane fusion (GO:0061025)	1989-10-01	0.31190922984015	0.80415804356105	2.84336330501697	0	SNAP29;BAK1;CD9;DYSF;RABIF;LRMP;VAMP3;SNAPIN;ANKFY1;GCA
alpha-amino acid biosynthetic process (GO:1901607)	1969-08-01	0.31254014765124	0.80472611811411	3.34482632533207	0	GLUL;SEPHS2;GOT1;PLOD1;ATIC;GLS;GGT1;PSPH
regulation of neuron projection development (GO:0010975)	28/275	0.31374055362576	0.80472611811411	1.94461303483873	0	MEGF8;ACHE;PTEN;TTL;EPHB2;AKT1;FBXW8;ROBO1;OBSL1;TRPV4;SEMA3A;SNAP25;CIB1;MAG;DAB2IP;TNIK;LYN;SNAPIN;CDC20;DGUOK;NEUROG3;ULK1;FYN;SIPA1L1;VEGFA;NPTN;RAP1B;LRP8
nitric oxide metabolic process (GO:0046209)	1930-04-01	0.31467905229717	0.80472611811411	7.65396213105032	0	AKT1;SLC7A2;RORA;POR
cerebellum development (GO:0021549)	1930-04-01	0.31467905229717	0.80472611811411	7.53426526878312	0	NCOA1;ATIC;PTPRS;FOXP2
lung cell differentiation (GO:0060479)	1930-04-01	0.31467905229717	0.80472611811411	7.54959701000282	0	CREB1;GPSM2;RBPJ;NCOR2
axon extension (GO:0048675)	1930-04-01	0.31467905229717	0.80472611811411	7.34060897276001	0	LAMB2;ULK1;CYFIP1;SEMA3A
peptidyl-lysine methylation (GO:0018022)	1930-04-01	0.31467905229717	0.80472611811411	7.73948987214064	0	KMT2B;SUV39H1;SETD7;SETD2
regulation of peptide secretion (GO:0002791)	20/192	0.31632913437524	0.80516313274761	2.09471737544193	0	SREBF1;SLC25A4;PFKFB2;STXBP1;MCU;GPR68;SIDT2;ITPR1;G6PC2;GLUL;TNFSF11;GIPR;RAP1B;MARCKS;GNAS;PPP3CA;CDK16;HADH;SNAP25;KCNG2
purine ribonucleoside monophosphate metabolic process (GO:0009167)	40/402	0.31813405230793	0.80516313274761	1.92877142985396	0	ADSS;XRCC3;ERCC6L2;KIF24;WRNIP1;INO80;ATP5G1;ATP12A;TGFB1;TOR3A;TOP1;DDX3X;PEX1;MACF1;ATIC;VPS4B;VPS4A;DDX20;DHX30;RECQL4;KIF14;DHX9;ABCB8;RALBP1;KIF5A;MSH5;DDX39B;MYO1D;ATP5F1;ABCB7;RAD51;APRT;MNAT1;EIF4A3;KIF1A;ATP5C1;SMARCA5;PPP2R4;SPAST;ABCC5
cardiocyte differentiation (GO:0035051)	1940-05-01	0.32128609698534	0.80516313274761	5.29075855124609	0	NOX4;GPR162;TBX3;IFT20;CACYBP
regulation of immunoglobulin mediated immune response (GO:0002889)	1940-05-01	0.32128609698534	0.80516313274761	5.12197388691298	0	APLF;EXOSC3;BCL6;TGFB1;THOC1
telencephalon cell migration (GO:0022029)	1940-05-01	0.32128609698534	0.80516313274761	5.2900533497578	0	FOXG1;PEX13;SEMA3A;OGDH;GLI3
response to decreased oxygen levels (GO:0036293)	25/245	0.32281508993073	0.80516313274761	2.08904753727419	0	E2F1;PDGFB;ARNT2;TGFB3;RORA;TGFB1;ARNT;AKT1;HMOX2;PLOD1;CXCR4;NDRG1;NOX4;EGR1;CRYAB;IREB2;SMAD3;TACC3;CAPN2;ITPR1;CCNB1;AJUBA;RGCC;VEGFA;ALKBH5
purine nucleoside monophosphate metabolic process (GO:0009126)	40/403	0.32341848254231	0.80516313274761	1.95086087245371	0	ADSS;XRCC3;ERCC6L2;KIF24;WRNIP1;INO80;ATP5G1;ATP12A;TGFB1;TOR3A;TOP1;DDX3X;PEX1;MACF1;ATIC;VPS4B;VPS4A;DDX20;DHX30;RECQL4;KIF14;DHX9;ABCB8;RALBP1;KIF5A;MSH5;DDX39B;MYO1D;ATP5F1;ABCB7;RAD51;APRT;MNAT1;EIF4A3;KIF1A;ATP5C1;SMARCA5;PPP2R4;SPAST;ABCC5
activin receptor signaling pathway (GO:0032924)	2021-03-01	0.32404329875815	0.80516313274761	11.40390778979364	0	FOXH1;SMAD3;TGIF2
negative regulation of reactive oxygen species metabolic process (GO:2000378)	2021-03-01	0.32404329875815	0.80516313274761	11.72938603071002	0	CRYAB;ACP5;HDAC6
embryonic digestive tract morphogenesis (GO:0048557)	2021-03-01	0.32404329875815	0.80516313274761	11.09535853167662	0	FGFR2;SOX11;GLI3
positive regulation of dendrite morphogenesis (GO:0050775)	2021-03-01	0.32404329875815	0.80516313274761	11.7777160556794	0	FBXW8;OBSL1;LRP8
mechanoreceptor differentiation (GO:0042490)	2021-03-01	0.32404329875815	0.80516313274761	11.32600131928257	0	FGFR3;HES5;JAG1
DNA excision (GO:0044349)	2021-03-01	0.32404329875815	0.80516313274761	12.12368150364747	0	MNAT1;XPA;ERCC5
determination of left/right symmetry (GO:0007368)	1950-06-01	0.32430430680784	0.80516313274761	4.24508324649745	0	NPHP3;MEGF8;NOTCH2;PKD2;GALNT11;LEFTY1
negative regulation of dephosphorylation (GO:0035305)	1970-08-01	0.32525992938018	0.80516313274761	3.49189819066391	0	ELFN1;CRY2;CD2BP2;ELL;MYO1D;WNK1;PPP2R4;RBM26
positive regulation of DNA replication (GO:0045740)	1960-07-01	0.32536617580097	0.80516313274761	3.70135069778845	0	PDGFB;WRAP53;E2F7;CACYBP;TGFB3;INO80;GLI1
cell morphogenesis (GO:0000902)	21/204	0.32836877186217	0.80516313274761	2.1701085582946	0	KIF14;FGFR2;NOX4;LIMS1;SHROOM2;SHROOM3;MATN1;LEF1;CABP4;ITGB3;SIDT2;PROX1;TGFB1;CUL3;MAPK14;SALL1;BCL6;VAMP3;MERTK;RBPJ;MED1
histone H2A acetylation (GO:0043968)	2015-12-02	0.32851530399275	0.80516313274761	27.59967114056522	0	ING3;ACTL6A
regulation of ventricular cardiac muscle cell membrane repolarization (GO:0060307)	2015-12-02	0.32851530399275	0.80516313274761	22.86755177296888	0	KCNE2;GJA1
cellular response to fluid shear stress (GO:0071498)	2015-12-02	0.32851530399275	0.80516313274761	23.8632802479656	0	PKD2;SREBF2
viral protein processing (GO:0019082)	2015-12-02	0.32851530399275	0.80516313274761	23.46671682938801	0	TSG101;VPS28
response to immune response of other organism involved in symbiotic interaction (GO:0052564)	2015-12-02	0.32851530399275	0.80516313274761	22.01566952795106	0	EIF2AK2;TGFB1
regulation of sequestering of triglyceride (GO:0010889)	2015-12-02	0.32851530399275	0.80516313274761	24.29350169769673	0	PPARG;PNPLA2
regulation of cholesterol biosynthetic process (GO:0045540)	2015-12-02	0.32851530399275	0.80516313274761	25.34381121477888	0	SREBF1;POR
astrocyte development (GO:0014002)	2015-12-02	0.32851530399275	0.80516313274761	23.39694085324093	0	LAMB2;TSPAN2
positive regulation of hormone metabolic process (GO:0032352)	2015-12-02	0.32851530399275	0.80516313274761	24.10930711670866	0	POR;ARNT
cardiac chamber formation (GO:0003207)	2015-12-02	0.32851530399275	0.80516313274761	22.92936203780158	0	HAND2;SOX11
mitotic G1/S transition checkpoint (GO:0044819)	2015-12-02	0.32851530399275	0.80516313274761	25.79721060962409	0	CCND1;RFWD3
regulation of acetyl-CoA biosynthetic process from pyruvate (GO:0010510)	2015-12-02	0.32851530399275	0.80516313274761	26.00431833657258	0	DLD;PDK4
response to host immune response (GO:0052572)	2015-12-02	0.32851530399275	0.80516313274761	22.14490463062203	0	EIF2AK2;TGFB1
regulation of telomerase activity (GO:0051972)	2015-12-02	0.32851530399275	0.80516313274761	26.31230602444517	0	WRAP53;PPARG
carnitine metabolic process (GO:0009437)	2015-12-02	0.32851530399275	0.80516313274761	25.22312776637693	0	CROT;POR
myotube differentiation (GO:0014902)	2015-12-02	0.32851530399275	0.80516313274761	23.82463136619562	0	BARX2;MYEF2
negative regulation by host of viral transcription (GO:0043922)	2015-12-02	0.32851530399275	0.80516313274761	27.33386926170943	0	HDAC1;TARDBP
vagina development (GO:0060068)	2015-12-02	0.32851530399275	0.80516313274761	25.52064399170898	0	BAK1;MERTK
modulation by symbiont of host cellular process (GO:0044068)	2015-12-02	0.32851530399275	0.80516313274761	22.08667655498027	0	EIF2AK2;TGFB1
regulation of receptor binding (GO:1900120)	2015-12-02	0.32851530399275	0.80516313274761	25.95358623395448	0	PLCL1;LEF1
positive regulation of actin cytoskeleton reorganization (GO:2000251)	2015-12-02	0.32851530399275	0.80516313274761	24.39767230776578	0	HCK;BCAS3
response to hexose (GO:0009746)	12/111	0.32962688792388	0.80699236439648	2.70071481837221	0	EGR1;SREBF1;NOX4;GLUL;SLC2A5;PFKFB2;GIPR;PPP3CA;SIDT2;PTEN;RMI1;TGFB1
histone acetylation (GO:0016573)	11/101	0.33205037810297	0.81202580013116	2.86458392410728	0	MAP3K7;NCOA1;BRPF1;ING3;BRPF3;LEF1;ACTL6A;TAF6L;KAT5;TCF3;ATF2
response to purine-containing compound (GO:0014074)	14/132	0.33384362652173	0.81318666150373	2.49150863007076	0	EGR1;SREBF1;NOX4;ADSS;NDUFS4;SELL;RELA;PPARG;PDXP;RAP1B;ASPH;HCN4;PTEN;CASQ2
modification by host of symbiont morphology or physiology (GO:0051851)	1931-04-01	0.33418125759013	0.81318666150373	8.02810862278197	0	TAF11;HDAC1;TARDBP;LEF1
endosome to lysosome transport (GO:0008333)	1931-04-01	0.33418125759013	0.81318666150373	8.17185735162913	0	CDX2;SNX27;RHOB;SNAPIN
protein kinase B signaling (GO:0043491)	1931-04-01	0.33418125759013	0.81318666150373	7.15115227829303	0	AKT1;MERTK;PTEN;TGFB1
regulation of transporter activity (GO:0032409)	16/153	0.33657367822177	0.81744240758706	2.43804453927708	0	MYO5A;SCN2B;SCN3B;PPARG;STIM2;FGF12;GAL;CAMK2D;PKD2;MAPK8IP2;KCNE2;STK39;NEDD4L;ASPH;AHNAK;CASQ2
signal transduction involved in DNA damage checkpoint (GO:0072422)	1971-08-01	0.33806876063859	0.81744240758706	3.58045513434914	0	PSMB7;CDKN1A;PSMA4;PSMB2;PRKDC;PSMD4;CDC5L;PSMD5
signal transduction involved in DNA integrity checkpoint (GO:0072401)	1971-08-01	0.33806876063859	0.81744240758706	3.58634757607385	0	PSMB7;CDKN1A;PSMA4;PSMB2;PRKDC;PSMD4;CDC5L;PSMD5
biomineral tissue development (GO:0031214)	1971-08-01	0.33806876063859	0.81744240758706	3.5669597204326	0	FGFR2;TFIP11;ALOX15;FGFR3;ITGB1BP1;FAM20C;ZBTB40;AXIN2
vesicle coating (GO:0006901)	1941-05-01	0.33824479717129	0.81744240758706	5.86850103603004	0	CUL3;COPB2;ARCN1;FCHO1;HIP1
T cell proliferation (GO:0042098)	1941-05-01	0.33824479717129	0.81744240758706	5.5477229673299	0	CRIP3;FYN;CXCR4;RC3H2;RPS6
cell fate specification (GO:0001708)	1961-07-01	0.33922042532714	0.81744240758706	3.88893290232595	0	TENM4;ATOH1;GSC;DMRT3;SOX2;POU4F1;RBPJ
vesicle localization (GO:0051648)	1951-06-01	0.33948842811493	0.81744240758706	4.48348139973699	0	MYO5A;BBS2;FNBP1L;RAB11B;FYCO1;DCTN2
columnar/cuboidal epithelial cell differentiation (GO:0002065)	1951-06-01	0.33948842811493	0.81744240758706	4.44237099841447	0	MYO5A;FGFR2;HPS6;SOX11;HPS4;GLI3
leukocyte activation involved in immune response (GO:0002366)	12/112	0.33981482297747	0.81744240758706	2.78312552005324	0	NBN;LAT2;SWAP70;TICAM1;LGALS8;EXOSC3;LEF1;RC3H2;BCL3;RORA;RPS6;ANXA3
regulation of striated muscle tissue development (GO:0016202)	12/112	0.33981482297747	0.81744240758706	2.80968952298721	0	CCNB1;FGFR2;TBX3;MAPK14;GJA1;SMAD3;LEF1;MKL2;ID3;RBPJ;PLCB1;TGFB1
guanosine-containing compound metabolic process (GO:1901068)	27/269	0.3428655542467	0.82388411322248	2.1974465955419	0	ADSS;RAB3D;TUBB2B;RAB5C;HBS1L;EIF5;GNG8;RAB43;RAB11B;RHOB;GUF1;TUBG1;EHD1;GNL3;ARL2;DNM3;RAB4A;NOA1;DGUOK;GNAT2;RAB33B;RAB35;ARF3;RIT1;GNAS;RAP1B;ARL4D
cognition (GO:0050890)	23/227	0.34350865075477	0.82453271465798	2.35192605583653	0	EGR1;GPR162;CRTC1;CREB1;EPM2A;TANC1;RCAN1;PTEN;VDAC1;EPHB2;FOXP2;APP;CHST10;IFT20;FYN;BCHE;GALR3;MAPK8IP2;CYFIP1;GNAS;PLCB1;LHX8;JAKMIP1
regulation of hormone biosynthetic process (GO:0046885)	2022-03-01	0.34765071891393	0.82471596180788	11.73674526146834	0	TRERF1;POR;ARNT
positive regulation of natural killer cell activation (GO:0032816)	2022-03-01	0.34765071891393	0.82471596180788	11.24717128461945	0	LAMP1;TICAM1;IL12A
multicellular organismal reproductive behavior (GO:0033057)	2022-03-01	0.34765071891393	0.82471596180788	11.79181489002861	0	NCOA1;HEXB;PTEN
negative regulation of toll-like receptor signaling pathway (GO:0034122)	2022-03-01	0.34765071891393	0.82471596180788	11.49861677713679	0	DAB2IP;LYN;CACTIN
energy coupled proton transport, down electrochemical gradient (GO:0015985)	2022-03-01	0.34765071891393	0.82471596180788	12.77021854500947	0	ATP5F1;ATP5C1;ATP5G1
myofibril assembly (GO:0030239)	2022-03-01	0.34765071891393	0.82471596180788	11.25182361475214	0	PDGFRB;OBSL1;PROX1
cellular response to nutrient (GO:0031670)	2022-03-01	0.34765071891393	0.82471596180788	11.8635699375113	0	NCOA1;CHMP1A;CDKN2B
ATP synthesis coupled proton transport (GO:0015986)	2022-03-01	0.34765071891393	0.82471596180788	12.84293533460961	0	ATP5F1;ATP5C1;ATP5G1
lung development (GO:0030324)	1982-09-01	0.34840203720341	0.82471596180788	3.37307289935823	0	SREBF1;FGFR2;NPHP3;VEGFA;FSTL3;GLI3;PROX1;SIM2;GLI1
regulation of muscle tissue development (GO:1901861)	12/113	0.35006256213074	0.82471596180788	2.86166695967759	0	CCNB1;FGFR2;TBX3;MAPK14;GJA1;SMAD3;LEF1;MKL2;ID3;RBPJ;PLCB1;TGFB1
regulation of multicellular organism growth (GO:0040014)	1972-08-01	0.35095111196188	0.82471596180788	3.6504262556877	0	FGFR2;BBS2;APP;AGPAT6;HTRA2;CREB1;GNAS;CELF1
single-organism membrane fusion (GO:0044801)	1962-07-01	0.35314842459133	0.82471596180788	4.15839293106425	0	SNAP29;BAK1;CD9;DYSF;LRMP;SNAPIN;ANKFY1
Golgi to plasma membrane transport (GO:0006893)	1932-04-01	0.35373287622056	0.82471596180788	7.85942259841687	0	BBS2;MACF1;VAMP3;GOLGA4
positive regulation of protein tyrosine kinase activity (GO:0061098)	1932-04-01	0.35373287622056	0.82471596180788	7.3621905127041	0	PAK2;PDGFB;LRP8;ABI1
positive regulation of epithelial cell differentiation (GO:0030858)	1952-06-01	0.35474465550905	0.82471596180788	4.59414041970115	0	PROM1;ATOH1;CDKN2B;SOX2;AHI1;MED1
negative regulation of protein depolymerization (GO:1901880)	1952-06-01	0.35474465550905	0.82471596180788	4.76142371851787	0	CCNB1;SHROOM2;MID1IP1;MAP6D1;HDAC6;CIB1
icosanoid biosynthetic process (GO:0046456)	1942-05-01	0.35526969655879	0.82471596180788	5.6395792041398	0	PTGES3;ALOX15;FAM213B;GGT1;LTC4S
mucopolysaccharide metabolic process (GO:1903510)	13/124	0.35645856464215	0.82471596180788	2.73504280018951	0	B4GALT1;GUSB;HEXB;BCAN;TGFB1;CHST1;AKT1;XYLT2;B3GNT4;CHST12;VEGFA;CHST15;ABCC5
response to virus (GO:0009615)	25/250	0.35714722384159	0.82471596180788	2.41519581496835	0	MAVS;PRF1;POLR3H;ZC3HAV1;CREBZF;RELA;UNC93B1;RPS15A;FADD;POLR3B;DDX58;LSM14A;PLSCR1;CCT5;AP1S1;DDX3X;IL10RB;CXCR4;GTF2F1;TICAM1;IL12A;BCL3;EIF2AK2;DDX41;CHUK
regulation of cellular extravasation (GO:0002691)	2013-02-01	0.35994244352509	0.82471596180788	23.66005061437144	0	FADD;PLCB1
establishment of epithelial cell polarity (GO:0090162)	2013-02-01	0.35994244352509	0.82471596180788	25.22892118334621	0	FRMD4A;FERMT1
regulation of B cell receptor signaling pathway (GO:0050855)	2013-02-01	0.35994244352509	0.82471596180788	22.66281415124001	0	LYN;NFAM1
vascular endothelial growth factor signaling pathway (GO:0038084)	2013-02-01	0.35994244352509	0.82471596180788	23.97905420653054	0	VEGFA;PDGFRB
protein-chromophore linkage (GO:0018298)	2013-02-01	0.35994244352509	0.82471596180788	22.73615028581528	0	CRY2;CRY1
negative regulation of systemic arterial blood pressure (GO:0003085)	2013-02-01	0.35994244352509	0.82471596180788	23.26935833477104	0	IER3;NEDD4L
NADPH regeneration (GO:0006740)	2013-02-01	0.35994244352509	0.82471596180788	25.65634026678986	0	IDH1;TKT
regulation of acyl-CoA biosynthetic process (GO:0050812)	2013-02-01	0.35994244352509	0.82471596180788	24.44174193246168	0	DLD;PDK4
regulation of syncytium formation by plasma membrane fusion (GO:0060142)	2013-02-01	0.35994244352509	0.82471596180788	24.43120568650147	0	MAPK14;EHD1
positive regulation of transforming growth factor beta production (GO:0071636)	2013-02-01	0.35994244352509	0.82471596180788	22.86648456734307	0	SMAD3;ATF2
negative regulation of JUN kinase activity (GO:0043508)	2013-02-01	0.35994244352509	0.82471596180788	24.73181389107559	0	HIPK3;PDCD4
negative regulation of macrophage derived foam cell differentiation (GO:0010745)	2013-02-01	0.35994244352509	0.82471596180788	23.90240525363443	0	PPARG;ITGB3
positive regulation of translational initiation (GO:0045948)	2013-02-01	0.35994244352509	0.82471596180788	22.54030697854907	0	DDX3X;POLR2D
lipoprotein transport (GO:0042953)	2013-02-01	0.35994244352509	0.82471596180788	23.6298260282484	0	PPARG;MTTP
anatomical structure regression (GO:0060033)	2013-02-01	0.35994244352509	0.82471596180788	23.31805161367536	0	LEF1;GLI1
negative regulation of androgen receptor signaling pathway (GO:0060766)	2013-02-01	0.35994244352509	0.82471596180788	23.02075825327934	0	FOXH1;HDAC1
positive regulation of muscle cell apoptotic process (GO:0010661)	2013-02-01	0.35994244352509	0.82471596180788	24.09309397679702	0	CDKN2A;IL12A
keratinocyte proliferation (GO:0043616)	2013-02-01	0.35994244352509	0.82471596180788	23.86759197342311	0	IRF6;FERMT1
renal system development (GO:0072001)	2013-02-01	0.35994244352509	0.82471596180788	22.89635736093848	0	ITGA6;SEC63
white fat cell differentiation (GO:0050872)	2013-02-01	0.35994244352509	0.82471596180788	23.52102057492772	0	PPARG;NCOR2
calcium-mediated signaling using intracellular calcium source (GO:0035584)	2013-02-01	0.35994244352509	0.82471596180788	24.20391456948543	0	PTGFR;HOMER2
membrane budding (GO:0006900)	2013-02-01	0.35994244352509	0.82471596180788	24.79729389487784	0	TSG101;FNBP1L
acrosome assembly (GO:0001675)	2013-02-01	0.35994244352509	0.82471596180788	26.0724085107373	0	ZPBP;SEC23IP
regulation of cell maturation (GO:1903429)	2013-02-01	0.35994244352509	0.82471596180788	20.95698840641364	0	NPR2;GAL
regulation of homeostatic process (GO:0032844)	31/314	0.36000839337574	0.82471596180788	2.54396804336888	0	SCN3B;ATP6AP1;GJA1;FGF12;RORA;FOXO3;ITGB3;GPR68;SIDT2;SRC;TGFB1;ARNT;BAK1;UBASH3B;PKD2;CAMK2D;NEDD4L;ASPH;CDK16;LYN;SCN2B;PDK4;FADD;ARRDC3;ITPR1;SREBF2;TNFSF11;MAPK14;VEGFA;UTS2R;CASQ2
endoplasmic reticulum unfolded protein response (GO:0030968)	1983-09-01	0.36049265660091	0.8249699893938	3.61689018467814	0	ATF6;HYOU1;ATF4;CCND1;DNAJB9;ATF3;YOD1;EIF2AK2;MBTPS1
learning or memory (GO:0007611)	20/198	0.36268661355868	0.82913199447273	2.63660646920172	0	EGR1;GPR162;CREB1;CRTC1;EPM2A;TANC1;RCAN1;PTEN;VDAC1;EPHB2;FOXP2;APP;CHST10;IFT20;BCHE;FYN;GALR3;MAPK8IP2;PLCB1;LHX8
purine-containing compound biosynthetic process (GO:0072522)	15/146	0.36719003940965	0.83267925614503	2.68578762060715	0	ADSS;ADCY7;ATP5F1;DCK;NPR2;ATP5G1;DGUOK;ATP12A;GMPR;PPCDC;TGFB1;APRT;ATIC;ATP5C1;GNAS
negative regulation of ion transport (GO:0043271)	1994-10-01	0.36845338882958	0.83267925614503	3.30857104151112	0	AKT1;ATF4;PACSIN3;PKD2;CAMK2D;STK39;NEDD4L;FGF12;CASQ2;TGFB1
regulation of leukocyte activation (GO:0002694)	38/390	0.3685942539866	0.83267925614503	2.60541585699834	0	NKAP;APLF;GRB2;RORA;GLI3;SRC;TGFB1;ZC3H8;MAP3K7;AKT1;CDKN2A;PAK2;TICAM1;RABGEF1;BCL6;TNIP2;TCF3;PIK3R1;PLA2G10;LYN;SOX11;LGALS8;EXOSC3;FADD;RICTOR;NFAM1;GAL;CLPTM1;LAMP1;PLSCR1;CDKN1A;DUSP3;TNFSF11;SLC7A2;FYN;IL12A;MERTK;THOC1
nicotinamide nucleotide metabolic process (GO:0046496)	1953-06-01	0.37004787141349	0.83267925614503	5.00006487001171	0	CYB5R4;ASPDH;IDH1;TKT;OGDH;MDH2
regulation of steroid biosynthetic process (GO:0050810)	1953-06-01	0.37004787141349	0.83267925614503	4.78760512153387	0	SREBF1;DHH;NFKB1;DDX20;PROX1;POR
learning (GO:0007612)	12/115	0.3707065424733	0.83267925614503	3.0114298611753	0	APP;GPR162;CHST10;IFT20;FYN;BCHE;EPM2A;MAPK8IP2;TANC1;VDAC1;FOXP2;EPHB2
positive regulation of potassium ion transport (GO:0043268)	2023-03-01	0.37117067826418	0.83267925614503	11.7939802142112	0	STK39;GAL;DPP6
leukocyte degranulation (GO:0043299)	2023-03-01	0.37117067826418	0.83267925614503	11.64828223842314	0	LAT2;HCK;ANXA3
neuron fate specification (GO:0048665)	2023-03-01	0.37117067826418	0.83267925614503	11.99481084560852	0	ATOH1;DMRT3;POU4F1
regulation of gene silencing (GO:0060968)	2023-03-01	0.37117067826418	0.83267925614503	11.72884959542486	0	AJUBA;MIER1;DND1
regulation of fatty acid transport (GO:2000191)	2023-03-01	0.37117067826418	0.83267925614503	11.62613430163266	0	AKT1;TNFSF11;PLA2G10
regulation of release of sequestered calcium ion into cytosol by sarcoplasmic reticulum (GO:0010880)	2023-03-01	0.37117067826418	0.83267925614503	11.60428743201698	0	CAMK2D;ASPH;CASQ2
pigment granule organization (GO:0048753)	2023-03-01	0.37117067826418	0.83267925614503	11.66351070109142	0	BLOC1S4;SHROOM2;SNAPIN
response to sterol (GO:0036314)	2023-03-01	0.37117067826418	0.83267925614503	11.69645214646473	0	LRP8;RORA;TGFB1
sister chromatid segregation (GO:0000819)	2023-03-01	0.37117067826418	0.83267925614503	12.17875820235503	0	PLK1;INO80;SMC1A
CENP-A containing nucleosome assembly (GO:0034080)	2023-03-01	0.37117067826418	0.83267925614503	11.75299234129091	0	NPM1;SMARCA5;RBBP7
prostaglandin metabolic process (GO:0006693)	2023-03-01	0.37117067826418	0.83267925614503	12.39900432585901	0	PTGES3;PTGR2;FAM213B
prostanoid metabolic process (GO:0006692)	2023-03-01	0.37117067826418	0.83267925614503	12.41230880785598	0	PTGES3;PTGR2;FAM213B
positive regulation of actin filament bundle assembly (GO:0032233)	1943-05-01	0.37232639059172	0.83267925614503	5.9744015573359	0	LRRC16A;NOX4;ITGB1BP1;RGCC;SMAD3
reactive oxygen species metabolic process (GO:0072593)	1984-09-01	0.37263061273102	0.83267925614503	3.64205549706741	0	NOX4;CYB5R4;NDUFS4;PDGFB;DUOXA1;GPX4;PDK4;PRDX4;FANCC
DNA strand elongation involved in DNA replication (GO:0006271)	1933-04-01	0.37328300665836	0.83267925614503	8.05551101599448	0	RFC5;MCM7;LIG1;POLA1
negative regulation of nucleotide catabolic process (GO:0030812)	1933-04-01	0.37328300665836	0.83267925614503	7.79233702956905	0	ARL2;SPRY1;DAB2IP;BCAS3
cardiac cell development (GO:0055006)	1933-04-01	0.37328300665836	0.83267925614503	7.62928661315486	0	CCNB1;TBX3;VEGFA;JAG1
calcium ion-dependent exocytosis (GO:0017156)	1933-04-01	0.37328300665836	0.83267925614503	8.27047797057852	0	TRIM36;VAMP3;SYT6;RIMS2
calcium ion homeostasis (GO:0055074)	27/274	0.37628630509505	0.8383086081171	2.66334753524504	0	HEXB;GJA1;CD52;RIC3;TGFB1;BAK1;CUL5;APP;CXCR4;S1PR4;PKD2;CAMK2D;TRPV4;MICU2;STIM2;MCU;TRIM24;ITPR1;GNAT2;SMDT1;TNFSF11;GTF2I;GIPR;NPTN;TMTC2;UTS2R;ABL1
regulation of organ growth (GO:0046620)	1974-08-01	0.37687504943348	0.83857544987237	3.94535187094261	0	CCNB1;FGFR2;GJA1;RBPJ;PTEN;PROX1;LATS2;DUSP6
mitochondrion organization (GO:0007005)	18/179	0.37967910457741	0.84365713518021	2.78564684008683	0	PID1;MCL1;SSBP1;SLC25A4;JTB;NOA1;TRMT61B;ATF2;AKT1;BAK1;CDKN2A;MTCH2;HTRA2;BHLHA15;MTFP1;CASP7;TOMM22;HSPA4
regulation of cytokine-mediated signaling pathway (GO:0001959)	1995-10-01	0.37992253881164	0.84365713518021	3.47317646417824	0	LSM14A;MAVS;ROBO1;PPARG;RABGEF1;FADD;RFFL;PIAS1;CACTIN;MED1
positive regulation of cellular component movement (GO:0051272)	29/296	0.38091696102134	0.8443497076906	2.71914058390034	0	MEGF8;PDGFB;ITGB3;TGFB1;AKT1;BCL6;SEMA3A;BCAS3;PIK3R1;CIB1;NOX4;DAB2IP;ADAM10;CREB3;LYN;MAP2K2;LEF1;SMAD3;FADD;MYADM;PROX1;ANXA3;LRRC16A;RPS19;MAPK14;ITGB1BP1;VEGFA;PDGFRB;HDAC6
response to monosaccharide (GO:0034284)	12/116	0.38108737695907	0.8443497076906	3.14960271286384	0	EGR1;SREBF1;NOX4;GLUL;SLC2A5;PFKFB2;GIPR;PPP3CA;SIDT2;PTEN;RMI1;TGFB1
neuron projection development (GO:0031175)	14/137	0.38118978656772	0.8443497076906	2.95781676870649	0	PTPRM;TSPAN2;LYN;SNAPIN;HERC1;BLOC1S4;APP;ULK1;ATXN10;RAB35;MAP2;EHD1;CDK16;IGSF9
regulation of B cell proliferation (GO:0030888)	1954-06-01	0.38537362496071	0.84672515787634	4.8092417210814	0	CDKN1A;CDKN2A;LYN;TICAM1;BCL6;TCF3
response to glucose (GO:0009749)	11/106	0.38612921706028	0.84672515787634	3.34188535292917	0	EGR1;SREBF1;NOX4;GLUL;PFKFB2;GIPR;PPP3CA;SIDT2;PTEN;RMI1;TGFB1
alcohol metabolic process (GO:0006066)	33/340	0.38887555948393	0.84672515787634	2.62900331557423	0	CNBP;ACHE;CYB5R2;SGMS2;FDX1;PTPMT1;PTEN;PLCB3;APP;AGPAT6;GOT1;BCHE;SRD5A3;GGPS1;GK5;FGL1;PLCB1;SREBF1;SOAT2;PLA2G15;PLA2G10;CYP46A1;SPTLC2;EPM2A;TRERF1;CHPT1;ALDH3B1;PNPLA6;SREBF2;RDH11;CACNA1H;MBTPS1;SMPD3
peptidyl-threonine phosphorylation (GO:0018107)	1944-05-01	0.38938178539408	0.84672515787634	5.75763284800464	0	HIPK3;WNK1;CAMK2D;STK39;GSG2
regulation of JUN kinase activity (GO:0043506)	1975-08-01	0.38988650743517	0.84672515787634	4.04343044220669	0	MAP3K7;DAB2IP;TNFSF11;MAP3K9;HIPK3;GAB1;PDCD4;DAXX
regulation of SMAD protein import into nucleus (GO:0060390)	2014-02-01	0.39080549658514	0.84672515787634	20.07785152841342	0	TGFB3;TGFB1
regulation of cofactor metabolic process (GO:0051193)	2014-02-01	0.39080549658514	0.84672515787634	23.77404245478598	0	DLD;PDK4
positive regulation of fatty acid transport (GO:2000193)	2014-02-01	0.39080549658514	0.84672515787634	21.88851883619098	0	TNFSF11;PLA2G10
synaptic vesicle endocytosis (GO:0048488)	2014-02-01	0.39080549658514	0.84672515787634	22.96510604031194	0	STON2;CANX
positive regulation of cell cycle G2/M phase transition (GO:1902751)	2014-02-01	0.39080549658514	0.84672515787634	24.16010115928218	0	APP;CCND1
chondroitin sulfate catabolic process (GO:0030207)	2014-02-01	0.39080549658514	0.84672515787634	24.29857082189261	0	HEXB;BCAN
protein insertion into membrane (GO:0051205)	2014-02-01	0.39080549658514	0.84672515787634	24.31904317268146	0	GET4;WRB
negative regulation of fibroblast growth factor receptor signaling pathway (GO:0040037)	2014-02-01	0.39080549658514	0.84672515787634	22.5217495445061	0	OFD1;SPRY1
histone H3-K9 modification (GO:0061647)	2014-02-01	0.39080549658514	0.84672515787634	23.35995368932103	0	SETDB2;SUV39H1
prostanoid biosynthetic process (GO:0046457)	2014-02-01	0.39080549658514	0.84672515787634	22.60101422953101	0	PTGES3;FAM213B
long term synaptic depression (GO:0060292)	2014-02-01	0.39080549658514	0.84672515787634	21.19044012444084	0	STXBP1;PTEN
apoptotic cell clearance (GO:0043277)	2014-02-01	0.39080549658514	0.84672515787634	22.8673713998612	0	ALOX15;MERTK
prostaglandin biosynthetic process (GO:0001516)	2014-02-01	0.39080549658514	0.84672515787634	22.7326473125731	0	PTGES3;FAM213B
tricarboxylic acid metabolic process (GO:0072350)	2014-02-01	0.39080549658514	0.84672515787634	22.71442297220846	0	IDH3G;IDH1
left/right axis specification (GO:0070986)	2014-02-01	0.39080549658514	0.84672515787634	23.63930661260383	0	SETDB2;AHI1
positive regulation of Rap GTPase activity (GO:0032854)	2014-02-01	0.39080549658514	0.84672515787634	22.65387205959736	0	SIPA1L1;RAP1B
positive regulation of steroid biosynthetic process (GO:0010893)	2014-02-01	0.39080549658514	0.84672515787634	22.07065623978179	0	SREBF1;POR
ribosome biogenesis (GO:0042254)	1934-04-01	0.39278362145691	0.84672515787634	8.25712677753865	0	TSR1;NOA1;RPL7A;GNL3
dolichol-linked oligosaccharide biosynthetic process (GO:0006488)	1934-04-01	0.39278362145691	0.84672515787634	8.46747833275712	0	GMPPA;SRD5A3;ALG6;ALG12
ribonucleoside monophosphate metabolic process (GO:0009161)	40/416	0.39423889497678	0.84672515787634	2.71004884815847	0	ADSS;XRCC3;ERCC6L2;KIF24;WRNIP1;INO80;ATP5G1;ATP12A;TGFB1;TOR3A;TOP1;DDX3X;PEX1;MACF1;ATIC;VPS4B;VPS4A;DDX20;DHX30;RECQL4;KIF14;DHX9;ABCB8;RALBP1;KIF5A;MSH5;DDX39B;MYO1D;ATP5F1;ABCB7;RAD51;APRT;MNAT1;EIF4A3;KIF1A;ATP5C1;SMARCA5;PPP2R4;SPAST;ABCC5
reproductive system development (GO:0061458)	2024-03-01	0.39452525459773	0.84672515787634	11.89004827274913	0	TBX3;SOX2;SPATA22
heparan sulfate proteoglycan metabolic process (GO:0030201)	2024-03-01	0.39452525459773	0.84672515787634	12.26354110320269	0	XYLT2;HS6ST3;HS6ST1
sprouting angiogenesis (GO:0002040)	2024-03-01	0.39452525459773	0.84672515787634	12.51544947079996	0	E2F7;VEGFA;LEF1
mesenchymal cell development (GO:0014031)	2024-03-01	0.39452525459773	0.84672515787634	11.52701584011962	0	HAND2;SOX11;JAG1
positive regulation of filopodium assembly (GO:0051491)	2024-03-01	0.39452525459773	0.84672515787634	12.34997313713883	0	FNBP1L;TGFB3;BCAS3
regulation of interferon-gamma-mediated signaling pathway (GO:0060334)	2024-03-01	0.39452525459773	0.84672515787634	11.35050537527498	0	PPARG;PIAS1;MED1
regulation of fatty acid oxidation (GO:0046320)	2024-03-01	0.39452525459773	0.84672515787634	12.91554559047625	0	AKT1;PDK4;PPARG
cellular response to unfolded protein (GO:0034620)	1986-09-01	0.39699929644059	0.85091413522531	3.92570321236662	0	ATF6;HYOU1;ATF4;CCND1;DNAJB9;ATF3;YOD1;EIF2AK2;MBTPS1
regulation of ion homeostasis (GO:2000021)	16/160	0.39849795391346	0.85317948563158	3.04206224640338	0	LYN;SCN2B;SCN3B;GJA1;FGF12;TGFB1;SRC;ITPR1;BAK1;UBASH3B;CAMK2D;PKD2;NEDD4L;UTS2R;ASPH;CASQ2
epithelium development (GO:0060429)	25/256	0.39930701823816	0.85449768212804	2.90179209218378	0	FGFR2;FGFR3;PDGFB;GJA1;JAG1;ACAT1;TGFB1;SPRY1;PLOD1;GAB1;PKD2;ALX4;C2CD3;RELA;SOX11;SMAD3;AHI1;PROX1;FZD6;HES5;HOXC13;SALL1;DSP;SETD2;MED1
mesenchyme development (GO:0060485)	1955-06-01	0.40069821016384	0.85581700856163	4.95144583971401	0	FGFR2;NUP133;PKD2;PDGFRB;TEAD1;DPPA2
JNK cascade (GO:0007254)	1955-06-01	0.40069821016384	0.85581700856163	5.02479104553502	0	MAP3K7;MAPK8IP2;FGF12;TAB2;TAB3;GPS2
muscle tissue development (GO:0060537)	1997-10-01	0.40293823289416	0.85977018404601	3.66083696724222	0	MAPK14;NDUFV2;PKD2;RXRG;PDGFRB;MKL2;PTEN;NPRL3;MSC;FOXP2
anterior/posterior pattern specification (GO:0009952)	15/150	0.40409540927439	0.86140743539969	3.04641626865413	0	CDX1;CDX2;YY1;PRKDC;LEF1;SMAD3;ABI1;PCDH8;GLI3;CTNNBIP1;FOXH1;HOXA4;HOXC13;ALX4;AXIN2
response to antibiotic (GO:0046677)	1945-05-01	0.40640419952467	0.86174254901584	6.02291504420543	0	EGR1;CYB5R4;PLK1;CASP8;ZC3H8
actin filament bundle organization (GO:0061572)	1945-05-01	0.40640419952467	0.86174254901584	6.0437087024242	0	CUL3;SHROOM2;FSCN1;NEDD9;SRC
actin filament bundle assembly (GO:0051017)	1945-05-01	0.40640419952467	0.86174254901584	6.04943625852865	0	CUL3;SHROOM2;FSCN1;NEDD9;SRC
central nervous system neuron differentiation (GO:0021953)	1987-09-01	0.40920586035914	0.86174254901584	3.98970046025926	0	ULK1;SALL1;SOX2;LEF1;POU4F1;NFIX;RORA;HERC1;PROX1
regulation of heart contraction (GO:0008016)	14/140	0.40998596926501	0.86174254901584	3.14829391743895	0	SREBF1;SCN2B;SCN3B;RGS2;CAMK2D;CACNA1H;DSP;KCNE2;ASPH;SEMA3A;HCN4;ADRA1D;CASQ2;KCNG2
negative regulation of signal transduction in absence of ligand (GO:1901099)	1935-04-01	0.41218967152729	0.86174254901584	8.00682634407126	0	AKT1;ZC3HC1;MCL1;FYN
neuron projection extension (GO:1990138)	1935-04-01	0.41218967152729	0.86174254901584	7.90430210084473	0	LAMB2;ULK1;CYFIP1;SEMA3A
negative regulation of extrinsic apoptotic signaling pathway in absence of ligand (GO:2001240)	1935-04-01	0.41218967152729	0.86174254901584	8.03132053251006	0	AKT1;ZC3HC1;MCL1;FYN
regulation of antigen receptor-mediated signaling pathway (GO:0050854)	1935-04-01	0.41218967152729	0.86174254901584	7.79167514622933	0	PTPRJ;DUSP3;LYN;NFAM1
DNA strand elongation (GO:0022616)	1935-04-01	0.41218967152729	0.86174254901584	8.04545156210182	0	RFC5;MCM7;LIG1;POLA1
regulation of lymphocyte activation (GO:0051249)	33/344	0.41347966812204	0.86174254901584	2.99144197181416	0	NKAP;APLF;GRB2;GLI3;SRC;TGFB1;ZC3H8;MAP3K7;AKT1;CDKN2A;PAK2;TICAM1;BCL6;TNIP2;TCF3;PIK3R1;LYN;SOX11;LGALS8;EXOSC3;FADD;RICTOR;NFAM1;GAL;CLPTM1;LAMP1;CDKN1A;DUSP3;TNFSF11;FYN;IL12A;MERTK;THOC1
cellular carbohydrate biosynthetic process (GO:0034637)	1956-06-01	0.41599873467241	0.86174254901584	5.24546585995078	0	PTGES3;AKT1;B4GALT1;GOT1;EPM2A;AGL
negative regulation of MAPK cascade (GO:0043409)	13/130	0.41621178489916	0.86174254901584	3.28748196103915	0	PTPRJ;AKT1;DUSP3;SPRY1;DAB2IP;LYN;RGS2;ITGB1BP1;HIPK3;UCHL1;PDCD4;GPS2;DUSP6
regulation of leukocyte degranulation (GO:0043300)	2025-03-01	0.41764412052831	0.86174254901584	11.70496466077884	0	LAMP1;LYN;RABGEF1
detection of mechanical stimulus involved in sensory perception (GO:0050974)	2025-03-01	0.41764412052831	0.86174254901584	12.18556086950467	0	SLC12A2;FYN;SOX2
cardiac septum development (GO:0003279)	2025-03-01	0.41764412052831	0.86174254901584	11.10162401700775	0	NPHP3;SALL1;NPRL3
motor neuron axon guidance (GO:0008045)	2025-03-01	0.41764412052831	0.86174254901584	12.38782197749105	0	CXCR4;SEMA3A;ETV4
response to iron ion (GO:0010039)	2025-03-01	0.41764412052831	0.86174254901584	11.0971577896847	0	CCNB1;CCND1;IREB2
regulation of protein export from nucleus (GO:0046825)	2025-03-01	0.41764412052831	0.86174254901584	11.46271948723717	0	XPO1;CDKN2A;TPR
regulation of epithelial cell differentiation (GO:0030856)	11/109	0.41894571588489	0.86174254901584	3.69028748082302	0	MAFG;PROM1;CCND1;ATOH1;TBX3;CDKN2B;EZH2;SOX2;AHI1;GAL;MED1
regulation of apoptotic signaling pathway (GO:2001233)	34/356	0.42097908758061	0.86174254901584	3.04926772881426	0	E2F1;IER3;BCLAF1;MCL1;RFFL;PTEN;DAXX;SRC;MAP3K7;AKT1;BAK1;HTRA2;DDX3X;PAK2;CASP8;HELLS;ACSL5;SPOP;DAB2IP;ZC3HC1;LTBR;RELA;BIRC6;SMAD3;FADD;TPD52L1;OSM;YWHAG;TNFRSF10B;ITGA6;FYN;TRPS1;VEGFA;TRIM39
androgen biosynthetic process (GO:0006702)	2015-02-01	0.42097970422282	0.86174254901584	23.26106931382642	0	SRD5A3;MED1
acrosome reaction (GO:0007340)	2015-02-01	0.42097970422282	0.86174254901584	23.72650302007116	0	TRIM36;SYT6
cellular response to lithium ion (GO:0071285)	2015-02-01	0.42097970422282	0.86174254901584	21.75978029972127	0	PPARG;NFATC3
negative regulation of B cell proliferation (GO:0030889)	2015-02-01	0.42097970422282	0.86174254901584	22.50233708575145	0	CDKN2A;LYN
galactose metabolic process (GO:0006012)	2015-02-01	0.42097970422282	0.86174254901584	23.18000886159227	0	B4GALT1;CHST1
regulation of stem cell maintenance (GO:2000036)	2015-02-01	0.42097970422282	0.86174254901584	23.44334847847994	0	CNOT3;TCF7L1
metallo-sulfur cluster assembly (GO:0031163)	2015-02-01	0.42097970422282	0.86174254901584	23.1865603376591	0	CIAO1;CIAPIN1
cellular response to pH (GO:0071467)	2015-02-01	0.42097970422282	0.86174254901584	21.88367421693218	0	RAB11B;GPR68
hair cell differentiation (GO:0035315)	2015-02-01	0.42097970422282	0.86174254901584	20.89137515456759	0	HES5;JAG1
response to UV-B (GO:0010224)	2015-02-01	0.42097970422282	0.86174254901584	21.45697882658326	0	RELA;IL12A
induction of positive chemotaxis (GO:0050930)	2015-02-01	0.42097970422282	0.86174254901584	22.02848894330609	0	CREB3;VEGFA
detection of mechanical stimulus involved in sensory perception of sound (GO:0050910)	2015-02-01	0.42097970422282	0.86174254901584	22.43416786444401	0	SLC12A2;SOX2
protein localization to microtubule cytoskeleton (GO:0072698)	2015-02-01	0.42097970422282	0.86174254901584	20.7211814281021	0	C2CD3;PCM1
response to caffeine (GO:0031000)	2015-02-01	0.42097970422282	0.86174254901584	21.98270508299383	0	PPARG;CASQ2
iron-sulfur cluster assembly (GO:0016226)	2015-02-01	0.42097970422282	0.86174254901584	23.38018958516352	0	CIAO1;CIAPIN1
positive regulation of macrophage derived foam cell differentiation (GO:0010744)	2015-02-01	0.42097970422282	0.86174254901584	21.6767249500062	0	PLA2G10;NFKB1
cell migration involved in sprouting angiogenesis (GO:0002042)	2015-02-01	0.42097970422282	0.86174254901584	24.15342679497328	0	ROBO1;VEGFA
clathrin coat assembly (GO:0048268)	2015-02-01	0.42097970422282	0.86174254901584	23.4541715625143	0	FCHO1;HIP1
positive regulation of epidermal cell differentiation (GO:0045606)	2015-02-01	0.42097970422282	0.86174254901584	21.73540357557869	0	ATOH1;MED1
nucleoside salvage (GO:0043174)	2015-02-01	0.42097970422282	0.86174254901584	23.45051052936527	0	DCK;APRT
membrane protein intracellular domain proteolysis (GO:0031293)	2015-02-01	0.42097970422282	0.86174254901584	21.89656647331213	0	RELA;NFKB1
fatty acid derivative metabolic process (GO:1901568)	1988-09-01	0.42141149160993	0.86174254901584	4.16799830385305	0	PTGES3;ALOX15;PTGR2;PLA2G10;GPX4;FAM213B;GGT1;LTC4S;MAPKAPK2
cellular amino acid metabolic process (GO:0006520)	40/421	0.42221077172744	0.86174254901584	3.00218419979212	0	ADSS;SEPHS2;BCKDK;ACADSB;PRDX4;GGT1;OGDH;PSPH;PPCDC;ALDH1L2;ACAT1;SLC7A7;MCCC2;GAD2;GOT1;PLOD1;ATIC;GPX4;FASN;IDH1;YOD1;MARS;NOX4;DLST;GSTA3;PLA2G10;DARS;GSTT1;PPA2;TST;TARS;PLSCR1;ATF4;GLUL;GGACT;SLC7A2;GLS;DLD;SLC5A6;MED1
regulation of chemotaxis (GO:0050920)	12/120	0.42282550904199	0.86174254901584	3.60384203284805	0	MEGF8;ADAM10;PDGFB;CREB3;LYN;ROBO1;CXCR4;VEGFA;PDGFRB;SMAD3;SEMA3A;TGFB1
protein secretion (GO:0009306)	1967-07-01	0.42323290087586	0.86174254901584	4.87578165142564	0	NOTCH2;LYN;GNAS;RNF19B;ARL4D;RBPJ;CANX
positive regulation of muscle organ development (GO:0048636)	1946-05-01	0.42336344736669	0.86174254901584	6.03150729012091	0	CCNB1;FGFR2;GJA1;MKL2;RBPJ
amino acid transmembrane transport (GO:0003333)	1946-05-01	0.42336344736669	0.86174254901584	6.2657969382598	0	SLC6A9;SLC7A3;SLC7A2;SLC5A6;SLC7A7
negative regulation of developmental growth (GO:0048640)	1946-05-01	0.42336344736669	0.86174254901584	6.11795501993029	0	FGFR3;ULK1;GJA1;SEMA3A;GAL
cellular response to metal ion (GO:0071248)	1999-10-01	0.42599001713504	0.86589231173861	3.90377620250399	0	CCNB1;ALOX15;CREB1;PPARG;CACYBP;CAMK2D;FSTL3;CACNA1H;ASPH;NFATC3
cellular lipid catabolic process (GO:0044242)	13/131	0.42622882022376	0.86597938233049	3.38418278160421	0	PLA2G15;ECH1;HEXB;PNPLA2;HADHB;MMAA;SRD5A3;BDH2;PEX13;HADH;PCCA;CROT;SMPD3
ribonucleoside monophosphate biosynthetic process (GO:0009156)	1978-08-01	0.42894395550311	0.86861867484439	4.51212441599337	0	ADSS;ATIC;ATP5F1;ATP5C1;ATP5G1;ATP12A;TGFB1;APRT
negative regulation of cytokine production (GO:0001818)	18/185	0.4301743551161	0.86861867484439	3.33898356789187	0	MAVS;TGFB3;LEF1;ACP5;NFKB1;KAT5;CACTIN;CD2AP;TGFB1;RNF125;RPS6KA5;DDX58;RGCC;IL12A;RABGEF1;BCL3;BCL6;TRAF3
negative regulation of hormone secretion (GO:0046888)	1957-06-01	0.43125317872804	0.86861867484439	5.21527391786662	0	OSM;SREBF1;CRY2;PPP3CA;CRY1;HADH
establishment of synaptic vesicle localization (GO:0097480)	1957-06-01	0.43125317872804	0.86861867484439	5.4726045970893	0	STON2;FGFR2;BLOC1S4;SNAPIN;CANX;SNAP25
regulation of viral genome replication (GO:0045069)	1957-06-01	0.43125317872804	0.86861867484439	5.39074781620062	0	MAVS;PLSCR1;ZC3HAV1;EIF2AK2;PROX1;SRPK1
lamellipodium organization (GO:0097581)	1936-04-01	0.43145915168215	0.86861867484439	8.07927202447418	0	AJUBA;LRRC16A;CYFIP1;ABI1
regulated secretory pathway (GO:0045055)	1936-04-01	0.43145915168215	0.86861867484439	7.96915250861642	0	LAT2;HCK;RAB11B;ANXA3
placenta development (GO:0001890)	1936-04-01	0.43145915168215	0.86861867484439	8.51477939807969	0	E2F7;PPARG;GJB3;RPS6
blood vessel remodeling (GO:0001974)	1936-04-01	0.43145915168215	0.86861867484439	7.65805164447394	0	BAK1;VEGFA;JAG1;RBPJ
regulation of cell adhesion mediated by integrin (GO:0033628)	1936-04-01	0.43145915168215	0.86861867484439	8.15300367301765	0	LYN;ITGB1BP1;CIB1;IFT74
leukocyte proliferation (GO:0070661)	1989-09-01	0.433604690859	0.8713502177835	4.22233553673333	0	TNFSF11;CRIP3;FYN;CXCR4;LEF1;RC3H2;RPS6;HELLS;TGFB1
regulation of phospholipase activity (GO:0010517)	1989-09-01	0.433604690859	0.8713502177835	4.28230154034572	0	FGFR2;FGFR3;RGS2;ADCY7;S1PR4;CREB1;PDGFRB;ABL1;ITPR1
signal transduction involved in mitotic G1 DNA damage checkpoint (GO:0072431)	1968-07-01	0.43721258122749	0.87715720200436	4.92641090711452	0	PSMB7;CDKN1A;PSMA4;PSMB2;PRKDC;PSMD4;PSMD5
positive regulation of muscle tissue development (GO:1901863)	1947-05-01	0.44023090462561	0.87715720200436	6.04333227943854	0	CCNB1;FGFR2;GJA1;MKL2;RBPJ
skeletal muscle cell differentiation (GO:0035914)	1947-05-01	0.44023090462561	0.87715720200436	6.1575619179643	0	EGR1;ATF3;SOX11;HMG20B;BCL9L
negative regulation of fibroblast proliferation (GO:0048147)	2026-03-01	0.44046432026424	0.87715720200436	11.48821248437952	0	DAB2IP;DACH1;FTH1
positive regulation of tissue remodeling (GO:0034105)	2026-03-01	0.44046432026424	0.87715720200436	12.13181028256817	0	B4GALT1;TNFSF11;ATP6AP1
positive regulation of epidermis development (GO:0045684)	2026-03-01	0.44046432026424	0.87715720200436	11.18298328601973	0	ATOH1;GAL;MED1
phosphatidylcholine biosynthetic process (GO:0006656)	2026-03-01	0.44046432026424	0.87715720200436	11.72386116819497	0	AGPAT6;ACHE;CHPT1
negative regulation of autophagy (GO:0010507)	2026-03-01	0.44046432026424	0.87715720200436	12.02288311215401	0	AKT1;WDR6;HERC1
regulation of neuron migration (GO:2001222)	2026-03-01	0.44046432026424	0.87715720200436	12.18111572380484	0	FLRT2;DAB2IP;SEMA3A
regulation of calcium ion import (GO:0090279)	2026-03-01	0.44046432026424	0.87715720200436	11.8906704442135	0	PDGFB;PKD2;PDGFRB
negative regulation of protein processing (GO:0010955)	30/316	0.44131646820127	0.87766762960459	3.18669486996581	0	MAD1L1;CDC16;RFFL;SERPINH1;SRC;AKT1;APP;PAK2;DDX3X;SPINT2;WAC;TPR;RECK;DAB2IP;ANAPC5;PCID2;CRYAB;ANAPC4;BIRC6;LEF1;CDC20;CDC26;POR;FNIP1;PLK1;VEGFA;USP47;SNX12;TRIM39;HDAC6
regulation of lipase activity (GO:0060191)	12/122	0.44371939916013	0.87862009537928	3.66891965266966	0	FGFR2;FGFR3;CRY2;RGS2;ADCY7;S1PR4;CREB1;PDGFRB;PPP2R4;ABL1;ITPR1;POR
negative regulation of multi-organism process (GO:0043901)	13/133	0.4462542531573	0.87862009537928	3.50448838939715	0	MAVS;ZC3HAV1;PRDX4;TRIM26;NPR2;CACTIN;PROX1;SRPK1;PLSCR1;TRIM59;HDAC1;TARDBP;EIF2AK2
activation of protein kinase activity (GO:0032147)	24/252	0.4479582224637	0.87862009537928	3.35913371740725	0	DAB2IP;TNIK;PDGFB;ADCY7;MAP2K2;TGFB3;MAPKAPK3;ITGB3;MAPKAPK2;DAXX;TAB2;TAB3;MAP3K7;TNFSF11;TNFRSF10B;MAP3K15;CXCR4;MAPK14;ITGB1BP1;MAP3K9;VEGFA;GAB1;EIF2AK2;GADD45A
regulation of response to cytokine stimulus (GO:0060759)	10/101	0.4489997981251	0.87862009537928	4.0395377580198	0	LSM14A;MAVS;ROBO1;PPARG;RABGEF1;FADD;RFFL;PIAS1;CACTIN;MED1
lipid biosynthetic process (GO:0008610)	46/491	0.44909242162248	0.87862009537928	3.17374515577368	0	PTGES3;MYO5A;ACHE;CNBP;CYB5R2;SGMS2;FDX1;HEXB;PITPNB;GGT1;LTC4S;PTPMT1;GPCPD1;PTEN;HADHB;FAR1;MPPE1;AGPAT6;PTPLB;DGKE;ST3GAL5;GGPS1;FASN;SRD5A3;ACSL3;PIK3R1;ACSL5;SREBF1;PLD1;PLA2G10;SPTLC2;CYP46A1;LPGAT1;FAM213B;PNPLA2;TRERF1;CHPT1;PIGN;AJUBA;PLSCR1;ALOX15;ARF3;MBOAT7;CACNA1H;PPM1L;MED1
establishment of protein localization to Golgi (GO:0072600)	2016-02-01	0.45036503180694	0.87862009537928	21.85676608216018	0	GOLGA1;GOLGA4
phosphatidylinositol acyl-chain remodeling (GO:0036149)	2016-02-01	0.45036503180694	0.87862009537928	21.65490603299572	0	PLA2G10;MBOAT7
response to growth hormone (GO:0060416)	2016-02-01	0.45036503180694	0.87862009537928	21.95523905809664	0	CACYBP;PIK3R1
regulation of mitochondrial membrane permeability involved in apoptotic process (GO:1902108)	2016-02-01	0.45036503180694	0.87862009537928	22.18706731487405	0	MTCH2;ATF2
positive regulation of DNA recombination (GO:0045911)	2016-02-01	0.45036503180694	0.87862009537928	21.11152079579559	0	EXOSC3;TGFB1
positive regulation of extrinsic apoptotic signaling pathway via death domain receptors (GO:1902043)	2016-02-01	0.45036503180694	0.87862009537928	20.20057105895199	0	TRPS1;FADD
glucose catabolic process (GO:0006007)	2016-02-01	0.45036503180694	0.87862009537928	23.45037667339869	0	PFKFB2;TKT
positive regulation of calcium ion import (GO:0090280)	2016-02-01	0.45036503180694	0.87862009537928	20.32131044548226	0	PDGFB;PDGFRB
regulation of Rap GTPase activity (GO:0032317)	2016-02-01	0.45036503180694	0.87862009537928	21.2282750143874	0	SIPA1L1;RAP1B
positive regulation of protein dephosphorylation (GO:0035307)	2016-02-01	0.45036503180694	0.87862009537928	20.28685560337101	0	PPP2R4;TGFB1
regulation of superoxide metabolic process (GO:0090322)	2016-02-01	0.45036503180694	0.87862009537928	19.63053050575445	0	ACP5;TGFB1
cellular response to sterol (GO:0036315)	2016-02-01	0.45036503180694	0.87862009537928	22.28275215038351	0	LRP8;RORA
anterograde synaptic vesicle transport (GO:0048490)	2016-02-01	0.45036503180694	0.87862009537928	23.39293481486781	0	BLOC1S4;SNAPIN
regulation of protein kinase C signaling (GO:0090036)	2016-02-01	0.45036503180694	0.87862009537928	22.1405746345983	0	VEGFA;MYADM
positive regulation of TOR signaling (GO:0032008)	2016-02-01	0.45036503180694	0.87862009537928	23.43879777778513	0	RRAGA;RICTOR
leukotriene metabolic process (GO:0006691)	1937-04-01	0.45055313174998	0.87862009537928	8.43636117393139	0	ALOX15;GGT1;LTC4S;MAPKAPK2
substrate adhesion-dependent cell spreading (GO:0034446)	1937-04-01	0.45055313174998	0.87862009537928	8.00999982981	0	KIF14;VAMP3;ITGB3;MERTK
signal transduction involved in mitotic DNA integrity checkpoint (GO:1902403)	1969-07-01	0.45114030242489	0.87862009537928	5.10149833379865	0	PSMB7;CDKN1A;PSMA4;PSMB2;PRKDC;PSMD4;PSMD5
signal transduction involved in mitotic DNA damage checkpoint (GO:1902402)	1969-07-01	0.45114030242489	0.87862009537928	5.10778037966019	0	PSMB7;CDKN1A;PSMA4;PSMB2;PRKDC;PSMD4;PSMD5
negative regulation of cell migration (GO:0030336)	16/166	0.45234420335213	0.8798015117135	3.50905864361132	0	PTPRJ;DAB2IP;PTPRM;PDGFB;EGFL7;PTPN23;ABHD2;DACH1;PTEN;TGFB1;VASH1;ITGB1BP1;RGCC;RABGEF1;SEMA3A;PLCB1
B cell differentiation (GO:0030183)	1980-08-01	0.45486265592074	0.88431063638968	4.70568794930477	0	LGALS8;BCL3;BCL6;NFAM1;RBPJ;TCF3;PIK3R1;FNIP1
phagocytosis (GO:0006909)	1948-05-01	0.45697955782212	0.88725512566605	6.47379818127402	0	ALOX15;HCK;MERTK;ANXA3;ELMO2
negative regulation of protein complex assembly (GO:0031333)	1991-09-01	0.45790920870348	0.88788977326051	4.44349888566698	0	MAP3K7;CTNNBIP1;KIF14;DNAJC15;DDX3X;PPM1A;MYADM;SRC;PMEPA1
positive regulation of hormone secretion (GO:0046887)	1991-09-01	0.45790920870348	0.88788977326051	4.36173489789301	0	GLUL;TNFSF11;SOX11;PFKFB2;CREB1;GIPR;MCU;GPR68;GAL
tetrapyrrole metabolic process (GO:0033013)	1959-06-01	0.46154040275127	0.89097893042511	5.55444588088237	0	HMOX2;CD320;SLC25A38;IREB2;BDH2;MMAA
glutathione derivative metabolic process (GO:1901685)	2027-03-01	0.46292998964835	0.89097893042511	11.82533603932259	0	GSTA3;GSTT1;GGT1
eating behavior (GO:0042755)	2027-03-01	0.46292998964835	0.89097893042511	11.71234788465116	0	UCHL1;BBS12;RMI1
regulation of vascular endothelial growth factor production (GO:0010574)	2027-03-01	0.46292998964835	0.89097893042511	11.26701157313286	0	RORA;TGFB1;ARNT
glutathione derivative biosynthetic process (GO:1901687)	2027-03-01	0.46292998964835	0.89097893042511	11.84822922120101	0	GSTA3;GSTT1;GGT1
protein export from nucleus (GO:0006611)	2027-03-01	0.46292998964835	0.89097893042511	11.51428147197735	0	XPO1;TPR;TGFB1
regulation of mast cell activation (GO:0033003)	2027-03-01	0.46292998964835	0.89097893042511	11.72263948445507	0	PLSCR1;LYN;RABGEF1
negative regulation of endothelial cell proliferation (GO:0001937)	2027-03-01	0.46292998964835	0.89097893042511	11.90196071208445	0	PTPRM;RGCC;VASH1
coagulation (GO:0050817)	44/472	0.46388355426804	0.89203717419951	3.3919559816288	0	KCNMB4;PDGFB;HPS6;GRB2;HPS4;TGFB3;ITGB3;SRC;TGFB1;SLC7A7;AKT1;CD9;APP;DOCK1;BRPF3;DGKE;SOS1;SCG3;RHOB;SH2B3;EHD1;PIK3R1;MAFG;MAG;LYN;SELL;KIF5A;SLC3A2;DOCK9;HMG20B;ITPR1;LRRC16A;G6B;ITGA6;HDAC1;FYN;MAPK14;VEGFA;LRP8;GNAS;RAP1B;AKAP1;MERTK;ABL1
behavior (GO:0007610)	46/494	0.46489196073941	0.89301886342291	3.42130549681585	0	GPR162;PRLHR;CRTC1;HEXB;UCHL1;FGF12;MRAP2;PTEN;EPHB2;APP;CHST10;HTRA2;IFT20;BCHE;HAND2;GALR3;POU4F1;PEX13;LHX8;PLCB1;ETV5;GNG7;EGR1;MAFG;DMRT3;CREB1;EPM2A;TANC1;UBR3;RCAN1;DACH1;BBS12;GAL;RMI1;HOMER2;VDAC1;FOXP2;APRT;OSM;BBS2;NCOA1;FYN;GLS;ARCN1;MAPK8IP2;UTS2R
negative regulation of vasculature development (GO:1901343)	1970-07-01	0.46500031788552	0.89301886342291	5.12119074327746	0	OPTC;DAB2IP;PTPRM;GTF2I;ITGB1BP1;RGCC;VASH1
hindlimb morphogenesis (GO:0035137)	1938-04-01	0.46943575717341	0.89666498724599	7.89631173752226	0	SALL1;GNAS;ALX4;MED1
regulation of cilium assembly (GO:1902017)	1938-04-01	0.46943575717341	0.89666498724599	8.48431471276389	0	GPR162;RABGAP1;TBC1D8;IFT20
genitalia development (GO:0048806)	1938-04-01	0.46943575717341	0.89666498724599	8.04269063807234	0	BAK1;TBX3;SOX2;MERTK
hair follicle development (GO:0001942)	1938-04-01	0.46943575717341	0.89666498724599	8.42462113606092	0	HOXC13;RELA;ALX4;FZD6
cofactor metabolic process (GO:0051186)	24/255	0.46981786812085	0.89666498724599	3.39787867355602	0	DLST;CYB5R4;ASPDH;PDXP;IREB2;TKT;OGDH;ALDH1L2;PPCDC;FAR1;HMOX2;MCCC2;THTPA;AGPAT6;ATIC;FASN;SLC25A38;IDH1;BDH2;SLC5A6;PCCA;CROT;MDH2;ACSL5
alpha-amino acid catabolic process (GO:1901606)	1992-09-01	0.46999900473028	0.89666498724599	4.5206929407148	0	MCCC2;DLST;GAD2;GLUL;GOT1;GLS;DLD;OGDH;ALDH1L2
negative regulation of immune response (GO:0050777)	10/103	0.4718928082592	0.89666498724599	4.2694443418673	0	ALOX15;RPS19;LYN;PPARG;TGFB3;RABGEF1;BCL6;CACTIN;TGFB1;THOC1
glutathione metabolic process (GO:0006749)	1949-05-01	0.47358403852564	0.89666498724599	6.50318647186267	0	GSTA3;GPX4;GSTT1;IDH1;GGT1
regulation of response to oxidative stress (GO:1902882)	1949-05-01	0.47358403852564	0.89666498724599	6.4948191085882	0	AKT1;ATF4;HTRA2;MCL1;HDAC6
cellular amine metabolic process (GO:0044106)	12/125	0.47493021923944	0.89666498724599	3.88816128918219	0	AGPAT6;ACHE;GOT1;PLA2G15;PLA2G10;SPTLC2;SGMS2;BCHE;MAOA;CHPT1;SMPD3;PNPLA6
inner ear morphogenesis (GO:0042472)	1960-06-01	0.47653391589547	0.89666498724599	5.63526932827146	0	FGFR2;ATOH1;FOXG1;SOX2;FZD6;EPHB2
establishment of protein localization to plasma membrane (GO:0090002)	1960-06-01	0.47653391589547	0.89666498724599	5.77160544338163	0	BBS2;MACF1;MPP5;VAMP3;GOLGA4;MYADM
pigment metabolic process (GO:0042440)	1960-06-01	0.47653391589547	0.89666498724599	5.67978021617626	0	MYO5A;HMOX2;SOX2;SLC25A38;BDH2;APRT
cell morphogenesis involved in differentiation (GO:0000904)	14/147	0.47728945916214	0.89666498724599	3.7549464818915	0	KIF14;FGFR2;LIMS1;MATN1;LEF1;CABP4;ITGB3;PROX1;TGFB1;CUL3;SALL1;VAMP3;MERTK;RBPJ
positive regulation of developmental growth (GO:0048639)	1971-07-01	0.47877753928882	0.89666498724599	5.04494334820703	0	CCNB1;FGFR2;MEGF8;VEGFA;RBPJ;PLCB1;PROX1
positive regulation of triglyceride metabolic process (GO:0090208)	2017-02-01	0.47888291595996	0.89666498724599	20.24667772522518	0	SREBF1;PNPLA2
positive regulation of myotube differentiation (GO:0010831)	2017-02-01	0.47888291595996	0.89666498724599	20.54357760021546	0	MAPK14;EHD1
azole transport (GO:0045117)	2017-02-01	0.47888291595996	0.89666498724599	21.4542808708978	0	LYN;SLC15A4
axoneme assembly (GO:0035082)	2017-02-01	0.47888291595996	0.89666498724599	21.81614615879635	0	OFD1;BBS2
negative regulation of viral entry into host cell (GO:0046597)	2017-02-01	0.47888291595996	0.89666498724599	20.91652709541372	0	TRIM59;TRIM26
nucleosome disassembly (GO:0006337)	2017-02-01	0.47888291595996	0.89666498724599	23.27441922208096	0	SMARCD2;SMARCC1
Arp2/3 complex-mediated actin nucleation (GO:0034314)	2017-02-01	0.47888291595996	0.89666498724599	24.22929003135847	0	IQGAP2;JMY
positive regulation of regulated secretory pathway (GO:1903307)	2017-02-01	0.47888291595996	0.89666498724599	20.50570515197945	0	LAMP1;RAB3D
positive regulation of peptidyl-threonine phosphorylation (GO:0010800)	2017-02-01	0.47888291595996	0.89666498724599	19.00841584028226	0	PLK1;TGFB1
response to interferon-alpha (GO:0035455)	2017-02-01	0.47888291595996	0.89666498724599	20.49548773337432	0	EIF2AK2;TPR
positive regulation of protein targeting to membrane (GO:0090314)	2017-02-01	0.47888291595996	0.89666498724599	23.37559267599076	0	ITGB1BP1;CIB1
hormone-mediated signaling pathway (GO:0009755)	1993-09-01	0.48203336126538	0.89666498724599	4.58880914113722	0	ESRRA;PPARG;RXRG;PAQR7;LEF1;PAQR8;RORA;LATS2;MED1
positive regulation of ERK1 and ERK2 cascade (GO:0070374)	11/115	0.48433979624963	0.89666498724599	4.17823875104171	0	NOX4;FGFR2;ALOX15;TNFSF11;FGFR3;PDGFB;ATP6AP1;VEGFA;PDGFRB;RAP1B;CIB1
calcium-dependent cell-cell adhesion via plasma membrane cell adhesion molecules (GO:0016339)	2028-03-01	0.48499203279675	0.89666498724599	11.39603492253166	0	AJUBA;PCDH12;PCDHB14
heme metabolic process (GO:0042168)	2028-03-01	0.48499203279675	0.89666498724599	12.1727149472226	0	HMOX2;SLC25A38;BDH2
negative regulation of protein kinase B signaling (GO:0051898)	2028-03-01	0.48499203279675	0.89666498724599	12.45207407555286	0	PTPRJ;PTEN;CIB1
negative regulation of smooth muscle cell proliferation (GO:0048662)	2028-03-01	0.48499203279675	0.89666498724599	11.52634497721596	0	CTNNBIP1;PPARG;IL12A
cell-cell signaling involved in cell fate commitment (GO:0045168)	2028-03-01	0.48499203279675	0.89666498724599	11.56325559605646	0	SPRY1;SALL1;SOX2
purine ribonucleotide biosynthetic process (GO:0009152)	12/126	0.48527188559788	0.89666498724599	3.94539534656123	0	ADSS;ADCY7;ATIC;ATP5F1;ATP5C1;NPR2;GNAS;ATP5G1;ATP12A;PPCDC;TGFB1;APRT
detection of mechanical stimulus (GO:0050982)	1939-04-01	0.4880742231934	0.89666498724599	8.51146474224264	0	SLC12A2;FYN;SOX2;PKD2
endocrine pancreas development (GO:0031018)	1939-04-01	0.4880742231934	0.89666498724599	8.09515443725084	0	AKT1;BAK1;GIPR;NEUROG3
positive regulation of dendrite development (GO:1900006)	1939-04-01	0.4880742231934	0.89666498724599	8.27369832559696	0	DAB2IP;FBXW8;OBSL1;LRP8
cellular modified amino acid biosynthetic process (GO:0042398)	1950-05-01	0.49002064357342	0.89666498724599	6.56328278498666	0	PLSCR1;SEPHS2;PLOD1;ATIC;GGT1
positive regulation of JUN kinase activity (GO:0043507)	1961-06-01	0.49140287395148	0.89666498724599	5.75822995164116	0	MAP3K7;DAB2IP;TNFSF11;MAP3K9;GAB1;DAXX
regulation of calcium ion transport into cytosol (GO:0010522)	1972-07-01	0.49245755943306	0.89666498724599	5.1712095293521	0	BAK1;LYN;UBASH3B;CAMK2D;ASPH;CASQ2;TGFB1
mononuclear cell proliferation (GO:0032943)	1983-08-01	0.49330216394317	0.89666498724599	4.93821468190387	0	CRIP3;FYN;CXCR4;LEF1;RC3H2;RPS6;HELLS;TGFB1
ossification (GO:0001503)	11/116	0.49511536343315	0.89666498724599	4.2631765619756	0	ALOX15;TNFSF11;FGFR3;KAZALD1;TGFB3;FSTL3;NPR2;GNAS;AXIN2;BMP8B;TGFB1
hemostasis (GO:0007599)	44/478	0.49614262161359	0.89666498724599	3.60442153199881	0	KCNMB4;PDGFB;HPS6;GRB2;HPS4;TGFB3;ITGB3;SRC;TGFB1;SLC7A7;AKT1;CD9;APP;DOCK1;BRPF3;DGKE;SOS1;SCG3;RHOB;SH2B3;EHD1;PIK3R1;MAFG;MAG;LYN;SELL;KIF5A;SLC3A2;DOCK9;HMG20B;ITPR1;LRRC16A;G6B;ITGA6;HDAC1;FYN;MAPK14;VEGFA;LRP8;GNAS;RAP1B;AKAP1;MERTK;ABL1
regulation of blood circulation (GO:1903522)	19/204	0.49779371342867	0.89666498724599	3.83793624662328	0	SREBF1;KCNMB4;PTPRM;SCN2B;SCN3B;GJA1;AKT1;RGS2;CAMK2D;CACNA1H;KCNE2;DSP;UTS2R;ASPH;SEMA3A;HCN4;ADRA1D;CASQ2;KCNG2
actin filament organization (GO:0007015)	14/150	0.50582283033414	0.89666498724599	3.86914425294071	0	LRRC16A;CUL3;SHROOM2;ENAH;FSCN1;PDXP;NEDD9;TRPV4;IQGAP2;ABI1;PROX1;SRC;VASP;JMY
regulation of lymphocyte mediated immunity (GO:0002706)	1995-09-01	0.5058964817775	0.89666498724599	4.71406131124454	0	MAP3K7;LAMP1;APLF;IL12A;EXOSC3;BCL6;FADD;TGFB1;THOC1
phosphatidylcholine metabolic process (GO:0046470)	1962-06-01	0.50613020768222	0.89666498724599	5.68353903463382	0	AGPAT6;ACHE;PLA2G15;PLA2G10;CHPT1;PNPLA6
mitochondrial membrane organization (GO:0007006)	1951-05-01	0.50626734325572	0.89666498724599	6.55575192661848	0	BAK1;MTCH2;TOMM22;HSPA4;ATF2
unsaturated fatty acid biosynthetic process (GO:0006636)	1951-05-01	0.50626734325572	0.89666498724599	6.57073541221726	0	PTGES3;ALOX15;FAM213B;GGT1;LTC4S
blood circulation (GO:0008015)	1940-04-01	0.50643872658519	0.89666498724599	8.5910105551812	0	TBC1D8;RCAN1;UTS2R;HCN4
negative regulation of BMP signaling pathway (GO:0030514)	1940-04-01	0.50643872658519	0.89666498724599	8.393194842486	0	SKOR1;FBN1;FSTL3;TOB1
platelet aggregation (GO:0070527)	1940-04-01	0.50643872658519	0.89666498724599	8.18705766820214	0	BLOC1S4;STXBP1;GNAS;ITGB3
positive regulation of excitatory postsynaptic membrane potential (GO:2000463)	2018-02-01	0.50647338177314	0.89666498724599	20.52330906760776	0	RIMS2;PTEN
negative regulation of oxidative stress-induced intrinsic apoptotic signaling pathway (GO:1902176)	2018-02-01	0.50647338177314	0.89666498724599	20.5584707896239	0	AKT1;HTRA2
regulation of protein homodimerization activity (GO:0043496)	2018-02-01	0.50647338177314	0.89666498724599	20.25755172773492	0	BAK1;TICAM1
regulation of protein ubiquitination involved in ubiquitin-dependent protein catabolic process (GO:2000058)	2018-02-01	0.50647338177314	0.89666498724599	19.16490774178668	0	PTEN;TRIM39
skeletal muscle fiber development (GO:0048741)	2018-02-01	0.50647338177314	0.89666498724599	20.74874336584279	0	RCAN1;PPP3CA
regulation of receptor recycling (GO:0001919)	2018-02-01	0.50647338177314	0.89666498724599	20.10928344744194	0	ACHE;VAMP3
intracellular estrogen receptor signaling pathway (GO:0030520)	2018-02-01	0.50647338177314	0.89666498724599	21.3568555016051	0	TAF7;RBM14
SCF-dependent proteasomal ubiquitin-dependent protein catabolic process (GO:0031146)	2018-02-01	0.50647338177314	0.89666498724599	20.94821246368018	0	FBXL5;FBXW11
positive regulation of branching involved in ureteric bud morphogenesis (GO:0090190)	2018-02-01	0.50647338177314	0.89666498724599	19.09138085030562	0	VEGFA;TGFB1
protein-lipid complex assembly (GO:0065005)	2018-02-01	0.50647338177314	0.89666498724599	19.94943712168389	0	SOAT2;ACSL3
positive regulation of response to nutrient levels (GO:0032109)	2018-02-01	0.50647338177314	0.89666498724599	20.1155651510011	0	ULK1;WAC
negative regulation of antigen receptor-mediated signaling pathway (GO:0050858)	2018-02-01	0.50647338177314	0.89666498724599	21.37161960990078	0	PTPRJ;DUSP3
regulation of mast cell degranulation (GO:0043304)	2018-02-01	0.50647338177314	0.89666498724599	20.68859590637401	0	LYN;RABGEF1
deoxyribonucleotide catabolic process (GO:0009264)	2018-02-01	0.50647338177314	0.89666498724599	21.18695415497971	0	NT5M;CCNO
negative regulation of response to oxidative stress (GO:1902883)	2029-03-01	0.50660776854429	0.89666498724599	12.09204300342269	0	AKT1;ATF4;HTRA2
response to electrical stimulus (GO:0051602)	2029-03-01	0.50660776854429	0.89666498724599	12.00920958591702	0	EGR1;ADSS;TRIM63
NAD metabolic process (GO:0019674)	2029-03-01	0.50660776854429	0.89666498724599	12.69356950612224	0	ASPDH;OGDH;MDH2
fatty-acyl-CoA metabolic process (GO:0035337)	2029-03-01	0.50660776854429	0.89666498724599	12.33219346984328	0	FAR1;FASN;ACSL5
regulation of mitochondrial membrane permeability (GO:0046902)	2029-03-01	0.50660776854429	0.89666498724599	11.97080327654482	0	BAK1;MTCH2;ATF2
cellular calcium ion homeostasis (GO:0006874)	24/261	0.51326383013914	0.89666498724599	3.88127640399819	0	MICU2;HEXB;STIM2;MCU;GJA1;CD52;RIC3;TGFB1;ITPR1;GNAT2;BAK1;APP;CUL5;SMDT1;CXCR4;GTF2I;S1PR4;GIPR;NPTN;CAMK2D;PKD2;TRPV4;UTS2R;ABL1
glycosaminoglycan metabolic process (GO:0030203)	15/162	0.51494106758096	0.89666498724599	3.98435267946501	0	B4GALT1;GUSB;HEXB;BCAN;TGFB1;CHST1;AKT1;XYLT2;B3GNT4;CHST12;VEGFA;PDGFRB;HS6ST1;CHST15;ABCC5
cell maturation (GO:0048469)	11/118	0.5164946365083	0.89666498724599	4.33831677389389	0	CCNB1;APP;AGPAT6;HES5;BHLHA15;VEGFA;DLD;PPARG;FAM20C;GJA1;FOXO3
protein N-linked glycosylation via asparagine (GO:0018279)	1996-09-01	0.51770653890111	0.89666498724599	4.84304752856982	0	B4GALT1;GANAB;MAN1A2;MLEC;GMPPA;SRD5A3;ALG6;ALG12;CANX
cellular response to light stimulus (GO:0071482)	1985-08-01	0.51849846027979	0.89666498724599	5.12758246002352	0	BAK1;CRY2;YY1;USP47;INO80;CRY1;PIK3R1;CDC25A
regulation of anion transport (GO:0044070)	1985-08-01	0.51849846027979	0.89666498724599	5.11432340665344	0	AKT1;TNFSF11;CRY2;PLA2G10;RAB11B;CLCNKA;VDAC3;VDAC1
cellular response to starvation (GO:0009267)	1974-07-01	0.5194718799702	0.89666498724599	5.40784962328663	0	SREBF1;DNAJC15;GLUL;NBR1;PDK4;FNIP1;HDAC6
regulation of actin cytoskeleton organization (GO:0032956)	22/240	0.52101025678458	0.89666498724599	3.92539713306241	0	NOX4;SHROOM2;GRB2;HCK;PDXP;IQGAP2;SMAD3;RICTOR;CD2AP;PROX1;MYADM;TGFB1;VASP;JMY;LRRC16A;ALOX15;ITGB1BP1;RGCC;PDGFRB;CYFIP1;BCAS3;ABL1
purine ribonucleoside triphosphate biosynthetic process (GO:0009206)	1952-05-01	0.52230377739546	0.89666498724599	6.79407418176725	0	ATP5F1;ATP5C1;ATP5G1;ATP12A;TGFB1
coenzyme metabolic process (GO:0006732)	18/196	0.52247606580609	0.89666498724599	3.89731909350624	0	DLST;ASPDH;CYB5R4;TKT;OGDH;PPCDC;ALDH1L2;FAR1;MCCC2;THTPA;AGPAT6;ATIC;FASN;IDH1;SLC5A6;CROT;MDH2;ACSL5
regulation of polysaccharide metabolic process (GO:0032881)	1941-04-01	0.52450239777853	0.89666498724599	8.2652683382875	0	AKT1;PDGFB;NFKB1;TGFB1
actin cytoskeleton reorganization (GO:0031532)	1941-04-01	0.52450239777853	0.89666498724599	8.43449796459195	0	TNIK;SIPA1L1;TRPV4;RICTOR
positive regulation of chemokine production (GO:0032722)	1941-04-01	0.52450239777853	0.89666498724599	7.84252800971337	0	MAVS;DDX3X;TICAM1;EIF2AK2
regulation of membrane permeability (GO:0090559)	1930-03-01	0.52774055664789	0.89666498724599	11.62932308307527	0	BAK1;MTCH2;ATF2
regulation of natural killer cell activation (GO:0032814)	1930-03-01	0.52774055664789	0.89666498724599	11.41725209105977	0	LAMP1;TICAM1;IL12A
positive regulation of cytokinesis (GO:0032467)	1930-03-01	0.52774055664789	0.89666498724599	12.37270935830804	0	CUL3;CDC6;MAP10
tetrapyrrole biosynthetic process (GO:0033014)	1930-03-01	0.52774055664789	0.89666498724599	11.92167438487773	0	SLC25A38;IREB2;MMAA
regulation of cell fate commitment (GO:0010453)	1930-03-01	0.52774055664789	0.89666498724599	11.16889373644194	0	FGFR2;RBPJ;DUSP6
embryonic appendage morphogenesis (GO:0035113)	1986-08-01	0.5309351957872	0.89666498724599	5.14520151456404	0	MEGF8;NOTCH2;TBX3;LEF1;GNAS;ALX4;SP9;MED1
myeloid leukocyte activation (GO:0002274)	1986-08-01	0.5309351957872	0.89666498724599	5.17624461829492	0	LAT2;ADAM10;SLC7A2;CXCR4;TICAM1;NDRG1;ANXA3;TGFB1
synaptic vesicle exocytosis (GO:0016079)	2019-02-01	0.53309249116368	0.89666498724599	20.73249828705551	0	SNAPIN;SNAP25
fatty-acyl-CoA biosynthetic process (GO:0046949)	2019-02-01	0.53309249116368	0.89666498724599	20.93980154536385	0	FASN;ACSL5
male genitalia development (GO:0030539)	2019-02-01	0.53309249116368	0.89666498724599	18.67804845476806	0	TBX3;SOX2
rRNA transcription (GO:0009303)	2019-02-01	0.53309249116368	0.89666498724599	20.53158822669172	0	BRF1;GTF3C6
osteoblast development (GO:0002076)	2019-02-01	0.53309249116368	0.89666498724599	20.91661110323946	0	ACHE;SMAD3
glutamine family amino acid biosynthetic process (GO:0009084)	2019-02-01	0.53309249116368	0.89666498724599	21.62317402514372	0	GLUL;GLS
cellular protein catabolic process (GO:0044257)	2019-02-01	0.53309249116368	0.89666498724599	20.32394402158323	0	DAB2IP;HTRA2
negative regulation of neural precursor cell proliferation (GO:2000178)	2019-02-01	0.53309249116368	0.89666498724599	17.90331797633484	0	LIMS1;TGFB1
regulation of cholesterol efflux (GO:0010874)	2019-02-01	0.53309249116368	0.89666498724599	19.2051864290679	0	PLA2G10;SREBF2
positive regulation of histone acetylation (GO:0035066)	2019-02-01	0.53309249116368	0.89666498724599	19.21368173924706	0	RPS6KA5;TGFB1
activation of NF-kappaB-inducing kinase activity (GO:0007250)	2019-02-01	0.53309249116368	0.89666498724599	19.48857568522542	0	MAP3K7;TNFRSF10B
membrane invagination (GO:0010324)	2019-02-01	0.53309249116368	0.89666498724599	19.30307664863724	0	DOCK1;FNBP1L
appendage development (GO:0048736)	2019-02-01	0.53309249116368	0.89666498724599	20.42817462113758	0	SALL1;RC3H2
neutrophil activation (GO:0042119)	2019-02-01	0.53309249116368	0.89666498724599	20.94742680715768	0	CXCR4;ANXA3
regulation of macrophage differentiation (GO:0045649)	2019-02-01	0.53309249116368	0.89666498724599	18.50006279144638	0	CASP8;FADD
meiotic nuclear division (GO:0007126)	1964-06-01	0.53509699770752	0.89666498724599	6.32548154606259	0	TEX40;SPDYA;TOP3A;SMC1A;SMC1B;RAD51
regulation of leukocyte mediated immunity (GO:0002703)	11/120	0.53759995712085	0.89666498724599	4.61089616093886	0	MAP3K7;LAMP1;APLF;LYN;RABGEF1;IL12A;EXOSC3;BCL6;FADD;TGFB1;THOC1
regulation of morphogenesis of a branching structure (GO:0060688)	1953-05-01	0.5381112417301	0.89666498724599	6.55781349751734	0	FGFR2;VEGFA;ETV5;ETV4;TGFB1
regulation of tyrosine phosphorylation of STAT protein (GO:0042509)	1953-05-01	0.5381112417301	0.89666498724599	6.71601284665624	0	FGFR3;HES5;LYN;IL12A;ARL2BP
regulation of epidermis development (GO:0045682)	1953-05-01	0.5381112417301	0.89666498724599	6.75495290036862	0	MAFG;ATOH1;EZH2;GAL;MED1
inositol phosphate metabolic process (GO:0043647)	1953-05-01	0.5381112417301	0.89666498724599	6.844345823591	0	PLCB3;EPM2A;PTPMT1;PLCB1;PTEN
cellular response to oxygen levels (GO:0071453)	10/109	0.53918390908682	0.89666498724599	4.78239548136349	0	EGR1;CCNB1;E2F1;AKT1;RGCC;VEGFA;IREB2;NDRG1;RORA;ARNT
cellular carbohydrate metabolic process (GO:0044262)	15/165	0.5419928836182	0.89666498724599	4.13815727744712	0	B4GALT1;PTGES3;LDHAL6B;PFKFB2;EPM2A;PCDH12;PTPMT1;PTEN;AKT1;GOT1;HK3;IDH1;GK5;AGL;MDH2
regulation of receptor activity (GO:0010469)	1987-08-01	0.5432511405433	0.89666498724599	5.27278387117232	0	FOXH1;MYO5A;APP;MAPK8IP2;PKD2;ASPH;MED1;HDAC6
morphogenesis of an endothelium (GO:0003159)	2015-08-01	0.54371037690924	0.89666498724599	54.52598573262025	0	RBPJ
lateral sprouting from an epithelium (GO:0060601)	2015-08-01	0.54371037690924	0.89666498724599	57.05526126725741	0	FGFR2
relaxation of smooth muscle (GO:0044557)	2015-08-01	0.54371037690924	0.89666498724599	54.45470836151038	0	RGS2
cellular hyperosmotic response (GO:0071474)	2015-08-01	0.54371037690924	0.89666498724599	58.87676974379698	0	RCSD1
striated muscle atrophy (GO:0014891)	2015-08-01	0.54371037690924	0.89666498724599	55.86872278310107	0	TRIM63
short-term memory (GO:0007614)	2015-08-01	0.54371037690924	0.89666498724599	57.49533056468857	0	RCAN1
righting reflex (GO:0060013)	2015-08-01	0.54371037690924	0.89666498724599	64.97628449995909	0	FOXP2
synaptic vesicle docking involved in exocytosis (GO:0016081)	2015-08-01	0.54371037690924	0.89666498724599	62.31069005764086	0	SNAP25
positive regulation of fibroblast migration (GO:0010763)	2015-08-01	0.54371037690924	0.89666498724599	52.0794252951255	0	TGFB1
regulation of cardioblast proliferation (GO:0003264)	2015-08-01	0.54371037690924	0.89666498724599	54.45353935475153	0	HAND2
glyoxylate metabolic process (GO:0046487)	2015-08-01	0.54371037690924	0.89666498724599	61.18215317404554	0	IDH1
receptor recycling (GO:0001881)	2015-08-01	0.54371037690924	0.89666498724599	60.7853401287364	0	RAB11B
regulation of sarcomere organization (GO:0060297)	2015-08-01	0.54371037690924	0.89666498724599	56.09925414698296	0	PROX1
positive regulation by organism of defense response of other organism involved in symbiotic interaction (GO:0052510)	2015-08-01	0.54371037690924	0.89666498724599	52.44079133779664	0	TGFB1
regulation of immune response to tumor cell (GO:0002837)	2015-08-01	0.54371037690924	0.89666498724599	56.1326390720635	0	IL12A
regulation of Wnt signaling pathway involved in heart development (GO:0003307)	2015-08-01	0.54371037690924	0.89666498724599	58.82538024700391	0	RBPJ
microtubule severing (GO:0051013)	2015-08-01	0.54371037690924	0.89666498724599	65.00163177787284	0	SPAST
nerve growth factor signaling pathway (GO:0038180)	2015-08-01	0.54371037690924	0.89666498724599	61.1632229436991	0	RAP1B
autophagic vacuole fusion (GO:0000046)	2015-08-01	0.54371037690924	0.89666498724599	61.53089903718996	0	SNAP29
cellular response to ethanol (GO:0071361)	2015-08-01	0.54371037690924	0.89666498724599	61.80210758257785	0	ADCY7
base-excision repair, AP site formation (GO:0006285)	2015-08-01	0.54371037690924	0.89666498724599	62.47457640941406	0	CCNO
negative regulation of fatty acid transport (GO:2000192)	2015-08-01	0.54371037690924	0.89666498724599	59.08340240047177	0	AKT1
artery smooth muscle contraction (GO:0014824)	2015-08-01	0.54371037690924	0.89666498724599	54.20808163165054	0	BBS2
dosage compensation (GO:0007549)	2015-08-01	0.54371037690924	0.89666498724599	59.43018148718489	0	EXOSC10
purine nucleotide salvage (GO:0032261)	2015-08-01	0.54371037690924	0.89666498724599	56.9623663811845	0	APRT
mesenchymal to epithelial transition involved in metanephros morphogenesis (GO:0003337)	2015-08-01	0.54371037690924	0.89666498724599	53.37205593278278	0	SALL1
regulation of branching involved in prostate gland morphogenesis (GO:0060687)	2015-08-01	0.54371037690924	0.89666498724599	55.53612727887078	0	FGFR2
modulation by organism of defense response of other organism involved in symbiotic interaction (GO:0052255)	2015-08-01	0.54371037690924	0.89666498724599	53.3138607519588	0	TGFB1
G-protein coupled receptor signaling pathway coupled to cGMP nucleotide second messenger (GO:0007199)	2015-08-01	0.54371037690924	0.89666498724599	60.90551652970218	0	FZD6
positive regulation of ryanodine-sensitive calcium-release channel activity (GO:0060316)	2015-08-01	0.54371037690924	0.89666498724599	62.18689547786626	0	ASPH
negative regulation of T-helper cell differentiation (GO:0045623)	2015-08-01	0.54371037690924	0.89666498724599	62.55387360973009	0	BCL6
endothelial cell chemotaxis (GO:0035767)	2015-08-01	0.54371037690924	0.89666498724599	60.2360892408831	0	VEGFA
purine ribonucleotide transport (GO:0015868)	2015-08-01	0.54371037690924	0.89666498724599	63.69598755263377	0	GJA1
positive regulation of respiratory burst (GO:0060267)	2015-08-01	0.54371037690924	0.89666498724599	55.96380197012823	0	RPS19
regulation of interferon-beta biosynthetic process (GO:0045357)	2015-08-01	0.54371037690924	0.89666498724599	53.95460508789618	0	TICAM1
blood vessel maturation (GO:0001955)	2015-08-01	0.54371037690924	0.89666498724599	60.38786024534674	0	RECK
negative regulation of neurotransmitter secretion (GO:0046929)	2015-08-01	0.54371037690924	0.89666498724599	55.97401863639185	0	RAP1B
positive regulation of response to tumor cell (GO:0002836)	2015-08-01	0.54371037690924	0.89666498724599	56.95013377122442	0	IL12A
ether lipid metabolic process (GO:0046485)	2015-08-01	0.54371037690924	0.89666498724599	68.01610499578761	0	FAR1
fibroblast migration (GO:0010761)	2015-08-01	0.54371037690924	0.89666498724599	70.01943657200056	0	ARID5B
cellular response to exogenous dsRNA (GO:0071360)	2015-08-01	0.54371037690924	0.89666498724599	60.43577139464435	0	MAVS
growth hormone receptor signaling pathway (GO:0060396)	2015-08-01	0.54371037690924	0.89666498724599	56.95541579568624	0	PIK3R1
positive regulation of vascular permeability (GO:0043117)	2015-08-01	0.54371037690924	0.89666498724599	62.53516406036164	0	VEGFA
auditory behavior (GO:0031223)	2015-08-01	0.54371037690924	0.89666498724599	55.99457819378898	0	FOXP2
otic vesicle formation (GO:0030916)	2015-08-01	0.54371037690924	0.89666498724599	59.76205650145018	0	FGFR2
heparin metabolic process (GO:0030202)	2015-08-01	0.54371037690924	0.89666498724599	63.99648649226943	0	XYLT2
cellular response to ATP (GO:0071318)	2015-08-01	0.54371037690924	0.89666498724599	59.34118457769387	0	PDXP
intestinal cholesterol absorption (GO:0030299)	2015-08-01	0.54371037690924	0.89666498724599	66.55639947803428	0	SOAT2
sequestering of extracellular ligand from receptor (GO:0035581)	2015-08-01	0.54371037690924	0.89666498724599	65.96791061402614	0	FBN1
negative regulation of synaptic transmission, GABAergic (GO:0032229)	2015-08-01	0.54371037690924	0.89666498724599	60.79210973153052	0	STXBP1
axon extension involved in axon guidance (GO:0048846)	2015-08-01	0.54371037690924	0.89666498724599	61.27171685827653	0	SEMA3A
modulation by symbiont of host defense response (GO:0052031)	2015-08-01	0.54371037690924	0.89666498724599	54.30383810546684	0	TGFB1
histamine secretion (GO:0001821)	2015-08-01	0.54371037690924	0.89666498724599	61.60687391148991	0	LYN
interferon-gamma secretion (GO:0072643)	2015-08-01	0.54371037690924	0.89666498724599	60.69259475867661	0	RNF19B
regulation of secondary heart field cardioblast proliferation (GO:0003266)	2015-08-01	0.54371037690924	0.89666498724599	55.36322227163385	0	HAND2
positive regulation of male gonad development (GO:2000020)	2015-08-01	0.54371037690924	0.89666498724599	59.55478071539735	0	SEMA3A
regulation of response to tumor cell (GO:0002834)	2015-08-01	0.54371037690924	0.89666498724599	57.05460906388808	0	IL12A
negative regulation of protein localization to cell surface (GO:2000009)	2015-08-01	0.54371037690924	0.89666498724599	60.66038157083881	0	NEDD4L
negative regulation of endoplasmic reticulum calcium ion concentration (GO:0032471)	2015-08-01	0.54371037690924	0.89666498724599	61.30641954388697	0	BAK1
regulation of bile acid biosynthetic process (GO:0070857)	2015-08-01	0.54371037690924	0.89666498724599	63.30108762829681	0	PROX1
neuron projection extension involved in neuron projection guidance (GO:1902284)	2015-08-01	0.54371037690924	0.89666498724599	63.6491926731706	0	SEMA3A
microtubule depolymerization (GO:0007019)	2015-08-01	0.54371037690924	0.89666498724599	61.43436541215004	0	KIF24
regulation of response to osmotic stress (GO:0047484)	2015-08-01	0.54371037690924	0.89666498724599	61.24334002968097	0	TRPV4
modulation by symbiont of host immune response (GO:0052553)	2015-08-01	0.54371037690924	0.89666498724599	54.94401821634163	0	TGFB1
phenol-containing compound catabolic process (GO:0019336)	2015-08-01	0.54371037690924	0.89666498724599	61.37467164756617	0	MAOA
plasma membrane repair (GO:0001778)	2015-08-01	0.54371037690924	0.89666498724599	58.15631575458459	0	DYSF
regulation of metalloenzyme activity (GO:0048552)	2015-08-01	0.54371037690924	0.89666498724599	62.83663350900206	0	CIB1
growth hormone secretion (GO:0030252)	2015-08-01	0.54371037690924	0.89666498724599	65.36466674644593	0	CDK16
negative regulation of telomerase activity (GO:0051974)	2015-08-01	0.54371037690924	0.89666498724599	70.59704840509339	0	PPARG
neural tube closure (GO:0001843)	1976-07-01	0.54594224472287	0.89666498724599	5.90326240555959	0	ENAH;SHROOM3;IFT57;SALL1;SETD2;VASP;FZD6
cellular modified amino acid metabolic process (GO:0006575)	18/199	0.54708238070912	0.89666498724599	4.41950281124414	0	NOX4;SEPHS2;GSTA3;PLA2G10;PRDX4;GSTT1;GGT1;PPCDC;ALDH1L2;PLSCR1;GGACT;PLOD1;ATIC;GPX4;FASN;IDH1;SLC5A6;MED1
phosphatidic acid biosynthetic process (GO:0006654)	1931-03-01	0.54835941189893	0.89666498724599	12.85463398761851	0	AGPAT6;PLD1;PLA2G10
regulation of smooth muscle cell migration (GO:0014910)	1931-03-01	0.54835941189893	0.89666498724599	12.05177158026299	0	NOX4;PDGFB;PDGFRB
negative regulation of insulin secretion (GO:0046676)	1931-03-01	0.54835941189893	0.89666498724599	12.23796150362363	0	SREBF1;PPP3CA;HADH
cyclic-nucleotide-mediated signaling (GO:0019935)	1931-03-01	0.54835941189893	0.89666498724599	12.74848594186918	0	NDUFS4;GAL;RIMS2
positive chemotaxis (GO:0050918)	1931-03-01	0.54835941189893	0.89666498724599	12.23139930081796	0	PTPRJ;PDGFB;VEGFA
phosphatidic acid metabolic process (GO:0046473)	1931-03-01	0.54835941189893	0.89666498724599	12.89807609498963	0	AGPAT6;PLD1;PLA2G10
positive regulation of peptide hormone secretion (GO:0090277)	1965-06-01	0.54930759781736	0.89666498724599	6.44231627645739	0	GLUL;TNFSF11;PFKFB2;GIPR;MCU;GPR68
cellular response to inorganic substance (GO:0071241)	10/110	0.55011465392233	0.89666498724599	5.13687776384242	0	CCNB1;ALOX15;CREB1;PPARG;CACYBP;CAMK2D;FSTL3;CACNA1H;ASPH;NFATC3
positive regulation of Rab GTPase activity (GO:0032851)	1988-08-01	0.55543707509841	0.89666498724599	5.78043274832916	0	DENND6B;TBC1D25;GDI2;RABGAP1;SGSM1;TBC1D8;TBC1D9;RABGEF1
regulation of small GTPase mediated signal transduction (GO:0051056)	23/256	0.55694789086867	0.89666498724599	4.41634152931841	0	KIF14;DEPDC7;GDI2;DAB2IP;RALBP1;IQGAP2;ICMT;RASGEF1C;STARD13;CUL3;RALGAPA2;NOTCH2;SPRY1;ARHGAP20;SOS1;SIPA1L1;RAPGEF6;RABGEF1;RHOB;BCL6;TNK1;RHOC;SSX2IP
endocytosis (GO:0006897)	29/323	0.55814618843115	0.89666498724599	4.36286901287226	0	STON2;ACHE;GRB2;SNX5;UBE3A;MAPKAPK3;MAPKAPK2;CANX;APP;AP1S1;PACSIN3;AAK1;RABGEF1;EHD1;FCHO1;HIP1;DNM3;HCK;MRC2;ELMO2;ANXA3;ALOX15;AP2A2;FNBP1L;ULK1;IGF2R;SH3KBP1;LRP8;MERTK
epithelial tube branching involved in lung morphogenesis (GO:0060441)	2020-02-01	0.55871008691464	0.89666498724599	20.47403110953385	0	CTSZ;SOX2
DNA integration (GO:0015074)	2020-02-01	0.55871008691464	0.89666498724599	21.39016575116823	0	GIN1;PPFIBP2
sialylation (GO:0097503)	2020-02-01	0.55871008691464	0.89666498724599	20.90407017907798	0	ST6GAL2;ST3GAL5
cellular response to catecholamine stimulus (GO:0071870)	2020-02-01	0.55871008691464	0.89666498724599	20.11264031117478	0	GNAS;ABL1
aspartate family amino acid biosynthetic process (GO:0009067)	2020-02-01	0.55871008691464	0.89666498724599	21.13810569863426	0	GOT1;PLOD1
regulation of interleukin-17 production (GO:0032660)	2020-02-01	0.55871008691464	0.89666498724599	19.03950573658978	0	IL12A;TGFB1
response to cholesterol (GO:0070723)	2020-02-01	0.55871008691464	0.89666498724599	19.95986144385026	0	LRP8;TGFB1
cellular response to monoamine stimulus (GO:0071868)	2020-02-01	0.55871008691464	0.89666498724599	20.20710643548135	0	GNAS;ABL1
regulation of heart morphogenesis (GO:2000826)	2020-02-01	0.55871008691464	0.89666498724599	18.92688693238646	0	HAND2;RBPJ
response to prostaglandin (GO:0034694)	2020-02-01	0.55871008691464	0.89666498724599	20.19078510439784	0	YY1;GNAS
cobalamin metabolic process (GO:0009235)	2020-02-01	0.55871008691464	0.89666498724599	21.43851203836321	0	CD320;MMAA
positive regulation of receptor internalization (GO:0002092)	2020-02-01	0.55871008691464	0.89666498724599	20.70301304445083	0	VEGFA;AHI1
tube closure (GO:0060606)	1977-07-01	0.55894505659119	0.89666498724599	6.0072841833459	0	ENAH;SHROOM3;IFT57;SALL1;SETD2;VASP;FZD6
cellular response to cAMP (GO:0071320)	1943-04-01	0.55963391646585	0.89666498724599	9.21562623078369	0	EGR1;NOX4;RAP1B;HCN4
regulation of mesenchymal cell proliferation (GO:0010464)	1943-04-01	0.55963391646585	0.89666498724599	9.2039240473137	0	FGFR2;CTNNBIP1;VEGFA;FOXP2
multicellular organismal response to stress (GO:0033555)	1966-06-01	0.5633188549653	0.89666498724599	6.57992977368594	0	OSM;MAPK8IP2;PPP3CA;PTEN;VDAC1;GNG7
unsaturated fatty acid metabolic process (GO:0033559)	9/100	0.5639367155901	0.89666498724599	5.48736186348388	0	PTGES3;ALOX15;PTGR2;PLA2G10;GPX4;FAM213B;GGT1;LTC4S;MAPKAPK2
amine metabolic process (GO:0009308)	12/134	0.56599453394752	0.89666498724599	4.86344617932006	0	AGPAT6;ACHE;GOT1;PLA2G15;PLA2G10;SPTLC2;SGMS2;BCHE;MAOA;CHPT1;SMPD3;PNPLA6
positive regulation of nitric oxide biosynthetic process (GO:0045429)	1932-03-01	0.56843861386824	0.89666498724599	11.98419288217631	0	AKT1;TICAM1;PKD2
serine family amino acid metabolic process (GO:0009069)	1932-03-01	0.56843861386824	0.89666498724599	12.46189525853448	0	SEPHS2;GGT1;PSPH
midbrain development (GO:0030901)	1932-03-01	0.56843861386824	0.89666498724599	12.27877102542035	0	FGFR2;RFX4;EN2
superoxide metabolic process (GO:0006801)	1932-03-01	0.56843861386824	0.89666498724599	12.02115343390022	0	NOX4;CYB5R4;FANCC
regulation of actin filament length (GO:0030832)	11/123	0.5686352781023	0.89666498724599	5.03246705208501	0	LRRC16A;SHROOM2;ALOX15;GRB2;HCK;PDXP;IQGAP2;RICTOR;MYADM;VASP;JMY
regulation of cell shape (GO:0008360)	10/112	0.57166960211295	0.89666498724599	5.22408046256814	0	FMNL3;SHROOM3;FYN;HCK;VEGFA;HEXB;SH3KBP1;CYFIP1;CDC42EP4;SEPT7
regulation of ion transmembrane transport (GO:0034765)	28/314	0.57193728059862	0.89666498724599	4.48382851895378	0	MYO5A;PDGFB;SCN3B;CLCNKA;GJA1;FGF12;KCNK12;AKT1;KCNS1;KCNS2;PKD2;CAMK2D;KCNE2;STK39;NEDD4L;ASPH;DPP6;HCN4;AHNAK;KCNG2;SCN2B;STIM2;GAL;KCNN2;MAPK8IP2;PDGFRB;CACNA1H;CASQ2
regulation of inflammatory response (GO:0050727)	22/247	0.57258374317263	0.89666498724599	4.69316738224159	0	ZFP36;IER3;LYN;DUOXA1;RELA;HCK;PPARG;ACP5;SMAD3;GGT1;NFKB1;RORA;OSM;IL17B;TNFSF11;RPS19;UACA;SLC7A2;GPX4;RABGEF1;BCL6;STK39
hormone biosynthetic process (GO:0042446)	1944-04-01	0.57666187335022	0.89666498724599	9.16070376487104	0	FDX1;SRD5A3;CACNA1H;MED1
positive regulation of tumor necrosis factor production (GO:0032760)	1944-04-01	0.57666187335022	0.89666498724599	8.58826617804384	0	MAVS;TICAM1;FADD;PIK3R1
branching involved in ureteric bud morphogenesis (GO:0001658)	1944-04-01	0.57666187335022	0.89666498724599	8.73897597200253	0	CTNNBIP1;SALL1;PKD2;GLI3
visual learning (GO:0008542)	1944-04-01	0.57666187335022	0.89666498724599	8.56792996437075	0	APP;GPR162;IFT20;TANC1
positive regulation of peptide secretion (GO:0002793)	1967-06-01	0.57711896389646	0.89666498724599	6.56164285952645	0	GLUL;TNFSF11;PFKFB2;GIPR;MCU;GPR68
positive regulation of locomotion (GO:0040017)	27/304	0.57958887064625	0.89666498724599	4.70502466355482	0	MEGF8;PDGFB;ITGB3;TGFB1;AKT1;SEMA3A;BCAS3;PIK3R1;CIB1;NOX4;DAB2IP;ADAM10;CREB3;LYN;MAP2K2;LEF1;SMAD3;FADD;MYADM;PROX1;ANXA3;LRRC16A;MAPK14;ITGB1BP1;VEGFA;PDGFRB;HDAC6
regulation of vitamin D biosynthetic process (GO:0060556)	2015-09-01	0.58181763037546	0.89666498724599	48.69050309940261	0	NFKB1
negative regulation of digestive system process (GO:0060457)	2015-09-01	0.58181763037546	0.89666498724599	57.85442455293588	0	WNK1
regulation of cilium movement (GO:0003352)	2015-09-01	0.58181763037546	0.89666498724599	56.25736019329401	0	BBS2
regulation of helicase activity (GO:0051095)	2015-09-01	0.58181763037546	0.89666498724599	54.96765061996133	0	SSBP1
regulation of hexokinase activity (GO:1903299)	2015-09-01	0.58181763037546	0.89666498724599	57.48911924929902	0	PFKFB2
negative regulation of dendrite morphogenesis (GO:0050774)	2015-09-01	0.58181763037546	0.89666498724599	52.12127529210092	0	PTEN
glucose 6-phosphate metabolic process (GO:0051156)	2015-09-01	0.58181763037546	0.89666498724599	57.50859403135678	0	HK3
protein K11-linked deubiquitination (GO:0035871)	2015-09-01	0.58181763037546	0.89666498724599	58.75060765877242	0	YOD1
muscle atrophy (GO:0014889)	2015-09-01	0.58181763037546	0.89666498724599	52.6745179263114	0	TRIM63
positive regulation of developmental pigmentation (GO:0048087)	2015-09-01	0.58181763037546	0.89666498724599	51.8122836278518	0	HPS4
negative regulation of lipopolysaccharide-mediated signaling pathway (GO:0031665)	2015-09-01	0.58181763037546	0.89666498724599	58.47228828123128	0	CACTIN
positive regulation of tyrosine phosphorylation of Stat1 protein (GO:0042511)	2015-09-01	0.58181763037546	0.89666498724599	49.71346030574075	0	FGFR3
regulation of RIG-I signaling pathway (GO:0039535)	2015-09-01	0.58181763037546	0.89666498724599	57.72455455135311	0	ZC3HAV1
negative regulation of homotypic cell-cell adhesion (GO:0034111)	2015-09-01	0.58181763037546	0.89666498724599	56.13532058804348	0	UBASH3B
skeletal muscle adaptation (GO:0043501)	2015-09-01	0.58181763037546	0.89666498724599	55.70259082524901	0	TRIM63
tooth mineralization (GO:0034505)	2015-09-01	0.58181763037546	0.89666498724599	60.02419616432397	0	FAM20C
negative regulation of tumor necrosis factor-mediated signaling pathway (GO:0010804)	2015-09-01	0.58181763037546	0.89666498724599	45.09435211042201	0	RFFL
positive regulation of gastrulation (GO:2000543)	2015-09-01	0.58181763037546	0.89666498724599	56.22142081820861	0	TENM4
regulation of relaxation of muscle (GO:1901077)	2015-09-01	0.58181763037546	0.89666498724599	62.44229969314502	0	CAMK2D
positive regulation of T cell cytokine production (GO:0002726)	2015-09-01	0.58181763037546	0.89666498724599	56.19511275005088	0	MAP3K7
negative regulation of translation involved in gene silencing by miRNA (GO:0035278)	2015-09-01	0.58181763037546	0.89666498724599	67.37410615729219	0	ZFP36
ketone body metabolic process (GO:1902224)	2015-09-01	0.58181763037546	0.89666498724599	60.45983006283247	0	ACAT1
DNA double-strand break processing (GO:0000729)	2015-09-01	0.58181763037546	0.89666498724599	57.87179476289354	0	SMARCAD1
GDP-mannose metabolic process (GO:0019673)	2015-09-01	0.58181763037546	0.89666498724599	64.93388282936536	0	GMPPA
mitochondrial genome maintenance (GO:0000002)	2015-09-01	0.58181763037546	0.89666498724599	49.38233608542673	0	SLC25A4
regulation of Golgi to plasma membrane protein transport (GO:0042996)	2015-09-01	0.58181763037546	0.89666498724599	55.76507745998183	0	ACSL3
cellular protein complex localization (GO:0034629)	2015-09-01	0.58181763037546	0.89666498724599	60.84310578444028	0	KLHL21
alkaloid metabolic process (GO:0009820)	2015-09-01	0.58181763037546	0.89666498724599	55.78704587685618	0	BCHE
epithelial to mesenchymal transition involved in endocardial cushion formation (GO:0003198)	2015-09-01	0.58181763037546	0.89666498724599	52.50766990039952	0	RBPJ
regulation of glucokinase activity (GO:0033131)	2015-09-01	0.58181763037546	0.89666498724599	58.53722776069576	0	PFKFB2
meiotic chromosome segregation (GO:0045132)	2015-09-01	0.58181763037546	0.89666498724599	70.77656600927155	0	MSH5
cullin deneddylation (GO:0010388)	2015-09-01	0.58181763037546	0.89666498724599	57.68839866526616	0	COPS3
regulation of endothelial cell chemotaxis (GO:2001026)	2015-09-01	0.58181763037546	0.89666498724599	55.24479461924506	0	VEGFA
histone-serine phosphorylation (GO:0035404)	2015-09-01	0.58181763037546	0.89666498724599	54.5275432797797	0	RPS6KA5
diaphragm development (GO:0060539)	2015-09-01	0.58181763037546	0.89666498724599	55.11596955537077	0	MSC
eye photoreceptor cell differentiation (GO:0001754)	2015-09-01	0.58181763037546	0.89666498724599	57.86496080293772	0	PROM1
epithelial cell differentiation involved in prostate gland development (GO:0060742)	2015-09-01	0.58181763037546	0.89666498724599	54.85533046953667	0	FGFR2
polyol transport (GO:0015791)	2015-09-01	0.58181763037546	0.89666498724599	47.38022341793523	0	PGAP1
Peyer's patch development (GO:0048541)	2015-09-01	0.58181763037546	0.89666498724599	57.48985427750908	0	TCF3
negative regulation of calcium ion transport into cytosol (GO:0010523)	2015-09-01	0.58181763037546	0.89666498724599	49.8640258795103	0	TGFB1
cellular response to growth hormone stimulus (GO:0071378)	2015-09-01	0.58181763037546	0.89666498724599	57.77111042222676	0	PIK3R1
thrombin receptor signaling pathway (GO:0070493)	2015-09-01	0.58181763037546	0.89666498724599	57.80201627299118	0	IQGAP2
presynaptic membrane assembly (GO:0097105)	2015-09-01	0.58181763037546	0.89666498724599	55.86990993454847	0	PTEN
leukocyte migration (GO:0050900)	20/226	0.58319319159374	0.89666498724599	4.87506306314931	0	B4GALT1;MAG;PDGFB;LYN;GRB2;SELL;HCK;SLC3A2;ITGB3;SRC;SLC7A7;TNFSF11;RPS19;ITGA6;CXCR4;FYN;SOS1;VEGFA;MERTK;PIK3R1
granulocyte activation (GO:0036230)	2021-02-01	0.58330780155808	0.89666498724599	21.89280972991801	0	CXCR4;ANXA3
positive regulation of monooxygenase activity (GO:0032770)	2021-02-01	0.58330780155808	0.89666498724599	20.05082663579909	0	AKT1;POR
myotube cell development (GO:0014904)	2021-02-01	0.58330780155808	0.89666498724599	20.69844543829706	0	RCAN1;PPP3CA
positive regulation of ERBB signaling pathway (GO:1901186)	2021-02-01	0.58330780155808	0.89666498724599	20.25477469065392	0	SOS1;RBPJ
positive regulation of peptidyl-lysine acetylation (GO:2000758)	2021-02-01	0.58330780155808	0.89666498724599	20.19216547702425	0	RPS6KA5;TGFB1
sulfur amino acid biosynthetic process (GO:0000097)	2021-02-01	0.58330780155808	0.89666498724599	21.23645398112377	0	GOT1;GGT1
ruffle organization (GO:0031529)	2021-02-01	0.58330780155808	0.89666498724599	22.08574596954966	0	LRRC16A;CYFIP1
cellular divalent inorganic cation homeostasis (GO:0072503)	24/271	0.58373500108062	0.89666498724599	4.93329032788155	0	MICU2;HEXB;STIM2;MCU;GJA1;CD52;RIC3;TGFB1;ITPR1;GNAT2;BAK1;APP;CUL5;SMDT1;CXCR4;GTF2I;S1PR4;GIPR;NPTN;CAMK2D;PKD2;TRPV4;UTS2R;ABL1
positive regulation of JAK-STAT cascade (GO:0046427)	1956-05-01	0.58399707471409	0.89666498724599	7.78599109549083	0	FGFR3;HES5;LYN;IL12A;ARL2BP
regulation of production of molecular mediator of immune response (GO:0002700)	1979-07-01	0.58443557570663	0.89666498724599	6.50895870241414	0	MAP3K7;APLF;TGFB3;EXOSC3;BCL6;TGFB1;THOC1
cyclic purine nucleotide metabolic process (GO:0052652)	1933-03-01	0.58795731732512	0.89666498724599	13.06979735754474	0	ADCY7;NPR2;GNAS
negative regulation of muscle tissue development (GO:1901862)	1933-03-01	0.58795731732512	0.89666498724599	12.43324021095051	0	GJA1;LEF1;TGFB1
regulation of lipoprotein lipase activity (GO:0051004)	1933-03-01	0.58795731732512	0.89666498724599	12.50534991657206	0	CRY2;PDGFRB;PPP2R4
deoxyribose phosphate metabolic process (GO:0019692)	1933-03-01	0.58795731732512	0.89666498724599	12.45999550649308	0	NT5M;DGUOK;CCNO
single-organism behavior (GO:0044708)	32/362	0.59200546476991	0.89666498724599	4.90760226311894	0	GPR162;CRTC1;UCHL1;FGF12;PTEN;EPHB2;APP;HTRA2;CHST10;BCHE;IFT20;GALR3;LHX8;PLCB1;GNG7;EGR1;MAFG;DMRT3;CREB1;EPM2A;TANC1;UBR3;RCAN1;HOMER2;FOXP2;APRT;VDAC1;OSM;BBS2;FYN;ARCN1;MAPK8IP2
sulfur amino acid metabolic process (GO:0000096)	1945-04-01	0.59330899229554	0.89666498724599	9.29074477254122	0	TST;NOX4;GOT1;GGT1
membrane docking (GO:0022406)	1945-04-01	0.59330899229554	0.89666498724599	9.10519390377453	0	STXBP1;PEX13;VAMP3;SNAP25
positive regulation of phospholipase activity (GO:0010518)	1980-07-01	0.59690532147756	0.89666498724599	6.62595720963007	0	FGFR2;FGFR3;ADCY7;S1PR4;CREB1;PDGFRB;ITPR1
regulation of DNA repair (GO:0006282)	1957-05-01	0.5987337712314	0.89666498724599	7.97013437958027	0	IER3;UBE2V1;AXIN2;TRIP12;RAD51
positive regulation of leukocyte activation (GO:0002696)	23/262	0.59921642098005	0.89666498724599	5.09302116871829	0	NKAP;LYN;GRB2;LGALS8;EXOSC3;FADD;RICTOR;GLI3;TGFB1;SRC;AKT1;MAP3K7;LAMP1;CDKN1A;TNFSF11;PAK2;FYN;TICAM1;IL12A;BCL6;TNIP2;TCF3;PIK3R1
negative regulation of cellular component movement (GO:0051271)	16/183	0.60008953442726	0.89666498724599	5.08087299592613	0	PTPRJ;DAB2IP;PTPRM;PDGFB;EGFL7;PTPN23;ABHD2;DACH1;PTEN;TGFB1;VASH1;ITGB1BP1;RGCC;RABGEF1;SEMA3A;PLCB1
cation homeostasis (GO:0055080)	41/465	0.6039859287451	0.89666498724599	4.94376773472327	0	ATP6AP1;HEXB;GJA1;CD52;ATP12A;RIC3;FTH1;TGFB1;BAK1;HMOX2;APP;CUL5;CXCR4;S1PR4;PKD2;CAMK2D;TRPV4;BDH2;NEDD4L;CNNM2;MAFG;MICU2;PDK4;STIM2;IREB2;MCU;MTL5;TRIM24;ABCB7;ITPR1;GNAT2;SMDT1;TNFSF11;GTF2I;GIPR;FBXL5;NPTN;ATP6V0A1;UTS2R;TMTC2;ABL1
molting cycle process (GO:0022404)	1969-06-01	0.60404362983153	0.89666498724599	7.05540441004297	0	FGFR2;HOXC13;RELA;RBPJ;ALX4;FZD6
hair cycle process (GO:0022405)	1969-06-01	0.60404362983153	0.89666498724599	7.06169187678589	0	FGFR2;HOXC13;RELA;RBPJ;ALX4;FZD6
movement in host environment (GO:0052126)	2022-02-01	0.60687730184819	0.89666498724599	19.47768676116736	0	CXCR4;ITGB3
regulation of keratinocyte proliferation (GO:0010837)	2022-02-01	0.60687730184819	0.89666498724599	20.24609098113145	0	STXBP4;MED1
histone monoubiquitination (GO:0010390)	2022-02-01	0.60687730184819	0.89666498724599	20.82014013649456	0	WAC;PCGF1
regulation of myeloid cell apoptotic process (GO:0033032)	2022-02-01	0.60687730184819	0.89666498724599	18.7326900771451	0	CDKN2A;PTEN
regulation of viral release from host cell (GO:1902186)	2022-02-01	0.60687730184819	0.89666498724599	20.00514358973448	0	VPS4B;TRIM26
entry into host (GO:0044409)	2022-02-01	0.60687730184819	0.89666498724599	19.55606348281293	0	CXCR4;ITGB3
mitotic cytokinesis (GO:0000281)	2022-02-01	0.60687730184819	0.89666498724599	21.04334399666485	0	PLK1;DAXX
regulation of viral entry into host cell (GO:0046596)	2022-02-01	0.60687730184819	0.89666498724599	20.37441112353094	0	TRIM59;TRIM26
movement in environment of other organism involved in symbiotic interaction (GO:0052192)	2022-02-01	0.60687730184819	0.89666498724599	19.61910089985403	0	CXCR4;ITGB3
negative regulation of Notch signaling pathway (GO:0045746)	2022-02-01	0.60687730184819	0.89666498724599	20.9834823314441	0	DLX1;EGFL7
regulation of protein targeting to membrane (GO:0090313)	2022-02-01	0.60687730184819	0.89666498724599	21.46140958686494	0	ITGB1BP1;CIB1
signal transduction involved in regulation of gene expression (GO:0023019)	2022-02-01	0.60687730184819	0.89666498724599	19.51679086994188	0	GSC;SMAD3
vesicle docking (GO:0048278)	1934-03-01	0.60689916821931	0.89666498724599	12.48467427436014	0	STXBP1;VAMP3;SNAP25
negative regulation of tumor necrosis factor production (GO:0032720)	1934-03-01	0.60689916821931	0.89666498724599	12.9001702893016	0	ACP5;BCL3;CACTIN
negative regulation of reproductive process (GO:2000242)	1934-03-01	0.60689916821931	0.89666498724599	12.57719301990387	0	PRDX4;NPR2;EAF2
cyclic nucleotide biosynthetic process (GO:0009190)	1934-03-01	0.60689916821931	0.89666498724599	13.04295012275073	0	ADCY7;NPR2;GNAS
embryonic axis specification (GO:0000578)	1934-03-01	0.60689916821931	0.89666498724599	12.16034741908657	0	C2CD3;TBX3;TCF7L1
negative regulation of epithelial cell differentiation (GO:0030857)	1934-03-01	0.60689916821931	0.89666498724599	12.46518889327156	0	CCND1;TBX3;EZH2
neuron fate commitment (GO:0048663)	1934-03-01	0.60689916821931	0.89666498724599	12.27018166019537	0	DLX1;SOX2;RBPJ
protein N-linked glycosylation (GO:0006487)	9/104	0.60819285753702	0.89666498724599	5.99172263986388	0	B4GALT1;GANAB;MAN1A2;MLEC;GMPPA;SRD5A3;ALG6;ALG12;CANX
negative regulation of immune effector process (GO:0002698)	1981-07-01	0.60918061354137	0.89666498724599	6.80180182634455	0	RPS19;TGFB3;RABGEF1;BCL6;EIF2AK2;TGFB1;THOC1
regulation of DNA-templated transcription in response to stress (GO:0043620)	1946-04-01	0.60956158297084	0.89666498724599	9.32523030834814	0	ATF4;BCLAF1;VEGFA;ARNT
regulation of TOR signaling (GO:0032006)	1946-04-01	0.60956158297084	0.89666498724599	9.5709901928333	0	RRAGA;RICTOR;RFFL;FNIP1
cellular polysaccharide biosynthetic process (GO:0033692)	1946-04-01	0.60956158297084	0.89666498724599	9.48666828173615	0	PTGES3;AKT1;EPM2A;AGL
retina development in camera-type eye (GO:0060041)	1958-05-01	0.61317175333388	0.89666498724599	7.7650764952464	0	ACHE;LAMB2;RPGRIP1;TGIF2;MERTK
ribonucleoside triphosphate biosynthetic process (GO:0009201)	1958-05-01	0.61317175333388	0.89666498724599	8.01205159923474	0	ATP5F1;ATP5C1;ATP5G1;ATP12A;TGFB1
carbohydrate derivative biosynthetic process (GO:1901137)	33/377	0.61398952924221	0.89666498724599	4.91606150519087	0	ADSS;ADCY7;DCK;BCAN;ALG6;ATP5G1;ATP12A;PPCDC;TGFB1;MPPE1;XYLT2;ST3GAL5;ATIC;B3GNT4;CHST12;GMPPA;SRD5A3;HS6ST1;CHST15;NANP;B4GALT1;ATP5F1;TKT;NPR2;CHST1;PIGN;APRT;PLSCR1;ATP5C1;PDGFRB;GNAS;ALG12;ABCC5
negative regulation of appetite (GO:0032099)	2015-10-01	0.616744583261	0.89666498724599	48.54780463391177	0	BBS2
terpenoid biosynthetic process (GO:0016114)	2015-10-01	0.616744583261	0.89666498724599	54.97663747037915	0	GGPS1
Rap protein signal transduction (GO:0032486)	2015-10-01	0.616744583261	0.89666498724599	50.60683743157895	0	RAP1B
negative regulation of response to food (GO:0032096)	2015-10-01	0.616744583261	0.89666498724599	49.06022235762606	0	BBS2
positive regulation of intracellular steroid hormone receptor signaling pathway (GO:0033145)	2015-10-01	0.616744583261	0.89666498724599	48.83619533205913	0	MED1
lymphangiogenesis (GO:0001946)	2015-10-01	0.616744583261	0.89666498724599	55.4830033757024	0	PROX1
positive regulation of odontogenesis (GO:0042482)	2015-10-01	0.616744583261	0.89666498724599	49.48231093809292	0	TGFB1
positive regulation of vasculogenesis (GO:2001214)	2015-10-01	0.616744583261	0.89666498724599	53.36045497807033	0	RAP1B
regulation of apoptotic cell clearance (GO:2000425)	2015-10-01	0.616744583261	0.89666498724599	52.36261616663219	0	ALOX15
sphingosine metabolic process (GO:0006670)	2015-10-01	0.616744583261	0.89666498724599	55.07549130544421	0	SPTLC2
negative regulation of type 2 immune response (GO:0002829)	2015-10-01	0.616744583261	0.89666498724599	54.8633108720991	0	BCL6
histone H3-K4 trimethylation (GO:0080182)	2015-10-01	0.616744583261	0.89666498724599	57.93740311960553	0	KMT2B
N-terminal protein amino acid acetylation (GO:0006474)	2015-10-01	0.616744583261	0.89666498724599	53.85723875684292	0	NAA15
regulation of short-term neuronal synaptic plasticity (GO:0048172)	2015-10-01	0.616744583261	0.89666498724599	52.79286083423663	0	SYNGR1
regulation of hydrogen peroxide metabolic process (GO:0010310)	2015-10-01	0.616744583261	0.89666498724599	53.01095166488642	0	HDAC6
regulation of epithelial cell proliferation involved in prostate gland development (GO:0060768)	2015-10-01	0.616744583261	0.89666498724599	49.14008449597193	0	EAF2
glucocorticoid biosynthetic process (GO:0006704)	2015-10-01	0.616744583261	0.89666498724599	52.73979162901535	0	CACNA1H
regulation of triglyceride catabolic process (GO:0010896)	2015-10-01	0.616744583261	0.89666498724599	50.57287446733361	0	PNPLA2
adenylate cyclase-activating dopamine receptor signaling pathway (GO:0007191)	2015-10-01	0.616744583261	0.89666498724599	54.22589803841132	0	GNAS
negative regulation of bone resorption (GO:0045779)	2015-10-01	0.616744583261	0.89666498724599	50.79367808002554	0	VEGFA
regulation of male gonad development (GO:2000018)	2015-10-01	0.616744583261	0.89666498724599	53.42060264681138	0	SEMA3A
peptide catabolic process (GO:0043171)	2015-10-01	0.616744583261	0.89666498724599	59.94980501948272	0	GGT1
positive regulation of pseudopodium assembly (GO:0031274)	2015-10-01	0.616744583261	0.89666498724599	53.45409477715107	0	CDC42EP4
female mating behavior (GO:0060180)	2015-10-01	0.616744583261	0.89666498724599	52.60569426897277	0	NCOA1
regulation of apoptotic process involved in morphogenesis (GO:1902337)	2015-10-01	0.616744583261	0.89666498724599	52.87757786740474	0	B4GALT1
regulation of cytokine production involved in inflammatory response (GO:1900015)	2015-10-01	0.616744583261	0.89666498724599	58.45735949186059	0	IL17B
negative regulation of B cell apoptotic process (GO:0002903)	2015-10-01	0.616744583261	0.89666498724599	49.92278030875939	0	BCL6
disruption of cells of other organism involved in symbiotic interaction (GO:0051818)	2015-10-01	0.616744583261	0.89666498724599	53.4274912627475	0	PCCA
cardiac left ventricle morphogenesis (GO:0003214)	2015-10-01	0.616744583261	0.89666498724599	55.31222575784428	0	RBPJ
cellular response to interleukin-15 (GO:0071350)	2015-10-01	0.616744583261	0.89666498724599	55.68592742968748	0	PLCB1
tRNA splicing, via endonucleolytic cleavage and ligation (GO:0006388)	2015-10-01	0.616744583261	0.89666498724599	58.93786679156885	0	TSEN2
pyrimidine-containing compound salvage (GO:0008655)	2015-10-01	0.616744583261	0.89666498724599	56.10457139268654	0	DCK
response to stimulus involved in regulation of muscle adaptation (GO:0014874)	2015-10-01	0.616744583261	0.89666498724599	50.25221880402147	0	TRIM63
somite development (GO:0061053)	2015-10-01	0.616744583261	0.89666498724599	52.54790171510744	0	SOX11
negative regulation of heart growth (GO:0061117)	2015-10-01	0.616744583261	0.89666498724599	54.4586371358589	0	GJA1
regulation of cell-cell adhesion mediated by cadherin (GO:2000047)	2015-10-01	0.616744583261	0.89666498724599	53.56066013477842	0	RGCC
protein deneddylation (GO:0000338)	2015-10-01	0.616744583261	0.89666498724599	55.37727303148851	0	COPS3
positive regulation of T cell chemotaxis (GO:0010820)	2015-10-01	0.616744583261	0.89666498724599	51.49267313619179	0	ADAM10
pyrimidine nucleoside salvage (GO:0043097)	2015-10-01	0.616744583261	0.89666498724599	57.28403039929086	0	DCK
regulation of T cell chemotaxis (GO:0010819)	2015-10-01	0.616744583261	0.89666498724599	52.00505257794246	0	ADAM10
mitochondrion distribution (GO:0048311)	2015-10-01	0.616744583261	0.89666498724599	52.66471299177791	0	BHLHA15
amino acid transport (GO:0006865)	11/128	0.61833678211685	0.89666498724599	5.64269832386396	0	SLC6A9;SLC7A3;SLC7A2;SLC6A11;GLS;SLC3A2;STXBP1;SLC5A6;SLC15A4;SNAP25;SLC7A7
positive regulation of protein transport (GO:0051222)	20/231	0.62005908304034	0.89666498724599	5.50736411686181	0	MAVS;ACHE;PCNT;TGFB3;SMAD3;PCM1;GLI3;TGFB1;DDX58;UACA;MAPK14;ITGB1BP1;RGCC;ASPH;BCAS3;TPR;ACSL3;MED1;CIB1;SCAMP5
regulation of cellular amine metabolic process (GO:0033238)	1982-07-01	0.62125425012396	0.89666498724599	6.82175031772078	0	PSMB7;DUOXA1;PSMA4;PSMB2;PSMD4;PSMD5;ACSL3
multi-organism reproductive process (GO:0044703)	12/140	0.62307074557339	0.89666498724599	5.65429938454387	0	B4GALT1;APP;NCOA1;PRLHR;BYSL;HEXB;MAPK8IP2;TGFB3;GNAS;PTGFR;PTEN;TGFB1
positive regulation of ion transport (GO:0043270)	16/186	0.62444121860484	0.89666498724599	5.65363946084533	0	CREB3;PDGFB;PLA2G10;SCN3B;STIM2;FGF12;GAL;AKT1;BAK1;TNFSF11;PKD2;PDGFRB;STK39;NEDD4L;ASPH;DPP6
purine nucleoside bisphosphate metabolic process (GO:0034032)	1935-03-01	0.62525192937703	0.89666498724599	13.40816302285299	0	MCCC2;PPCDC;CROT
myeloid cell activation involved in immune response (GO:0002275)	1935-03-01	0.62525192937703	0.89666498724599	12.7399959689017	0	LAT2;TICAM1;ANXA3
positive regulation of glucose transport (GO:0010828)	1935-03-01	0.62525192937703	0.89666498724599	12.50266972102711	0	AKT1;PIK3R1;CREBL2
maternal process involved in female pregnancy (GO:0060135)	1935-03-01	0.62525192937703	0.89666498724599	12.74995390399654	0	AKT1;ADCY7;MED1
mesoderm formation (GO:0001707)	1935-03-01	0.62525192937703	0.89666498724599	12.44499217768972	0	SMAD3;LEF1;TXNRD1
negative regulation of peptide hormone secretion (GO:0090278)	1935-03-01	0.62525192937703	0.89666498724599	12.56332859934391	0	SREBF1;PPP3CA;HADH
regulation of endocrine process (GO:0044060)	1935-03-01	0.62525192937703	0.89666498724599	12.31676938974592	0	CRY2;GAL;CRY1
regulation of neuronal synaptic plasticity (GO:0048168)	1947-04-01	0.62540823281462	0.89666498724599	9.58799008248552	0	EGR1;NPTN;SYNGR1;EPHB2
adenylate cyclase-activating G-protein coupled receptor signaling pathway (GO:0007189)	1947-04-01	0.62540823281462	0.89666498724599	9.80303884440464	0	ADCY7;S1PR4;GNAS;GPR3
nucleoside phosphate biosynthetic process (GO:1901293)	18/209	0.62573335990617	0.89666498724599	5.44270371693654	0	ADSS;ASPDH;ADCY7;ATP5F1;DCK;NPR2;ATP5G1;DGUOK;ATP12A;PRPSAP1;PPCDC;TGFB1;PRPSAP2;APRT;ATIC;GMPPA;ATP5C1;GNAS
chondroitin sulfate metabolic process (GO:0030204)	1959-05-01	0.62730152518433	0.89666498724599	8.36610522220538	0	XYLT2;CHST12;HEXB;BCAN;CHST15
negative regulation of organ growth (GO:0046621)	2023-02-01	0.62941874381362	0.89666498724599	20.92551959227812	0	GJA1;PTEN
blood vessel endothelial cell migration (GO:0043534)	2023-02-01	0.62941874381362	0.89666498724599	20.65440167728179	0	ROBO1;VEGFA
positive regulation of organic acid transport (GO:0032892)	2023-02-01	0.62941874381362	0.89666498724599	20.28551029575573	0	TNFSF11;PLA2G10
endothelial cell differentiation (GO:0045446)	2023-02-01	0.62941874381362	0.89666498724599	19.67293811731711	0	JAG1;PROX1
positive regulation of steroid metabolic process (GO:0045940)	2023-02-01	0.62941874381362	0.89666498724599	19.53814646461356	0	SREBF1;POR
membrane lipid catabolic process (GO:0046466)	2023-02-01	0.62941874381362	0.89666498724599	21.04505118632882	0	HEXB;SMPD3
cell aggregation (GO:0098743)	2023-02-01	0.62941874381362	0.89666498724599	20.63862113940407	0	BARX2;MAPK14
defense response to fungus (GO:0050832)	2023-02-01	0.62941874381362	0.89666498724599	19.45112831651523	0	COTL1;TGFB1
regulation of T cell migration (GO:2000404)	2023-02-01	0.62941874381362	0.89666498724599	19.00734053376964	0	ADAM10;FADD
peptide biosynthetic process (GO:0043043)	2023-02-01	0.62941874381362	0.89666498724599	20.97250846000373	0	GGT1;BDH2
cellular amino acid biosynthetic process (GO:0008652)	9/106	0.62945421046503	0.89666498724599	6.34069808003527	0	PLSCR1;GLUL;SEPHS2;GOT1;PLOD1;ATIC;GLS;GGT1;PSPH
receptor metabolic process (GO:0043112)	1971-06-01	0.63000731760001	0.89666498724599	7.46729966868134	0	ACHE;GRB2;ULK1;PPARG;RAB11B;TGFB1
response to reactive oxygen species (GO:0000302)	12/141	0.63221622506607	0.89666498724599	5.79668309378654	0	BAK1;CRYAB;RELA;GPX4;LIG1;EZH2;PKD2;PDGFRB;RHOB;APTX;FANCC;HDAC6
purine nucleoside biosynthetic process (GO:0042451)	1995-08-01	0.63643691447733	0.89666498724599	6.57737724301897	0	ADSS;ATP5F1;ATP5C1;ATP5G1;ATP12A;PPCDC;TGFB1;APRT
circulatory system process (GO:0003013)	11/130	0.63740027779432	0.89666498724599	5.9592287934929	0	CTNNBIP1;PTPRJ;BBS2;TBC1D8;ITGB1BP1;VEGFA;RCAN1;UTS2R;HCN4;ADRA1D;SRC
Rho protein signal transduction (GO:0007266)	1948-04-01	0.64083967682534	0.89666498724599	9.57478458648166	0	RHOB;BCL6;CDC42EP4;CHUK
regulation of cardiac muscle tissue development (GO:0055024)	1948-04-01	0.64083967682534	0.89666498724599	9.45276323922238	0	CCNB1;FGFR2;GJA1;RBPJ
glucan metabolic process (GO:0044042)	1960-05-01	0.64111495204064	0.89666498724599	8.31577099617178	0	PTGES3;AKT1;EPM2A;PCDH12;AGL
regulation of actin filament-based process (GO:0032970)	22/257	0.64248366216913	0.89666498724599	5.54665799271478	0	NOX4;SHROOM2;GRB2;HCK;PDXP;IQGAP2;SMAD3;RICTOR;CD2AP;PROX1;MYADM;TGFB1;VASP;JMY;LRRC16A;ALOX15;ITGB1BP1;RGCC;PDGFRB;CYFIP1;BCAS3;ABL1
positive regulation of blood circulation (GO:1903524)	1972-06-01	0.64260979912127	0.89666498724599	7.78857398795214	0	AKT1;PTPRM;RGS2;SCN3B;GJA1;UTS2R
deoxyribonucleotide metabolic process (GO:0009262)	1936-03-01	0.64300711754828	0.89666498724599	12.32748797316481	0	NT5M;DGUOK;CCNO
negative regulation of peptide secretion (GO:0002792)	1936-03-01	0.64300711754828	0.89666498724599	12.33662802287652	0	SREBF1;PPP3CA;HADH
cellular amide metabolic process (GO:0043603)	15/177	0.64428084014902	0.89666498724599	5.63243791377491	0	GSTA3;CTSZ;SPTLC2;SGMS2;GSTT1;GGT1;PPCDC;MCCC2;GPX4;FASN;IDH1;BDH2;SLC5A6;PCCA;SMPD3
regulation of peptidyl-tyrosine phosphorylation (GO:0050730)	16/189	0.64806937177202	0.89666498724599	5.70993529116549	0	FGFR3;LYN;PDGFB;ABI1;ITGB3;RICTOR;ARL2BP;OSM;APP;PAK2;HES5;VEGFA;IL12A;PDGFRB;LRP8;ABL1
positive regulation of catenin import into nucleus (GO:0035413)	2015-11-01	0.64875646510767	0.89666498724599	49.94723030860646	0	SMAD3
embryonic foregut morphogenesis (GO:0048617)	2015-11-01	0.64875646510767	0.89666498724599	45.06003912204832	0	SMAD3
muscle cell fate commitment (GO:0042693)	2015-11-01	0.64875646510767	0.89666498724599	49.69988441932953	0	TBX3
positive regulation of triglyceride biosynthetic process (GO:0010867)	2015-11-01	0.64875646510767	0.89666498724599	48.5062442824186	0	SREBF1
cell morphogenesis involved in neuron differentiation (GO:0048667)	2015-11-01	0.64875646510767	0.89666498724599	46.80436562269228	0	CABP4
establishment of protein localization to vacuole (GO:0072666)	2015-11-01	0.64875646510767	0.89666498724599	56.7571668755694	0	NAGPA
type B pancreatic cell development (GO:0003323)	2015-11-01	0.64875646510767	0.89666498724599	48.54723457744325	0	SIDT2
flavonoid metabolic process (GO:0009812)	2015-11-01	0.64875646510767	0.89666498724599	49.62725078666096	0	POR
head development (GO:0060322)	2015-11-01	0.64875646510767	0.89666498724599	49.70283316229356	0	PGAP1
positive regulation of steroid hormone secretion (GO:2000833)	2015-11-01	0.64875646510767	0.89666498724599	48.08384786725815	0	GAL
negative regulation of myotube differentiation (GO:0010832)	2015-11-01	0.64875646510767	0.89666498724599	50.04263730158033	0	HDAC1
replicative senescence (GO:0090399)	2015-11-01	0.64875646510767	0.89666498724599	51.08156515437894	0	CDKN2A
negative regulation of epidermal cell differentiation (GO:0045605)	2015-11-01	0.64875646510767	0.89666498724599	51.54803001756657	0	EZH2
cell adhesion mediated by integrin (GO:0033627)	2015-11-01	0.64875646510767	0.89666498724599	46.98033869388066	0	ITGA6
protoporphyrinogen IX metabolic process (GO:0046501)	2015-11-01	0.64875646510767	0.89666498724599	50.50439044765183	0	IREB2
regulation of attachment of spindle microtubules to kinetochore (GO:0051988)	2015-11-01	0.64875646510767	0.89666498724599	55.10786919212264	0	CCNB1
negative regulation of pathway-restricted SMAD protein phosphorylation (GO:0060394)	2015-11-01	0.64875646510767	0.89666498724599	53.8363644692973	0	PMEPA1
mast cell degranulation (GO:0043303)	2015-11-01	0.64875646510767	0.89666498724599	47.65220654322388	0	LAT2
response to folic acid (GO:0051593)	2015-11-01	0.64875646510767	0.89666498724599	50.15751548606966	0	BCHE
amino acid salvage (GO:0043102)	2015-11-01	0.64875646510767	0.89666498724599	49.798663606292	0	GOT1
regulation of Wnt signaling pathway, planar cell polarity pathway (GO:2000095)	2015-11-01	0.64875646510767	0.89666498724599	47.99533799966228	0	NPHP3
histone H2A monoubiquitination (GO:0035518)	2015-11-01	0.64875646510767	0.89666498724599	54.11632862499182	0	PCGF1
negative regulation of meiosis (GO:0045835)	2015-11-01	0.64875646510767	0.89666498724599	49.44305343759324	0	OSM
maternal behavior (GO:0042711)	2015-11-01	0.64875646510767	0.89666498724599	47.83197847961056	0	PTEN
kinetochore assembly (GO:0051382)	2015-11-01	0.64875646510767	0.89666498724599	52.61493893712495	0	CENPT
cellular response to electrical stimulus (GO:0071257)	2015-11-01	0.64875646510767	0.89666498724599	51.93413843290941	0	ADSS
negative regulation of transcription elongation from RNA polymerase II promoter (GO:0034244)	2015-11-01	0.64875646510767	0.89666498724599	46.01099248694769	0	EZH2
telomere maintenance via telomerase (GO:0007004)	2015-11-01	0.64875646510767	0.89666498724599	52.83034557628728	0	MRE11A
negative regulation of cell aging (GO:0090344)	2015-11-01	0.64875646510767	0.89666498724599	51.23896903485492	0	PTEN
regulation of vitamin metabolic process (GO:0030656)	2015-11-01	0.64875646510767	0.89666498724599	44.60446711846463	0	NFKB1
regulation of timing of cell differentiation (GO:0048505)	2015-11-01	0.64875646510767	0.89666498724599	48.63610566194069	0	RBPJ
L-methionine biosynthetic process (GO:0071265)	2015-11-01	0.64875646510767	0.89666498724599	50.45087643655124	0	GOT1
purine deoxyribonucleoside triphosphate metabolic process (GO:0009215)	2015-11-01	0.64875646510767	0.89666498724599	52.30073971262615	0	DGUOK
succinate metabolic process (GO:0006105)	2015-11-01	0.64875646510767	0.89666498724599	47.37147383046926	0	GAD2
skeletal muscle tissue regeneration (GO:0043403)	2015-11-01	0.64875646510767	0.89666498724599	52.10985812992735	0	GJA1
presynaptic membrane organization (GO:0097090)	2015-11-01	0.64875646510767	0.89666498724599	48.54729176958792	0	PTEN
regulation of pseudopodium assembly (GO:0031272)	2015-11-01	0.64875646510767	0.89666498724599	50.6914895773833	0	CDC42EP4
steroid biosynthetic process (GO:0006694)	9/108	0.65008344024826	0.89666498724599	6.54537583724588	0	CNBP;CYB5R2;CYP46A1;FDX1;GGPS1;SRD5A3;CACNA1H;TRERF1;MED1
cofactor transport (GO:0051181)	2024-02-01	0.65093941595047	0.89666498724599	20.46904391310753	0	SLC5A6;ABCB7
regulation of double-strand break repair (GO:2000779)	2024-02-01	0.65093941595047	0.89666498724599	21.97331616319859	0	TRIP12;RAD51
thioester biosynthetic process (GO:0035384)	2024-02-01	0.65093941595047	0.89666498724599	21.43598626435798	0	FASN;ACSL5
heart valve morphogenesis (GO:0003179)	2024-02-01	0.65093941595047	0.89666498724599	19.22975927851833	0	NOTCH2;JAG1
regulation of natural killer cell mediated cytotoxicity (GO:0042269)	2024-02-01	0.65093941595047	0.89666498724599	19.91341242680662	0	LAMP1;IL12A
response to X-ray (GO:0010165)	2024-02-01	0.65093941595047	0.89666498724599	19.07698301181697	0	CCND1;XRRA1
positive regulation of response to biotic stimulus (GO:0002833)	2024-02-01	0.65093941595047	0.89666498724599	20.5989449900324	0	ZC3HAV1;IL12A
acyl-CoA biosynthetic process (GO:0071616)	2024-02-01	0.65093941595047	0.89666498724599	21.46752900299516	0	FASN;ACSL5
negative regulation of viral transcription (GO:0032897)	2024-02-01	0.65093941595047	0.89666498724599	20.68854961957152	0	HDAC1;TARDBP
embryonic hemopoiesis (GO:0035162)	2024-02-01	0.65093941595047	0.89666498724599	21.09025987558056	0	SH2B3;MED1
cellular metal ion homeostasis (GO:0006875)	31/361	0.65166659833308	0.8973869423602	5.86104437464363	0	HEXB;GJA1;CD52;RIC3;FTH1;TGFB1;BAK1;HMOX2;CUL5;APP;CXCR4;S1PR4;PKD2;CAMK2D;TRPV4;NEDD4L;MICU2;STIM2;IREB2;MCU;MTL5;ABCB7;ITPR1;GNAT2;SMDT1;GTF2I;GIPR;NPTN;ATP6V0A1;UTS2R;ABL1
regulation of synaptic plasticity (GO:0048167)	10/120	0.65298138251191	0.89863741180944	6.26628330337481	0	EGR1;YWHAG;SIPA1L1;NPTN;STXBP1;CDC20;SYNGR1;PTEN;SNAP25;EPHB2
regulation of skeletal muscle tissue development (GO:0048641)	1961-05-01	0.65460520089484	0.89877264502233	8.62936605995109	0	TBX3;MAPK14;ID3;PLCB1;TGFB1
tRNA aminoacylation for protein translation (GO:0006418)	1949-04-01	0.65584866610563	0.89877264502233	10.17250906141365	0	TARS;DARS;PPA2;MARS
regulation of cytokine production involved in immune response (GO:0002718)	1949-04-01	0.65584866610563	0.89877264502233	9.72610395072303	0	MAP3K7;TGFB3;BCL6;TGFB1
cellular response to biotic stimulus (GO:0071216)	11/132	0.65595055070366	0.89877264502233	6.2661763547675	0	DAB2IP;LITAF;LYN;RELA;MAPK14;HCK;TICAM1;NFKB1;TNIP2;CACTIN;TGFB1
[truncated: 2,550 more rows]

## Sheet: Genome_Browser_PWMs
Term	Overlap	P-value	Adjusted P-value	Minus Log 10	Z-score	Combined Score	Genes
[truncated: 613 more rows]
