# Supplementary material for: Wnt/Tcf1 pathway restricts embryonic stem cell cycle through activation of the Ink4/Arf locus
Source: PLoS Genet. 2017 Mar 27;13(3):e1006682. doi: 10.1371/journal.pgen.1006682 (PMC5386305; doi:10.1371/journal.pgen.1006682)
Supplement: S4 Table — (XLSX) [file pgen.1006682.s011.xlsx]

## Sheet: Genome_Browser_PWMs
Term	Overlap	P-value	Adjusted P-value	Minus Log 10	Z-score	Combined Score	Genes
TMTCGCGANR_UNKNOWN	82/166	0	0.000000000000001	#VALUE!	-2.06532707512447	171.2629118726265	RPL17;CHURC1;EIF5;PRDX4;CNOT3;CD2AP;OFD1;MAP3K7;BZW1;IDH3G;SMARCD2;FSIP1;ASH2L;FGFR1OP2;LUC7L2;DBR1;POU4F1;RPL12;PSMD5;CHUK;SCAMP5;NUDT2;CCNJ;SLC25A4;ANAPC4;ADNP;POLR1C;BANP;CDC5L;STXBP4;DGUOK;NDUFA11;DCTN2;PIGN;UHRF2;RPS19;ZZZ3;ANKFY1;MATR3;MDH2;FUS;THAP7;PFKFB2;COX7B;RRAGA;NFYC;RPS15A;SEC63;ATF2;DDX3X;PSMB2;PPP1R12A;CAMK2D;HSPA4;THAP1;RPL10A;BCAS3;AGL;TTC14;SLC12A2;PTPN4;WDR6;RPL26;ATP5F1;SUV39…
V$E2F_03	44/249	0.00000001477617	0.00000301926468	#VALUE!	-1.83698519405928	23.3489952399722	FUS;E2F1;ING3;E2F7;EZH2;DCK;PRKDC;DAXX;PTMA;PAQR4;EPHB1;TOP1;MCM7;MAZ;CENPB;RAB11B;CTDSP1;LUC7L2;RNF121;ASXL2;DLST;CDC6;TBX3;UFD1L;LIG1;RBL1;SUV39H1;TLE3;AP4M1;CDC25A;RPL28;RAD51;ATE1;RPS6KA5;SLC25A11;PPM1D;CDKN1A;ARF3;SALL1;PHF15;WHSC1L1;VAMP3;ID3;MELK
GGGCGGR_V$SP1_Q6	271/3053	0.00000000421859	0.0000012929983	#VALUE!	-1.67684874426072	22.73563213128677	CDX1;XRCC3;GLB1L;PTPN23;RCE1;SYT6;CCT2;OGDH;CD2AP;MAP3K7;BRPF1;CUL5;CRY2;VPS4B;RAPGEF6;STAG3;LUC7L2;LSM3;RPL12;CRY1;RECK;CRYAB;YY1;LIG1;RAD9B;POLB;HMG20B;AP4M1;TAF6L;PCM1;KRT19;RPS19;SPAG7;PTRF;FLII;FUS;ADSS;ACADSB;FDX1;PFKFB2;NFKBIB;ATP12A;EPHB2;FOXH1;IDH1;CDC42EP4;HIP1;DHX9;KLF7;LAPTM4A;HPCAL4;MAOA;SMAD3;PMF1;PRPSAP2;CCT7;HYOU1;SYNE1;UPF3B;TRPS1;BET1L;MARCKS;TNK1;ALG12;DPP3;SLC16A11;EZH2;KCNK12…
V$E2F_Q6_01	41/243	0.00000013971417	0.00001712895725	#VALUE!	-1.78179050706082	19.55468776318074	E2F1;E2F7;UCHL1;EZH2;DCK;PRKDC;DAXX;PTMA;PAQR4;EPHB1;MCM7;MAZ;RAB11B;LUC7L2;KPNB1;ETV4;DLST;CDC6;TBX3;UFD1L;LIG1;RBL1;SUV39H1;TLE3;AP4M1;NCL;CDC25A;NDUFA11;RAD51;ATE1;RPS6KA5;CLPTM1;PPM1D;CDKN1A;RPS19;SALL1;PHF15;WHSC1L1;ID3;MELK;DUSP6
V$E2F_Q4_01	41/240	0.00000010388719	0.00001592071155	#VALUE!	-1.73506992351433	19.16886110757158	E2F1;E2F7;UCHL1;EZH2;DCK;PRKDC;DAXX;PTMA;PAQR4;EPHB1;EPHB2;TOP1;MCM7;MAZ;RAB11B;LUC7L2;RNF121;KPNB1;ETV4;FANCC;ASXL2;DLST;CDC6;TBX3;UFD1L;SUV39H1;AP4M1;NCL;CDC25A;NDUFA11;GPS2;RAD51;ATE1;RPS6KA5;PPM1D;RPS19;SALL1;PHF15;WHSC1L1;ID3;MELK
RCGCANGCGY_V$NRF1_Q6	100/958	0.00000266815544	0.00014868902564	#VALUE!	-1.99694551800844	17.6003858725927	DNAJB12;JAG1;FGF12;RFXAP;TOP1;IDH3G;RAD21;CDKN2B;EED;STAG3;TUBG1;BCL7A;CRY1;STIM2;BSN;FADD;TXNDC9;TRIM37;PSMA4;SMARCA5;ATP5C1;RNF24;PIAS1;PDCD6IP;TRIM39;FUS;GRB2;PAQR4;MTCH2;DDX3X;NPM1;THAP11;EWSR1;SPOP;DHX9;RABIF;MAP2K2;TAF7;SAP18;ICMT;ATF5;CCT5;DNAJB9;GTF2F1;POP7;WRB;TOLLIP;PRDX4;ALG6;PTMA;AP1S1;ATAD3A;MAZ;GTF2A1;SPINT2;CXCR4;GOLGA1;GOLGA4;EXOSC8;ADAM10;RALBP1;PGAP1;SLC3A2;MPP5;BANP;TOPORS;CDC5…
V$E2F_Q3_01	39/238	0.00000054338091	0.00005551541646	#VALUE!	-1.70698569849574	16.72649647313214	E2F1;ING3;E2F7;UCHL1;EZH2;DCK;PRKDC;DAXX;PTMA;PAQR4;EPHB1;TOP1;MCM7;MAZ;RAB11B;HS6ST3;KPNB1;FANCC;ASXL2;DLST;CDC6;TBX3;UFD1L;SUV39H1;TLE4;AP4M1;NCL;CDC25A;NDUFA11;RAD51;ATE1;RPS6KA5;RPS19;SALL1;PHF15;WHSC1L1;ID3;PIAS1;MELK
V$E2F4DP2_01	38/239	0.00000145458184	0.00008916586674	#VALUE!	-1.74868023016737	16.3064645702538	E2F1;ING3;E2F7;EZH2;DCK;HIRA;PRKDC;PTMA;PAQR4;EPHB1;MAP3K7;AP1S1;BRPF1;KCNS2;MCM7;MAZ;HS6ST3;EED;RQCD1;POU4F1;FANCC;ASXL2;CDC6;MSH5;RBL1;TLE3;SUV39H1;CDC5L;AP4M1;NCL;CDC25A;RPS6KA5;ATF5;PPM1D;PHF15;PHF5A;ID3;TRIM39
V$E2F1DP1_01	38/239	0.00000145458184	0.00008916586674	#VALUE!	-1.73918570140524	16.21792797322477	E2F1;ING3;E2F7;EZH2;DCK;HIRA;PRKDC;PTMA;PAQR4;EPHB1;MAP3K7;AP1S1;BRPF1;KCNS2;MCM7;MAZ;HS6ST3;EED;RQCD1;POU4F1;FANCC;ASXL2;CDC6;MSH5;RBL1;TLE3;SUV39H1;CDC5L;AP4M1;NCL;CDC25A;RPS6KA5;ATF5;PPM1D;PHF15;PHF5A;ID3;TRIM39
V$E2F1DP2_01	38/239	0.00000145458184	0.00008916586674	#VALUE!	-1.72843650716674	16.1176916052571	E2F1;ING3;E2F7;EZH2;DCK;HIRA;PRKDC;PTMA;PAQR4;EPHB1;MAP3K7;AP1S1;BRPF1;KCNS2;MCM7;MAZ;HS6ST3;EED;RQCD1;POU4F1;FANCC;ASXL2;CDC6;MSH5;RBL1;TLE3;SUV39H1;CDC5L;AP4M1;NCL;CDC25A;RPS6KA5;ATF5;PPM1D;PHF15;PHF5A;ID3;TRIM39
V$E2F_02	38/239	0.00000145458184	0.00008916586674	#VALUE!	-1.71685000751802	16.00964735408083	E2F1;ING3;E2F7;EZH2;DCK;HIRA;PRKDC;PTMA;PAQR4;EPHB1;MAP3K7;AP1S1;BRPF1;KCNS2;MCM7;MAZ;HS6ST3;EED;RQCD1;POU4F1;FANCC;ASXL2;CDC6;MSH5;RBL1;TLE3;SUV39H1;CDC5L;AP4M1;NCL;CDC25A;RPS6KA5;ATF5;PPM1D;PHF15;PHF5A;ID3;TRIM39
V$E2F4DP1_01	37/243	0.00000486924858	0.00024873744825	#VALUE!	-1.70375219865127	14.13963141147657	E2F1;ING3;E2F7;EZH2;DCK;HIRA;PRKDC;PAQR4;EPHB1;MAP3K7;AP1S1;KCNS2;MCM7;MAZ;HS6ST3;EED;RQCD1;POU4F1;FANCC;ASXL2;CDC6;MSH5;LIG1;RBL1;TLE3;SUV39H1;CDC5L;AP4M1;RBBP7;NCL;CDC25A;RPS6KA5;ATF5;PPM1D;PHF15;PHF5A;ID3
V$EGR_Q6	40/281	0.00000864456923	0.00037850863847	#VALUE!	-1.69652217348332	13.36735908622417	ADSS;CDX1;PDGFB;GRB2;UBE3A;IRX2;NFYC;SYT6;PTMA;SEC63;ZFP36L1;MAP3K7;PPP1R16B;EED;HSPA4;PPP3CA;TNIP2;HCN4;CYHR1;KPNB1;EGR1;ZFP36;CRYAB;ZHX2;PHF12;EML5;CLPTM1;PPM1D;YWHAG;UBTF;KCNN2;WHSC1L1;PHF15;SMARCA5;SH3KBP1;RNF24;TGIF2;ADAMTS3;RAPGEFL1;MATR3
V$E2F1_Q6	36/236	0.0000062918045	0.00029668278145	#VALUE!	-1.64448214641675	13.35787697793538	E2F1;ING3;E2F7;EZH2;DCK;HIRA;PRKDC;PAQR4;EPHB1;MAP3K7;AP1S1;KCNS2;MCM7;MAZ;HS6ST3;EED;RQCD1;KPNB1;FANCC;ASXL2;CDC6;MSH5;RBL1;SUV39H1;CDC5L;AP4M1;NCL;CDC25A;ATE1;RPS6KA5;ATF5;PPM1D;SALL1;PHF15;PHF5A;ID3
MCAATNNNNNGCG_UNKNOWN	19/85	0.00001159587145	0.00047388461314	#VALUE!	-1.72676800707506	13.21762634693316	CNNM2;CCNJ;ADAM10;LIG1;USP5;SUV39H1;NFYC;ABI1;VASP;EPHB1;DCTN2;ATF2;ATE1;CCT7;DLX1;POLDIP3;RNF38;THAP11;FBXO11
V$E2F1_Q3	36/247	0.00001535028248	0.00058810769765	#VALUE!	-1.63967635423609	12.1968972952737	E2F1;ING3;E2F7;EZH2;DCK;HIRA;CNOT3;SYT6;PAQR4;EPHB1;EPHB2;MCM7;MAZ;HS6ST3;EED;RQCD1;ASXL2;DLST;CDC6;TBX3;RBL1;PHF12;AP4M1;NCL;CDC25A;NDUFA11;GPS2;ATE1;RPS6KA5;ATF5;PPM1D;SALL1;PHF15;ID3;PIAS1;TRIM39
V$EGR1_01	38/272	0.00002099704243	0.00070869450767	#VALUE!	-1.67951229414325	12.17996759862834	FUS;ADSS;PDGFB;GRB2;ELL;TFE3;NFYC;EPHB1;APP;KCNS2;CNOT6L;CDKN2C;RHOB;CREB3L1;HCN4;ETV4;EGR1;TBX3;RFX4;MRC2;TLE3;TLE4;LEF1;PORCN;SREBF2;ATE1;FOXP2;TAF11;CLPTM1;UBTF;ARF3;KCNN2;SMARCA5;SH3KBP1;ZBTB5;RNF24;RAPGEFL1;MATR3
V$E2F_Q3	34/228	0.00001726274983	0.0006224744497	#VALUE!	-1.61233143988746	11.90192108151218	E2F1;ING3;E2F7;EZH2;DCK;CNOT3;PRKDC;PAQR4;EPHB1;EPHB2;MCM7;MAZ;RAB11B;HS6ST3;CTDSP1;KPNB1;DLST;CDC6;TBX3;UFD1L;LIG1;PHF12;AP4M1;RBBP7;NCL;CDC25A;NDUFA11;RAD51;ATE1;SALL1;WHSC1L1;PHF15;ID3;PIAS1
V$E2F1_Q4_01	34/231	0.00002196606141	0.00070869450767	#VALUE!	-1.57674706165238	11.4347052945838	E2F1;ING3;UCHL1;EZH2;DCK;PRKDC;DAXX;PTMA;PAQR4;EPHB1;TOP1;MCM7;MAZ;RAB11B;KPNB1;FANCC;ASXL2;CDC6;UFD1L;SUV39H1;TLE4;AP4M1;NCL;CDC25A;NDUFA11;RAD51;ATE1;RPS6KA5;RPS19;SALL1;WHSC1L1;PHF15;ID3;MELK
V$E2F1_Q3_01	36/254	0.00002621102373	0.00080336787724	#VALUE!	-1.57615700734618	11.23279470880207	E2F1;DHH;EIF5;EZH2;DCK;FGF11;SYT6;MCM7;MAZ;IDH3G;GTF2A1;CENPB;CTDSP1;PELI2;AXIN2;KPNB1;RECK;MRC2;RBL1;TLE3;PHF12;AP4M1;ELMO2;CDC25A;RPS6KA5;CLPTM1;SLC25A11;UHRF2;TRPS1;VAMP3;LRP8;MARCKS;ID3;GGA1;TRIM39;DUSP6
SGCGSSAAA_V$E2F1DP2_01	27/171	0.00005254959554	0.00153394771731	#VALUE!	-1.69732211617719	10.99849567271818	E2F1;ING3;DCK;HIRA;PRKDC;PTMA;PAQR4;AP1S1;MCM7;MAZ;KCNS2;EED;RQCD1;FANCC;ASXL2;CDC6;MSH5;SUV39H1;AP4M1;NCL;CDC25A;ATF5;PPM1D;PHF15;ID3;PHF5A;TRIM39
V$E2F1_Q6_01	34/244	0.00005902121369	0.0016445456359	#VALUE!	-1.61935954613234	10.38056615444559	E2F1;DHH;EZH2;HIRA;CNOT3;PRKDC;SYT6;PTMA;PAQR4;AP1S1;KCNS2;MCM7;MAZ;RAB11B;EED;RQCD1;FANCC;ASXL2;UFD1L;RBL1;SUV39H1;CDC5L;AP4M1;NCL;CDC25A;RAD51;ATE1;PPM1D;RPS19;WHSC1L1;PHF15;PHF5A;ID3;TRIM39
V$NGFIC_01	34/260	0.00017769820735	0.00473604352638	#VALUE!	-1.67785209361878	8.98079257756838	FUS;ADSS;PDGFB;GRB2;NFYC;ATP5G1;APP;CRY2;KCNS2;CNOT6L;CDKN2C;PPP1R12A;LUC7L2;RHOB;BCL6;POU3F1;SNAP25;EGR1;RFX4;RELA;G3BP2;TLE3;ZHX2;TLE4;SMAD3;LEF1;ETF1;SREBF2;UBTF;ARF3;KCNN2;PHF15;SH3KBP1;MATR3
V$E2F1_Q4	33/252	0.00021502144763	0.00549200614157	#VALUE!	-1.60593129087804	8.35800785252734	E2F1;CDX1;E2F7;EZH2;PRKDC;NFYC;HSBP1;OGDH;DAXX;RAB11B;HS6ST3;LUC7L2;CTDSP1;STAG3;DBR1;RNF121;THAP11;KPNB1;ETV4;CDC6;ERH;UFD1L;OSBPL9;STXBP1;ITPR1;RAD51;GPS2;RPS6KA5;ATF7;WHSC1L1;SH3KBP1;ID3;MELK
V$AP2_Q6	33/262	0.00040461745085	0.00918631471752	#VALUE!	-1.61123788577197	7.55677083161846	PPP6C;PDGFB;SOX2;FGF11;EPHB1;GPR3;PLCB3;BRPF1;SMARCD2;CENPB;CREB3L1;WDR12;BCL3;WAC;CNNM2;EXOSC8;CREB3;BSN;BANP;PHF12;MYADM;CDC25A;ZDHHC14;UBTF;RAB35;SALL1;KCNN2;ZZZ3;MAPRE3;UBE2S;RAPGEFL1;TRIM39;FBXO11
V$E2F_Q6	31/236	0.00031481828153	0.00771934426315	#VALUE!	-1.54989006859259	7.53870537155882	E2F1;ING3;E2F7;EZH2;DCK;HIRA;PRKDC;PAQR4;EPHB1;MCM7;MAZ;RAB11B;HS6ST3;EED;RQCD1;KPNB1;ASXL2;CDC6;UFD1L;RBL1;AP4M1;NCL;CDC25A;RAD51;RPS6KA5;ATF5;PPM1D;WHSC1L1;PHF15;PHF5A;ID3
V$E2F_Q4	31/238	0.00035880669372	0.00845955781732	#VALUE!	-1.55985079462395	7.44432298728487	E2F1;ING3;E2F7;EZH2;DCK;HIRA;PRKDC;PAQR4;EPHB1;MCM7;MAZ;RAB11B;HS6ST3;EED;RQCD1;KPNB1;ASXL2;CDC6;UFD1L;RBL1;AP4M1;NCL;CDC25A;RAD51;RPS6KA5;ATF5;PPM1D;WHSC1L1;PHF15;PHF5A;ID3
V$FREAC2_01	32/269	0.00117043729157	0.02391593532438	#VALUE!	-1.67322333726043	6.24649458389297	CDX2;GPRC5C;EZH1;TGFB3;SYT6;NFIX;DNAJB12;FGF12;RORA;CD2AP;RAD21;MCM7;HAND2;NDRG1;PELI2;BCAS3;ETV5;CREBL2;UBE2H;AP4M1;EN2;PROX1;DOCK3;FOXP2;HOXC12;CDKN1A;PPM1D;UHRF2;PHF15;MARCKS;ADAM12;TOB1
CTTTGT_V$LEF1_Q2	166/2036	0.00071940035706	0.01574972924567	#VALUE!	-1.49436606759417	6.20301208601578	CDX1;SEPT3;GDF1;FAM20C;HIRA;RBM6;CCT2;SYT6;MXI1;SLC7A7;TOP1;APP;DMXL1;ATOH1;PACSIN3;ROBO1;RNF38;CTDSP1;PTBP2;DHX30;RECK;PTPRJ;DAB2IP;RPP21;KIF5A;ZHX2;STIM2;AP4M1;PROX1;UHRF2;PRKRIP1;RNF24;TGIF2;FBXO11;FUS;ADSS;FGFR3;SOX2;AKAP11;SYCP1;PAQR4;EPHB2;PPP1R16B;BCHE;CDC42EP4;AXIN2;STK38L;THAP11;SPOP;DHX9;KLF7;KLF8;PTPN4;IREB2;TEAD1;NEUROG3;EN2;PORCN;SREBF2;FOXP2;NOTCH2;UBE2E3;ATF4;DLX1;RNF4;SMARCC1;MAP2…
V$E2F1DP1RB_01	29/234	0.00111181990854	0.02350157254946	#VALUE!	-1.4786152567522	5.54582441594352	E2F1;ING3;E2F7;EZH2;DCK;PAQR4;EPHB1;MCM7;MAZ;RAB11B;HS6ST3;EED;CTDSP1;POU4F1;KPNB1;ASXL2;CDC6;LIG1;TLE3;AP4M1;RBBP7;NCL;CDC25A;RAD51;RPS6KA5;ATF5;PPM1D;PHF15;ID3
V$AP2_Q6_01	31/275	0.00294477713516	0.0440280093623	#VALUE!	-1.74357671756026	5.44506676781112	PDGFB;SOX2;TFEB;MKNK2;FGF11;NFYC;RBM6;PTMA;PAQR4;EPHB1;GPR3;GNG8;PLCB3;RAD21;CYB561D1;MTCH2;BCL6;CRY1;B4GALT1;SLC6A11;PORCN;UBTF;ARF3;RAB35;SALL1;PHF15;RFX1;PIAS1;UBE2S;RAPGEFL1;TRIM39
GCCNNNWTAAR_UNKNOWN	21/153	0.00171859779591	0.03398388544806	#VALUE!	-1.60922320429187	5.44218178566027	EGR1;RPP21;PDGFB;RFX4;MPP2;TGFB3;EN2;PTMA;VASP;ITPR1;FOXP2;ATOH1;HOXA4;FYN;CDKN2C;CAMK2D;CTDSP1;GGA1;ADAM12;ETV5;ABCC5
V$MYCMAX_03	31/266	0.00185678632498	0.03556906303791	#VALUE!	-1.597521245825	5.32977663997578	ADSS;XPO1;SEPT3;GLB1L;SNX5;UCHL1;PPM1A;GJA1;SYT6;PTMA;CUL5;GTF2A1;DDX3X;CDKN2C;NPM1;SEC23IP;CEBPB;NDUFA7;LEF1;TOPORS;TAF6L;ALDH3B1;TRIM37;LAMP1;ATF4;IGF2R;GNAS;TGIF2;AKAP1;ADAMTS3;ADAM12
V$CMYB_01	30/261	0.00262952612572	0.04241840829117	#VALUE!	-1.5650577437319	4.94585299535818	PDGFB;RBM6;ABHD2;FGF12;MXI1;CANX;TPM3;BRPF1;MAZ;MTCH2;SPINT2;RNF38;WAC;BCL9L;RPL4;DHX30;KPNB1;ETV4;ASXL2;UBE2H;NEUROG3;TRIM37;ATF5;MNAT1;DLX1;PHF15;SH3KBP1;PPP2R4;RBM14;SSNA1
V$NFAT_Q4_01	31/270	0.00228767905054	0.04006706451377	#VALUE!	-1.5162124736335	4.87795970411541	DPF2;IER3;XPO1;LIMS1;FDX1;ABI3;LTC4S;TPM3;GTF2E1;PPAN;DDX3X;RAPGEF6;HS6ST3;KCNE2;CTDSP1;NEDD4L;SEMA3A;KIRREL2;SNAP25;LIMK2;ZHX2;TEAD1;ARRDC3;TRERF1;FOXP2;PPM1D;PTRF;TRPS1;ZBTB5;ID3;SMPD3
TGCGCANK_UNKNOWN	54/563	0.00322136636303	0.04656050938057	#VALUE!	-1.59024135001721	4.87727425226472	RPP38;TOLLIP;SCN3B;DNAJB12;FGF12;PTMA;AIP;AP1S1;ATAD3A;RAD21;GTF2A1;GPX4;EED;RNF38;TUBG1;BCL7A;CYHR1;RALBP1;RELA;BANP;CDC5L;ARRDC3;SRPK1;PTRF;PSMA4;DLD;SMARCA5;RNF24;MAPRE3;PAQR4;DDX3X;PPP1R12A;RQCD1;WDR12;MYCBP;NDRG1;SEC23IP;EWSR1;SPOP;ESRRA;SHPRH;GABRA4;RABIF;CREB1;NDUFA6;ICMT;RPS6KA5;MRPL22;COG6;RAB35;KCNN2;PHF15;ZBTB5;POP7
V$MYCMAX_B	31/275	0.00294477713516	0.0440280093623	#VALUE!	-1.55943608458434	4.87000859507764	PTOV1;PDGFB;SNX5;IRX2;PTMA;RNF125;ZFP36L1;XYLT2;GTF2A1;NPM1;RAPGEF6;SNAP25;KPNB1;EWSR1;SPOP;ZDHHC5;HPCAL4;NEUROG3;ETF1;RBBP7;NCL;TAF11;ZDHHC14;CCT5;CCND1;RPS19;CXCL14;SALL1;LRP8;TGIF2;UBE2S
RTAAACA_V$FREAC2_01	84/951	0.00249544143484	0.04134339458269	#VALUE!	-1.47143254144148	4.68775249465559	CDX2;PDGFB;PCDHA4;SLC16A11;EZH1;TGFB3;GJA1;DNAJB12;SYT6;FGF12;RORA;CD2AP;RAD21;MCM7;GTF2A1;ROBO1;RAPGEF6;GOLGA1;PELI2;CRY1;DAB2IP;ZHX2;ADNP;TLE3;AP4M1;UBE2H;TRERF1;MSC;PROX1;PPM1D;CCND1;UHRF2;SEMA4G;CSNK1G3;PIAS1;ADAM12;RAPGEFL1;GADD45A;ING3;GPRC5C;SOX2;TFEB;STARD10;NFIX;ASB16;TSPYL4;EPHB2;ATF2;HIC2;RAB43;CD2BP2;HAND2;PPP1R12A;SLC39A7;NDRG1;PPP3CA;AXIN2;BCAS3;SNAP25;NFATC3;ETV5;ING1;CREBL2;ASXL2;…
V$ZF5_B	29/244	0.00197148553906	0.03662183743769	#VALUE!	-1.37319944735221	4.54132240046174	FGFR3;PDGFB;PPM1A;NFYC;RORA;FGF12;RNF125;CUL5;MAZ;XYLT2;CDKN2C;POU4F1;PPP3CA;PLCB1;BCL7A;RFX4;TLE3;EFS;ETF1;PPA2;PORCN;SREBF2;TAF11;PHF15;ZBTB5;MARCKS;RBM14;RAPGEFL1;THOC1
V$YY1_Q6	29/255	0.00352466605651	0.04910500665089	#VALUE!	-1.49860915162924	4.51649969052997	ECH1;HMGB3;SNX5;UBE3A;RBM3;EIF5;CNOT3;NFYC;PTMA;ARNT;HIC2;RAD21;TARDBP;SLC39A7;THAP1;SNAP25;CSNK1A1;RECK;ZDHHC5;YY1;ATP5F1;PMF1;ATF4;CCND1;UPF3B;RIF1;ARCN1;TOP3A;ALG12
GCTNWTTGK_UNKNOWN	34/313	0.0032660716205	0.04656050938057	#VALUE!	-1.45727475046029	4.4694653543115	USP5;SOX2;CNOT3;PTMA;FOXH1;GNG8;IL17B;MAZ;PAK2;RNF38;ETV5;ETV4;HIP1;RECK;MPP5;TLE3;SMAD3;PIGS;NEUROG3;DENR;TACC3;COL5A3;CCT7;UBE2E3;DLX1;TNFSF11;FYN;RAB35;SALL1;NUCB2;MARCKS;GRCC10;UBE2S;DUSP6
YYCATTCAWW_UNKNOWN	24/194	0.00292531007624	0.0440280093623	#VALUE!	-1.38743142545524	4.3328502103046	XPO1;FGFR3;RFX4;RAB5C;PPM1A;ADNP;ATP5G1;MXI1;TPM3;EPHB2;GPR3;CCND1;DLX1;TNFSF11;ATF3;FYN;RAB35;AAK1;SCG3;LRP8;UBE2S;ETV5;ETV4;TOB1
V$TAL1ALPHAE47_01	29/259	0.00430222603561	0.0573318382571	#VALUE!	-1.43424806176925	4.10037059062375	PDGFB;E2F7;TGFB3;STARD13;SPATS1;MACF1;PLCB1;KIRREL2;CDC42EP4;FBXW11;FMNL3;DARS;SWAP70;HCK;PCDH12;SMAD3;NPR2;PMF1;ARRDC3;MARK1;FOXP2;TRIM37;OSM;HOXC12;MAP2;SH3KBP1;GNAS;GFRA3;PNMA1
V$MTF1_Q4	29/259	0.00430222603561	0.0573318382571	#VALUE!	-1.41445110349411	4.04377308308028	THAP7;PAQR4;ATF2;FGFR1OP2;SEMA3A;PPP3CA;HCN4;CNNM2;EGR1;DAB2IP;GSC;GABRA4;RELA;CREB1;LIG1;MRC2;HMG20B;RBBP7;PORCN;CDC25A;NDUFA11;PTRF;SALL1;KCNN2;PHF15;KHSRP;MARCKS;RAPGEFL1;TOB1
V$HLF_01	29/261	0.00474231053022	0.06056325739639	#VALUE!	-1.42972386490782	4.00904134196632	SMARCAD1;TFEB;MKNK2;RORA;TOP1;HOXA4;ROBO1;CDKN2C;CTDSP1;BCL6;PELI2;POU4F1;PLCB1;ING1;ETV4;PIK3R1;ZDHHC5;MPP2;MRC2;PDXP;ADNP;BSN;ARRDC3;SREBF2;ZDHHC14;YWHAG;DLX1;TOB1;PNMA1
V$AHR_01	1967-12-01	0.00248644457578	0.04134339458269	#VALUE!	-1.2215151643452	3.89155506463739	EGR1;CCND1;EED;HMG20B;VAMP3;TGIF2;RPL10A;KPNB1;FBXW11;TRIM39;ITPR1;ATF2
V$ER_Q6_02	29/261	0.00474231053022	0.06056325739639	#VALUE!	-1.37143440854996	3.84559380774302	FGFR2;FGFR3;HMGB3;FAM20C;SOX2;COX7B;CYC1;FGF12;GPR3;ZFP36L1;LAMB2;IDH3G;BCL6;NDUFA5;ESRRA;CEBPB;CREB3;ZDHHC5;KIF5A;HPCAL4;HCK;MYADM;DCTN2;CDKN1A;DUSP3;UHRF2;SLC7A3;HOXC13;RFX1
V$PAX4_01	29/270	0.00721865375651	0.08541386567859	#VALUE!	-1.44837586865859	3.56336213921289	E2F1;XPO1;CDX1;PDGFB;IRX2;PTPN23;ABHD2;MXI1;PAQR4;ATOH1;IL17B;RAB43;USP39;EED;PSIP1;CTDSP1;TPR;ACSL3;ETV5;KPNB1;ESRRA;ZDHHC5;ZHX2;PHF12;TRERF1;TAF11;UBTF;SALL1;PHF15
CRGAARNNNNCGA_UNKNOWN	1948-10-01	0.00214578085798	0.03868716664537	#VALUE!	-1.08687065425951	3.53477219986115	BZW1;CREB3;DARS;CREB1;MPP5;LEF1;WAC;PTBP2;KIRREL2;AIP
CACGTG_V$MYC_Q2	89/1069	0.00832664232581	0.08818987385529	#VALUE!	-1.37960783750494	3.35005084768287	XPO1;SEPT3;GLB1L;RBM3;TGFB3;FGF11;HIRA;GJA1;IQGAP2;SYT6;RPS2;CANX;PTMA;TOP1;CUL5;ATAD3A;ARHGAP20;GTF2A1;CDKN2C;RAPGEF6;ALX4;ARL2;ADAM10;LTBR;ZHX2;TLE3;ADNP;TLE4;LEF1;TOPORS;TAF6L;ARRDC3;RBBP7;NCL;ALDH3B1;TRIM37;HOXC12;RPS19;HOXC13;IGF2R;ZZZ3;TGIF2;GNAS;PDCD6IP;SRP72;AKAP1;ADAMTS3;ADAM12;ADSS;GPRC5C;RABGAP1;SLC39A11;SNX5;SNX8;PPM1A;MAPKAPK3;ATP5G1;DDX3X;MTCH2;HOXA4;ATIC;NPM1;CAMK2D;SLC39A7;BCL6;HS…
V$SP1_Q6	28/261	0.00831250592461	0.08818987385529	#VALUE!	-1.35608986641972	3.29294302556996	PTOV1;ELL;GRB2;SOX2;NFYC;FGF12;GPR3;MAP3K7;NDRG1;HCN4;CRY1;GOLGA3;OSBPL9;CRYAB;RELA;CREB1;RBBP7;CDC25A;TAF11;KCNN2;PHF15;SMARCA5;SH3KBP1;ZBTB5;RNF24;FLII;PIAS1;GGA1
V$HSF_Q6	24/211	0.00749234727411	0.08637171065543	#VALUE!	-1.33667790214703	3.2736512733673	DPF2;PTOV1;CHURC1;CYP46A1;RFX4;CRYAB;PTPRA;UCHL1;LGALS8;UBE2H;SERPINH1;RPL28;ATF2;GAD2;YWHAG;ATF3;GTF2A1;ROBO1;PHF15;HS6ST3;CREB3L2;BCL6;PHF5A;SNAP25
YGCGYRCGC_UNKNOWN	33/329	0.0107568711436	0.10303065642225	#VALUE!	-1.41681630627062	3.22003908170449	RPP38;FUS;BCLAF1;PPM1A;STARD10;PAQR4;HIC2;KCNS2;MAZ;GTF2A1;HOXA4;SPINT2;RNF38;RQCD1;WAC;POU4F1;TUBG1;TPR;CRY1;GABRA4;MPP5;RPS6KA5;ZDHHC14;SLC25A11;UBTF;GTF2I;KAZALD1;ZZZ3;GNAS;ID3;ADAM12;UBE2S;POP7
V$AP2ALPHA_01	27/247	0.00760860093865	0.08637171065543	#VALUE!	-1.29728412048844	3.17717215653424	PDGFB;RAB5C;MKNK2;KCNK12;PTMA;ZFP36L1;SOS1;CENPB;SLC39A7;LUC7L2;CREB3L1;BCL3;FBXL12;POU3F1;NFATC3;THAP11;ETV4;CIB1;SLC6A11;MAP2K2;TRERF1;CIAO1;ATF5;UBTF;PHF15;LRP8;RAPGEFL1
V$TFIIA_Q6	28/260	0.00794484884669	0.08818987385529	#VALUE!	-1.26543009705009	3.07279725010325	SOX2;EIF5;TFEB;MAPKAPK3;TGFB1;PLCB3;MCM7;HAND2;RNF38;BCL6;PELI2;POU4F1;BCL7A;EGR1;GSC;GPR19;CRYAB;MPP2;HMG20B;AP4M1;NEUROG3;PHF12;ANXA3;VASP;FOXP2;CCND1;ID3;FBXO11
V$FOXO1_02	27/254	0.01046962182376	0.10274504505998	#VALUE!	-1.34839746855342	3.06828470978073	EZH1;TGFB3;NFIX;DNAJB12;JAG1;RORA;EPHB2;RAD21;NDRG1;PELI2;EHD1;ETV5;CREBL2;NDUFA5;MOBP;LIMK2;EN2;TRERF1;PROX1;FOXP2;CDKN1A;ULK1;PHF15;RFX1;GNAS;CSNK1G3;MBTPS1
V$ERR1_Q2	28/268	0.01129678658857	0.10335716684763	#VALUE!	-1.28925118016025	2.9260389032735	UCHL1;COX7B;TFEB;ATP5G1;PLCB3;APP;GOT1;IDH3G;XYLT2;SPATS1;HECTD2;PSIP1;FGL1;HCN4;ESRRA;KIF5A;TAB3;VASP;VDAC1;CLPTM1;UHRF2;RAB35;SLC37A2;PHF15;MRPL48;ID3;PHF5A;ABCC5
V$MAZR_01	25/225	0.00834422950017	0.08818987385529	#VALUE!	-1.18137056712531	2.86867859273927	FUS;SEPT3;RAB5C;EZH2;RBL1;MKNK2;NFYC;PHF12;ETF1;TRERF1;VASP;ATF2;EPHB2;CTNNBIP1;NOTCH2;ITGA6;PACSIN3;TRPS1;SALL1;RAB11B;RFX1;LUC7L2;PARD6G;RAPGEFL1;ETV5
CGTSACG_V$PAX3_B	18/151	0.01270429899215	0.11125336117413	#VALUE!	-1.27049970612437	2.7899476621386	EGR1;ADAM10;STXBP1;PTPN23;POLB;EN2;CANX;PTMA;TAF11;HMOX2;CDKN1A;CUL5;PAK2;SMARCA5;ZZZ3;GNAS;GGA1;CRY1
CTTTAAR_UNKNOWN	84/1009	0.01025570260279	0.10274504505998	#VALUE!	-1.21763539708949	2.77073500811713	SEPHS1;TGFB3;KCNK12;PTMA;TOP1;PLCB3;CDH20;ATOH1;BRPF1;MCM7;GTF2A1;SMARCD2;PACSIN3;ASH2L;ROBO1;CDKN2C;SLMAP;RHOB;CREB3L1;STAG3;PELI2;SEMA3A;SSBP4;DAB2IP;MPP2;STIM2;HMG20B;AP4M1;ARRDC3;TRERF1;PROX1;ELMO2;VASP;CTNNBIP1;NAALAD2;SPAG7;HOXC13;NRL;IGF2R;SH3KBP1;FLII;LRMP;SRP72;AKAP1;FBXO11;MAPKAPK3;NFIX;RIMS2;SRC;TCF7L1;ATF2;ZFP36L1;PLCL1;CYB561D1;LOH12CR1;HOXA4;HECTD2;IDH1;BCL9L;RPL7A;BCAS3;ETV5;STK38L…
V$LFA1_Q6	27/255	0.01094183361564	0.1031899077906	#VALUE!	-1.21902976224881	2.76864116392748	DPF2;DHH;RAB5C;HIRA;GPR3;EPHB2;BRPF1;MAZ;SMARCD2;CXCR4;CREB3L2;BCL6;POU4F1;LMOD3;ZFP36;CEBPB;PLA2G10;RFX4;CCNL1;SMAD3;PHF12;VASP;DLX1;PTRF;SALL1;LRP8;CASQ2
GCCATNTTG_V$YY1_Q6	41/442	0.01535187795786	0.12065001523295	#VALUE!	-1.30446307111259	2.75875854549577	FUS;ING3;SNX5;UBE3A;RBM3;EIF5;COX7B;CNOT3;NFYC;ATP5G1;PTMA;AIP;HIC2;RAD21;IDH3G;METTL3;DDX3X;TARDBP;SLC39A7;THAP1;ACTR8;CSNK1A1;ASXL2;RECK;ZDHHC5;ANAPC4;ATP5F1;ADNP;PHF12;PMF1;PRPSAP2;ATE1;PAPOLB;ATF4;UPF3B;RIF1;DYRK1B;ARCN1;TOP3A;RFX1;PIAS1
V$AP1_Q4_01	28/268	0.01129678658857	0.10335716684763	#VALUE!	-1.21346049096242	2.75402703428209	RAB3D;RELA;TFE3;FGF11;GJA1;FGF12;SYNGR1;RBBP7;VASP;MARK1;CHST1;EPHB2;TTC1;UBE2E3;CDKN1A;RGS2;MAP2;BCL9L;RIT1;PSMD4;FBXW11;LMOD3;GADD45A;ETV5;IGSF9;MAPRE3;TRAF3;TOB1
GTGACGY_V$E4F1_Q6	59/682	0.01515891146078	0.12065001523295	#VALUE!	-1.28414601248099	2.71579078323367	CDX2;TSG101;RAB5C;PTPN23;RCE1;OGDH;CD2AP;PTMA;THADA;HMOX2;CUL5;CRY2;IDH3G;GTF2A1;PAK2;CTDSP1;CHUK;SCAMP5;ARL2;EGR1;ADAM10;RELA;G3BP2;ADNP;TLE3;POLB;UBE2H;RBBP7;TAF11;CIAO1;SMARCA5;GNAS;TRIM39;PTOV1;PPP6C;FDX1;GRB2;PPM1A;GPR3;DDX3X;VMP1;HIST1H4H;DLST;CREB1;LCMT2;MAOA;MRC2;DOCK9;EN2;CDC26;YWHAG;CDKN1A;GTF2F1;NDUFV1;SALL1;POLDIP3;LRP8;DNAJB4;GGA1
GATTGGY_V$NFY_Q6_01	96/1190	0.0134343738692	0.11472002254575	#VALUE!	-1.21978403187219	2.641150433534	XRCC3;SLC16A11;COPS3;FGF11;CNOT3;FGF12;OGDH;PDCD4;DAXX;DMXL1;ATOH1;GOT1;MCM7;MAZ;IDH3G;PEX1;RHOB;LUC7L2;NUP37;PSMD4;KPNB1;NUDT2;SPTLC2;ANAPC5;UFD1L;HIST1H1B;ZDHHC5;G3BP2;TLE4;PIGS;HMG20B;AP4M1;TAF6L;ARRDC3;TACC3;PIGN;OSM;PPM1D;SPAG7;GTF2I;DLD;KHSRP;PDGFRB;GRCC10;FGFR2;GANAB;MRE11A;SOX2;CETN3;ABI3;CLCNKA;PRKDC;NFYC;ATP5G1;RIMS2;FTH1;ATF2;SPC25;USP39;RAB11B;BCAS3;RNF121;ETV5;PIK3R1;ETV4;CNNM2;ERH;T…
V$ZF5_01	26/240	0.00962242749698	0.09842826570462	#VALUE!	-1.10956101973163	2.57243651819387	GPRC5C;RNF125;MAZ;XYLT2;HS6ST3;POU4F1;MYCBP;POU3F1;ALX4;BCL7A;HCN4;CRY1;KPNB1;SSBP4;DLST;ZDHHC5;TLE3;PHF12;LAMP1;PPM1D;UBTF;SALL1;RAB35;LRP8;RAPGEFL1;SMPD3
V$FOXD3_01	23/206	0.01055944182509	0.10274504505998	#VALUE!	-1.13012638361172	2.57160784102899	IER3;ZHX2;TLE4;SYT6;NFIX;RORA;EPHB1;GPR3;STARD13;YWHAG;ATOH1;CYB561D1;FYN;HAND2;FGFR1OP2;GOLGA1;SCG3;BCL6;MARCKS;CSNK1G3;ETV5;FBXO11;TOB1
V$SP1_Q4_01	27/262	0.01475256692049	0.11899109897715	#VALUE!	-1.19252145776369	2.53852828249448	FUS;DHH;ING3;GRB2;SOX2;NFYC;FGF12;GPR3;MAP3K7;NDRG1;HCN4;CRY1;GOLGA3;SWAP70;OSBPL9;RELA;CREB1;RBBP7;CDC25A;TAF11;KCNN2;PHF15;SMARCA5;SH3KBP1;FLII;PIAS1;HDAC6
TGTTTGY_V$HNF3_Q6	65/759	0.01347445615546	0.11472002254575	#VALUE!	-1.1682396355787	2.52954337764571	E2F1;IQGAP2;JAG1;MXI1;PDCD4;SPRY1;ATOH1;BRPF1;RAD21;CRY2;PACSIN3;GTF2A1;CTDSP1;CREB3L1;POU4F1;SEMA3A;DHX30;GSC;EGFL7;HIST1H1B;ZHX2;TLE3;TLE4;BANP;UBE2H;TRIM37;ZDHHC14;HOXC13;GIPR;LRMP;PIAS1;MAPRE3;PNMA1;GPRC5C;ELL;SOX2;TCF7L1;HAND2;RAB11B;SCG3;SLC39A7;BCL6;BCL9L;FGL1;SNAP25;THAP11;FBXW11;KLF7;PLA2G10;RFX4;DOCK9;TEAD1;TPMT;HOMER2;CDC25A;FOXP2;YWHAG;ULK1;TRPS1;RAB35;WHSC1L1;PHF15;TMOD4;DUSP6;TOB1
MYAATNNNNNNNGGC_UNKNOWN	15/113	0.00963408799719	0.09842826570462	#VALUE!	-1.08898849897265	2.52474062519603	SWAP70;RXRG;G3BP2;TLE4;CDC20;JAG1;DCTN2;RPS6KA5;DLX1;CXCL14;SALL1;RNF38;LUC7L2;BCAS3;ETV5
RAAGNYNNCTTY_UNKNOWN	18/151	0.01270429899215	0.11125336117413	#VALUE!	-1.14740028587832	2.51962808782422	MAFG;ADSS;KLF7;GDF1;PDGFB;TLE4;RORA;MXI1;PTMA;FOXP2;ZFP36L1;ATF4;DYSF;SH3KBP1;POU4F1;ID3;CDC42EP4;FBXO11
V$FOX_Q2	24/221	0.01221037331629	0.11007292416006	#VALUE!	-1.09880562213576	2.42463787577572	ING3;GPRC5C;SWAP70;ZHX2;TGFB3;DNAJB12;AP4M1;RORA;PDCD4;TRERF1;DOCK3;FOXP2;RPS6KA5;PPM1D;CDKN1A;UHRF2;MCM7;SEMA4G;GOLGA1;SCG3;RPL7A;CASQ2;FBXO11;TOB1
V$GATA1_01	26/249	0.01435547255842	0.11733206237751	#VALUE!	-1.10687154728336	2.37174593539958	ING3;CREB3;SOX2;SUV39H1;TLE3;HIRA;CNOT3;NFYC;PCDH8;PHF12;RORA;UBE2H;TRERF1;PROX1;EPHB1;TCF7L1;SREBF2;IL17B;SALL1;RAPGEF6;WAC;POU3F1;KPNB1;MAPRE3;GADD45A;SPOP
V$AHR_Q5	24/224	0.01401731738435	0.11733206237751	#VALUE!	-1.0743902144689	2.30214664967567	SSBP4;ACADSB;ING3;MPP5;PRDX4;STARD10;RBBP7;PTMA;PAQR4;EPHB1;GAD2;ATOH1;MAZ;SPINT2;FGFR1OP2;CAMK2D;EED;RQCD1;WAC;BCL9L;TUBG1;ASPH;AXIN2;SNX12
V$TAL1BETAE47_01	26/256	0.01919592405112	0.13843648756867	#VALUE!	-1.1335698112392	2.24145704773014	STARD13;EPHB2;POU4F1;PLCB1;KIRREL2;HCN4;CDC42EP4;PIK3R1;FMNL3;KLF8;DARS;SWAP70;HCK;PCDH12;LEF1;SMAD3;NPR2;PMF1;MARK1;FOXP2;TRIM37;OSM;SH3KBP1;GNAS;GFRA3;PNMA1
V$USF_C	28/284	0.02142141313594	0.15093478450955	#VALUE!	-1.15299946665312	2.18021525381152	GPRC5C;SNX5;FGF11;SYT6;PTMA;ARHGAP20;HOXA4;GTF2A1;NPM1;RAPGEF6;SLC39A7;BCL6;BCL9L;HSPA4;BCAS3;ETV4;LTBR;HPCAL4;ADNP;ARRDC3;ALDH3B1;HOXC12;RPS19;DNAJB9;HOXC13;SH3KBP1;LRP8;SRP72
V$E2F_01	1968-11-01	0.00724554814892	0.08541386567859	#VALUE!	-0.87925042343956	2.16317306685945	RFC5;E2F1;AP1S1;E2F7;KHSRP;EED;ADNP;PRKDC;PTBP2;RNF121;FANCC
V$YY1_01	26/256	0.01919592405112	0.13843648756867	#VALUE!	-1.0704306216582	2.1166091732798	FUS;SLC25A4;UBE3A;RELA;TLE3;ADNP;PHF12;TPM3;FOXP2;HIC2;CDH20;DLX1;IL17B;GTF2A1;DDX3X;CTDSP1;ZZZ3;LUC7L2;DNAJB4;KIRREL2;FBXW11;SNAP25;MATR3;CASQ2;GFRA3;TRAF3
V$SP1_Q2_01	26/253	0.01698441358255	0.12853636451976	#VALUE!	-0.99366071773801	2.03853810948321	ENAH;GRB2;SOX2;FGF11;FGF12;GPR3;BCL3;BCL9L;BCL6;HCN4;CRY1;ETV5;PTPRJ;ZFP36;KLF7;ADAM10;GSC;TBX3;OSBPL9;CRYAB;RELA;CREB1;CLPTM1;KCNN2;RNF24;GGA1
ACTAYRNNNCCCR_UNKNOWN	41/466	0.03102256475632	0.18643953132963	#VALUE!	-1.1988365057475	2.01362372435281	PPP6C;ADSS;ING3;BCKDK;RAB5C;USP5;NFKBIB;COX7B;DNAJB12;SPC25;DMXL1;AAK1;DNAJC12;SLC35B4;RNF121;DHX30;FBXW11;THAP11;ASXL2;CDC6;RPP21;RALBP1;UFD1L;DFFA;LIG1;TLE4;BANP;PHF12;UBE2H;CDC26;PCM1;ITPR1;CDC25A;DCTN2;CIAO1;ZDHHC14;RDH11;YWHAG;UPF3B;TOP3A;ABCC5
V$SRF_Q6	26/249	0.01435547255842	0.11733206237751	#VALUE!	-0.92485827502002	1.9817375015042	DHH;SCN3B;PPARG;MAPKAPK2;EPHB1;STARD13;TPM3;GNG8;PLCB3;IL17B;PPP1R12A;CTDSP1;ASPH;AGL;EGR1;SLC25A4;G3BP2;TLE3;PHF12;HERC1;RBBP7;MYADM;FOXP2;ATF4;ABL1;MATR3
AACTTT_UNKNOWN	149/1963	0.01613967464017	0.12523570322054	#VALUE!	-0.94493227681875	1.96315131962879	XPO1;ENAH;PDGFB;EIF5;TGFB3;IQGAP2;SYT6;FGF12;JAG1;RORA;MXI1;CUL3;CSNK2A2;TOP1;APP;ATOH1;RAD21;AAK1;FGFR1OP2;RNF38;CREB3L2;EED;CTDSP1;LUC7L2;STK39;PTBP2;CIB1;DARS;ZHX2;PCM1;TRERF1;PROX1;FBXL5;TGIF2;PIAS1;FGFR2;SOX2;RIC3;SERPINH1;SRC;EPHB1;EPHB2;KCNS2;LAMB2;MTCH2;DDX3X;BCHE;HECTD2;AXIN2;HCN4;STK38L;TRAF3;SREBF1;KLF8;RFX4;OSBPL9;SLC6A11;TEAD1;PMF1;DOCK3;SREBF2;FOXP2;DLX1;SYNE1;ATF3;ARF3;TRPS1;GLS;SA…
V$MZF1_01	25/243	0.0187676989578	0.13843648756867	#VALUE!	-0.9913378798585	1.96021564394132	XPO1;SCN3B;RBM3;FAM20C;FGF11;NFIX;SYT6;MXI1;SYNGR1;HOXA4;XYLT2;HPCAL4;ADNP;ZHX2;PHF12;PLEKHA4;ZDHHC14;DLX1;CXCL14;SALL1;RAB35;ARF3;PHF15;SMARCA5;TOB1
V$AP2_Q3	26/256	0.01919592405112	0.13843648756867	#VALUE!	-0.98513210745393	1.94794469939523	ESRRA;PDGFB;LIMK2;CREB3;GABRA4;TBX3;SOX2;HIRA;ETF1;PORCN;EPHB1;TGFB1;PLCB3;UBTF;LOH12CR1;SALL1;RAB35;KCNN2;DSP;CTDSP1;POU4F1;SSX2IP;FBXL14;ACSL3;ETV4;SPOP
V$TAL1BETAITF2_01	26/267	0.02929718842551	0.18514614953441	#VALUE!	-1.10915602369067	1.8707133841302	PDGFB;E2F7;STARD13;EPHB2;ZFP36L1;BRPF1;MACF1;PLCB1;KIRREL2;CDC42EP4;OPTC;FMNL3;KLF8;DARS;SWAP70;PCDH12;LEF1;SMAD3;EFS;NPR2;MARK1;FOXP2;TRIM37;SH3KBP1;GFRA3;PNMA1
V$MYB_Q5_01	26/270	0.03265560437802	0.19064652841645	#VALUE!	-1.09837836026167	1.82038002324459	XPO1;ING3;UBE3A;USP5;ABHD2;FGF12;CANX;CDH20;DOCK1;RHOC;RPL4;ETV4;ESRRA;CEBPB;RFX4;G3BP2;UBE2H;FOXP2;RDH11;SLC6A9;CAPN11;RGS2;GNAS;PIAS1;ADAMTS3;PNMA1
V$NMYC_01	27/281	0.03057952291039	0.1855965103373	#VALUE!	-1.07430731003391	1.80932716566614	ADSS;SEPT3;RBM3;MAPKAPK3;PRDX4;FGF11;IQGAP2;GJA1;ATP5G1;TOP1;ATAD3A;ARHGAP20;NPM1;POU3F1;ALX4;CEBPB;ADAM10;ZHX2;TLE3;EN2;ARRDC3;DLX1;DNAJB9;HOXC13;SH3KBP1;ZZZ3;SRP72
V$SRF_C	23/216	0.01691884615341	0.12853636451976	#VALUE!	-0.86265976806836	1.76978397287209	EGR1;SLC25A4;G3BP2;TLE3;PHF12;HERC1;RBBP7;TPM3;STARD13;FOXP2;OSM;TOP1;PLCB3;IL17B;SPAG7;MAPK14;AAK1;PPP1R12A;BCAS3;ABL1;DNAJB4;MATR3;DUSP6
V$HIF1_Q5	25/253	0.02792954410673	0.18501552304816	#VALUE!	-1.03297680752178	1.74295782914522	PDGFB;SNX5;SOX2;HIRA;PRDX4;FGF11;RORA;EED;SLC39A7;BCL6;PSMD5;KPNB1;PTPRJ;NRBF2;CREB3;HPCAL4;LIG1;TLE3;PHF12;ARRDC3;PNLDC1;PTRF;PHF15;ZZZ3;LRP8
V$TAXCREB_01	16/141	0.02623906712848	0.17675327637094	#VALUE!	-0.98072044741665	1.69958896456093	TAF11;DLST;PLCB3;CEBPB;GTF2A1;POLDIP3;WHSC1L1;SMARCA5;CAMK2D;LUC7L2;MARCKS;PHF12;CD2AP;TRIM39;SCAMP5;GPR3
V$VDR_Q3	24/235	0.02253477930587	0.15697522402839	#VALUE!	-0.8967926934348	1.66056170066974	FGFR2;DHH;XPO1;GDF1;NDUFA6;TGFB3;TLE3;PHF12;TRERF1;PROX1;SEC63;TGFB1;CCT7;PLCB3;YWHAG;MAZ;CXCL14;GTF2A1;TRPS1;ATF7;SMARCA5;SH3KBP1;GGA1;DHX30
V$NRF1_Q6	25/265	0.0430460310628	0.21052691031631	#VALUE!	-1.04633095435307	1.63033199038371	FUS;SSBP4;ADAM10;MPP5;FGF12;JAG1;PAQR4;AIP;MRPL22;COG6;MAZ;SPINT2;GTF2F1;PSMA4;FGFR1OP2;PPP1R12A;GOLGA1;SLC39A7;RQCD1;TUBG1;SNX12;BCL7A;TRIM39;POP7;SPOP
V$NFY_C	25/254	0.02900682073376	0.18514614953441	#VALUE!	-0.94511722385525	1.59404394194687	SOX2;ABI3;NFYC;SPC25;ATOH1;MAZ;HAND2;BCAS3;ETV5;PIK3R1;CNNM2;ZDHHC5;TLE4;NEUROG3;COL5A3;ARRDC3;CDC25A;RPS6KA5;SPAG7;HDAC1;GTF2I;ZBTB5;LRP8;RBM14;GCA
V$CDC5_01	26/269	0.03150523022541	0.18750200124445	#VALUE!	-0.93104714408849	1.55854104045241	ING3;UCHL1;TGFB3;RORA;FGF12;MXI1;GLI3;KCNK12;SEC63;PLCB3;ATOH1;CDKN2C;BCL6;POU3F1;PIK3R1;KLF8;LYN;PCDH8;ARRDC3;FOXP2;YWHAG;HOXC12;FYN;SALL1;TRPS1;CSNK1G3
V$HSF2_01	25/260	0.03614909835059	0.19269041120791	#VALUE!	-0.94094797662518	1.54943124221767	PDGFB;MOBP;RFX4;CRYAB;EIF5;PTPRA;FSTL3;STIM2;NFAM1;RIMS2;TRERF1;SERPINH1;SREBF2;YWHAG;PACSIN3;MAPK14;MAP2;HS6ST3;BCL6;DND1;NFATC3;ABCC5;CASQ2;EWSR1;PNMA1
V$MYOD_Q6	25/254	0.02900682073376	0.18514614953441	#VALUE!	-0.91586665170571	1.54470964123097	PTPRJ;ACADSB;PDGFB;SELL;STX4A;ALG6;SYNGR1;RIMS2;GMPR;PROX1;SREBF2;CCNL2;STARD13;DMXL1;ITGA6;GALR3;KAZALD1;HS6ST3;SMARCA5;PPP2R4;GNAS;NEDD4L;PLCB1;FBXW11;SPOP
V$ARNT_02	25/258	0.03363560137691	0.19269041120791	#VALUE!	-0.92211761730669	1.51842384568243	RABGAP1;LTBR;RFX4;NDUFA7;HIRA;TOPORS;RPS2;CANX;NCL;SMNDC1;LAMP1;ATF4;CUL5;MTCH2;CDKN2C;IGF2R;WHSC1L1;CAMK2D;TGIF2;GNAS;PDCD6IP;AKAP1;ADAMTS3;SEC23IP;NFATC3
WGTTNNNNNAAA_UNKNOWN	48/567	0.03605613158184	0.19269041120791	#VALUE!	-0.90561516718679	1.49124974846972	IER3;XPO1;PDGFB;HBS1L;EZH2;PRDX4;DNAJB12;SYT6;FGF12;MXI1;EPHB1;SPC25;DMXL1;ATOH1;RAB43;XYLT2;CXCR4;CDKN2C;HAND2;CTDSP1;BCL6;CDC42EP4;FBXW11;ETV5;THAP11;PIK3R1;CSNK1A1;FLRT2;KLF7;CEBPB;LIMK2;MAOA;ZHX2;RBBP7;CDC25A;MARK1;FOXP2;CDKN1A;YWHAG;HOXC13;MAPK14;GLS;TGIF2;RIT1;TMOD4;DNAJB4;RAPGEFL1;DUSP6
V$EGR2_01	21/203	0.02806923922264	0.18501552304816	#VALUE!	-0.84361686422007	1.42344785244397	EGR1;FUS;PDGFB;RELA;MRC2;ZHX2;HMG20B;ITPR1;EPHB1;TAF11;AP1S1;CDKN2C;SMARCA5;PDGFRB;RQCD1;BCL6;PDCD6IP;NFATC3;SNAP25;RAPGEFL1;ETV4
TTCYRGAA_UNKNOWN	31/344	0.04327306802587	0.21052691031631	#VALUE!	-0.9087537349353	1.41596717489995	E2F1;XPO1;PDGFB;UCHL1;JAG1;LTC4S;RIMS2;SERPINH1;TOP1;IDH1;BCL6;VMP1;SEMA3A;NFATC3;GOLGA3;EWSR1;PIK3R1;CYP46A1;CRYAB;LGALS8;PCDH8;TXNDC9;PROM1;ZDHHC14;CDKN1A;YWHAG;PHF15;FBXO30;DNAJB4;ABL1;BTBD11
TGACCTTG_V$SF1_Q6	25/258	0.03363560137691	0.19269041120791	#VALUE!	-0.85547912089405	1.40869220180719	ESRRA;HMGB3;KIF5A;CYC1;UCHL1;FSTL3;COX4I1;ATP5G1;SYNGR1;PRPSAP1;TAB3;VASP;APP;PPP1R16B;LAMB2;MTCH2;RNF4;HOXC13;ARF3;PHF15;SLC37A2;ATP5C1;PHF5A;HCN4;CASQ2
CAGCTG_V$AP4_Q5	118/1561	0.03448509980548	0.19269041120791	#VALUE!	-0.84965268504524	1.39909798197869	CDX1;SEPT3;PDGFB;SCN3B;TGFB3;SYT6;FGF12;JAG1;MXI1;GNG8;APP;DYSF;PACSIN3;CDKN2C;AAK1;PSIP1;CREB3L1;BCL7A;SCAMP5;CRYAB;RELA;MATN1;RXRG;PTPRS;TRERF1;KRT19;SMARCA5;VAMP3;TGIF2;TRIM39;PNMA1;ELL;SOX2;ASB16;SRC;EPHB2;ARNT;PPP1R16B;IL17B;LAMB2;KCNS2;LOH12CR1;HECTD2;NDRG1;SSX2IP;HIP1;SPOP;TRAF3;ESRRA;KLF8;NRBF2;CYP46A1;DOCK9;EFS;DENR;NEUROG3;PLEKHA4;DLX1;ITGA6;SALL1;CACNA1H;TMOD4;RIT1;ABL1;CHRNE;BTBD11;DP…
V$SRY_02	25/262	0.03880077765155	0.20156675169831	#VALUE!	-0.8717042900758	1.39615182039784	E2F1;FGFR2;KLF7;CCNJ;MOBP;MRC2;SOX2;TGFB3;G3BP2;SMAD3;NFIX;EN2;AP4M1;MXI1;FOXP2;PPM1D;YWHAG;MCM7;ULK1;KCNN2;POU4F1;PELI2;PIAS1;PIK3R1;DUSP6
V$SP1_01	24/241	0.02863144314043	0.18514614953441	#VALUE!	-0.81898801732903	1.38131319015128	ZFP36;DNM3;GSC;ADAM10;CRYAB;OSBPL9;MPP5;NFYC;DACH1;MYADM;SEC63;PORCN;GPR3;CLPTM1;IDH3G;PHF15;WHSC1L1;BCL3;RNF24;BCL6;BCL9L;GGA1;TPR;KPNB1
V$SREBP_Q3	25/262	0.03880077765155	0.20156675169831	#VALUE!	-0.85331678304389	1.36670175148405	E2F1;DHH;UBE3A;STX4A;ZFP36L1;PLCB3;APP;IDH1;BCL6;HCN4;ETV5;KPNB1;CEBPB;TXNDC9;PHF12;SREBF2;OSM;NOTCH2;PHF15;SH3KBP1;PDGFRB;GRCC10;LRP8;APBB3;GFRA3
RYTTCCTG_V$ETS2_B	88/1128	0.03495629077758	0.19269041120791	#VALUE!	-0.82775154919588	1.36303402842543	DPP3;PDGFB;SCN3B;TGFB3;NFKB1;LTC4S;RORA;PTEN;CD2AP;CANX;ARHGAP20;ROBO1;CASP8;FBXL14;ZFP276;KPNB1;CIB1;EGR1;SSBP4;DAB2IP;LTBR;ADAM10;LIMK2;LYN;EGFL7;ZDHHC5;ZHX2;HMG20B;RBBP7;TRERF1;VASP;MARK1;DCTN2;ADAMTS7;IGF2R;PRKRIP1;SH3KBP1;FBXL5;PDGFRB;TGIF2;ADAMTS3;PNMA1;FGFR2;PRF1;SLC39A11;TFE3;DCK;NEDD9;MAPKAPK2;RIMS2;FTH1;TPM3;STARD13;PPP1R16B;GAD2;RAB43;HOXA4;RAB11B;PPP1R12A;BCL3;BCL6;BCL9L;FBXW11;ETV5;P…
V$PAX4_03	25/260	0.03614909835059	0.19269041120791	#VALUE!	-0.76678730600383	1.26264600973953	LIMK2;CREB3;SLC25A4;TGFB3;ABI3;FGF11;NFIX;MXI1;MSC;TGFB1;ATF2;FOXP2;HOXA4;ARF3;KCNN2;PHF15;HS6ST3;LUC7L2;NEDD4L;RPL10A;PLCB1;RNF121;SNX12;RAPGEFL1;KPNB1
V$CREL_01	25/259	0.03487532885503	0.19269041120791	#VALUE!	-0.75320410063386	1.24027894663666	IER3;TFE3;STX4A;ABI3;ALG6;FGF12;RIMS2;SEC63;TPM3;SOS1;CTDSP1;BCL3;BAZ2B;EHD1;SLC12A2;CREB1;PCDH12;RPL23A;UBE2H;MSC;RPS19;KCNN2;ZBTB5;SMPD3;DUSP6
V$DBP_Q6	25/267	0.04606026298111	0.21719579539647	#VALUE!	-0.81084700981488	1.23812774671082	E2F1;GANAB;USP5;NFIX;MXI1;CRY2;PACSIN3;HECTD2;GPSM2;SLC39A7;DHX30;THAP11;DAB2IP;KLF7;TLE4;PCDH8;UBE2H;TPMT;TAB3;FOXP2;CHST1;SLC6A9;GIPR;DUSP6;TOB1
CTTTGA_V$LEF1_Q2	97/1270	0.04284335556193	0.21052691031631	#VALUE!	-0.79147363434723	1.23322814856352	CDX1;CDX2;EIF5;JAG1;RORA;GNG8;ATOH1;DMXL1;IDH3G;ROBO1;EED;PSIP1;CREB3L2;ASPH;DAB2IP;DARS;SCN2B;STIM2;ZHX2;PCM1;PROX1;RNF24;CSNK1G3;AKAP1;FGFR3;COX7B;TFEB;MYEF2;NEDD9;ARNT;PPAN;LAMB2;HOXA4;HIP1;RFX4;RPL23A;NEUROG3;HOMER2;DOCK3;FOXP2;DLX1;SALL1;TSG101;RAB5C;PPARG;PRDX4;PTMA;MAZ;BARX2;ARHGAP20;GTF2A1;CXCR4;CASP8;GOLGA1;SEMA3A;LIMK2;MPP2;MPP5;LEF1;TLE4;PCDH8;HERC1;ELMO2;SEMA4G;PPM1L;ADAM12;GADD45A;TB…
TGACCTY_V$ERR1_Q2	84/1081	0.04174955589832	0.21052691031631	#VALUE!	-0.7875338932366	1.22708947328133	CYC1;UCHL1;FSTL3;FGF12;SYNGR1;CANX;TTL;APP;CDH20;GOT1;XYLT2;ALX4;GOLGA4;SCAMP5;SLC25A4;MPP2;KIF5A;ZDHHC5;COX4I1;TRERF1;MYADM;VASP;DCTN2;OSM;UHRF2;DOK4;HOXC13;SLC37A2;ATP5C1;FBXL5;SMARCA5;PPM1L;AKAP1;CASQ2;APEX2;HMGB3;FGFR3;COX7B;TFEB;RPL27A;NEDD9;NFIX;ATP5G1;RIMS2;ACAT1;TPM3;PPP1R16B;LAMB2;MTCH2;HECTD2;ILVBL;RQCD1;BCL6;RNF121;HCN4;STK38L;ASXL2;NDUFA5;ESRRA;KLF7;CEBPB;CREB3;HPCAL4;ATP5F1;SAP18;PRP…
V$LMO2COM_01	25/271	0.05254685195199	0.23239955350971	#VALUE!	-0.81169433164474	1.18450324531196	E2F1;PDGFB;FGF11;PPM1A;TGFB3;JAG1;FGF12;GNG8;PPP1R16B;MAZ;PSIP1;BCL9L;BCL6;CNNM2;PTPRJ;DOCK9;ARRDC3;MYADM;RPL28;CCNL2;SYNE1;KAZALD1;GNAS;ADAM12;SMPD3
V$HNF3_Q6	20/194	0.03242724577079	0.19064652841645	#VALUE!	-0.71178771350572	1.17967012218638	KLF7;ING3;ZHX2;TGFB3;TLE3;TEAD1;AHI1;ABI1;PDCD4;CDKN1A;ATOH1;UHRF2;GTF2A1;PACSIN3;HAND2;GOLGA1;SNAP25;FBXO11;TOB1;DUSP6
CATTGTYY_V$SOX9_B1	33/370	0.04247232592553	0.21052691031631	#VALUE!	-0.7414786097328	1.15532881121733	CDX1;SEPHS1;FGFR3;UBE3A;SOX2;PTMA;PAQR4;TPM3;TOP1;PPP1R16B;BRPF1;IL17B;PAK2;PSIP1;STAG3;DAB2IP;ERH;PTPN4;ADNP;G3BP2;PCDH12;TEAD1;POLB;FOXP2;DLX1;CDKN1A;SLC6A9;IGF2R;KCNN2;SMARCA5;MARCKS;FBXO11;GPR116
V$AP1_C	26/281	0.04749583122454	0.21969462339757	#VALUE!	-0.74649916784479	1.13133200942494	SLC22A18;RAB3D;FGF11;GJA1;SYNGR1;EPHB2;TTC1;PACSIN3;ETV5;FBXW11;EWSR1;RELA;MPP5;RBBP7;MARK1;VASP;UBE2E3;RGS2;ULK1;MAP2;BTG3;PDGFRB;RIT1;GADD45A;MAPRE3;TOB1
V$AP2GAMMA_01	24/256	0.04931158227746	0.22558208907526	#VALUE!	-0.68257103124316	1.01639683379922	GPRC5C;PDGFB;MAP2K2;CRYAB;SLC6A11;FGF11;MKNK2;UBE2H;KCNK12;TRERF1;PTMA;ATF5;UBTF;SOS1;CENPB;SLC39A7;BCL3;CREB3L1;LRP8;POU3F1;NFATC3;THAP11;ETV4;CIB1
V$E2A_Q2	24/254	0.04606109853433	0.21719579539647	#VALUE!	-0.64598648679192	0.98639297378665	ASXL2;SEPT3;PDGFB;GRB2;CRYAB;STX4A;FGF11;AHI1;SYT6;ARRDC3;RPL28;ITGA6;MACF1;PSIP1;POU4F1;PPP2R4;GNAS;TMOD4;BCL7A;APBB2;RNF121;GOLGA4;TRIM39;SPOP
V$NFMUE1_Q6	24/253	0.04449578448489	0.21309309288466	#VALUE!	-0.63694494246965	0.98473353905192	BCLAF1;ERH;HMGB3;YY1;RBM3;EIF5;ATP5F1;CNOT3;NFYC;PRPSAP1;PIGN;ARNT;ATF4;CCND1;RIF1;PHF15;ARCN1;TOP3A;THAP1;APBB3;ACTR8;PTBP2;SNAP25;FBXO11
V$HFH8_01	21/209	0.03596752662003	0.19269041120791	#VALUE!	-0.59635625013911	0.98200222372697	ING3;SOX2;SYT6;RORA;UBE2H;TSPYL4;STARD13;FOXP2;CCND1;RAD21;GTF2A1;HAND2;WHSC1L1;SCG3;GOLGA1;PELI2;MARCKS;GRCC10;ETV5;FBXO11;TOB1
V$SP3_Q3	24/253	0.04449578448489	0.21309309288466	#VALUE!	-0.60648808360563	0.93764643871122	CDX1;ACADSB;TFE3;NPR2;ATP5G1;RBBP7;TRERF1;EPHB1;ADAMTS7;ZDHHC14;SPAG7;PHF15;RAB11B;EED;BCL3;CTDSP1;CREB3L1;TMOD4;CRY1;BCL7A;ADAMTS3;MAPRE3;THAP11;TOB1
V$BACH2_01	25/276	0.06154879587731	0.25321752934758	#VALUE!	-0.66878793767776	0.91858448581004	RAB3D;ELL;TFE3;ABI3;FGF11;RPL23A;COL5A3;VASP;CHST1;EPHB2;GPR3;UBE2E3;ATF4;CDKN1A;DYSF;RGS2;PACSIN3;BCL9L;RHOC;RIT1;PSMD4;AKAP1;GADD45A;MAPRE3;BTBD11
SMTTTTGT_UNKNOWN	36/414	0.04702935624274	0.21969462339757	#VALUE!	-0.60163572992546	0.91178903955581	FUS;PDGFB;RBM3;COX7B;NFIX;MAPKAPK2;TTL;ZFP36L1;APP;HOXA4;DDX3X;CXCR4;TARDBP;SCG3;LUC7L2;BCL6;PELI2;EHD1;CSNK1A1;NOX4;ESRRA;KLF7;CCNJ;SLC3A2;PCDH8;PHF12;TRERF1;PROX1;ITPR1;FOXP2;YWHAG;PHF15;PIAS1;UBE2S;SMPD3;DUSP6
V$E4BP4_01	22/226	0.04250198562753	0.21052691031631	#VALUE!	-0.57199696533501	0.89125237775714	MPP2;ZDHHC5;UCHL1;PDXP;ZHX2;MPP5;TFEB;ADNP;BSN;ARRDC3;SREBF2;ARNT;ZDHHC14;YWHAG;ATF3;HOXA4;PELI2;PLCB1;ETV5;PIK3R1;ETV4;PNMA1
GCGNNANTTCC_UNKNOWN	14/126	0.04124355354464	0.21052691031631	#VALUE!	-0.54874189491045	0.8550176806051	LCMT2;AP4M1;HERC1;DCTN2;TAF11;MAP3K7;BZW1;CDKN1A;MCM7;SH3KBP1;TGIF2;DHX30;CHUK;DUSP6
V$AREB6_04	24/255	0.04766620703406	0.21969462339757	#VALUE!	-0.56353802501947	0.85405132878219	XPO1;KLF7;CRYAB;SWAP70;MSH5;SOX11;NEDD9;NFKB1;NFIX;RORA;MXI1;PDCD4;TRERF1;CHST1;FOXP2;CDKN2C;TRPS1;RAB35;PHF15;RNF24;POU4F1;BCL9L;SNAP25;DUSP6
V$ATF3_Q6	24/258	0.05272496767125	0.23239955350971	#VALUE!	-0.5825045795222	0.85004728744997	SCN3B;PPM1A;AHI1;RCE1;UBE2H;HERC1;CD2AP;GPR3;ZFP36L1;TOP1;DUSP3;CDKN1A;CCND1;ATF3;KCNN2;WHSC1L1;GGPS1;RFX1;BCL6;RPL4;EHD1;FBXW11;TRIM39;THOC1
V$CREB_02	24/262	0.06005446280207	0.24997468175894	#VALUE!	-0.61257640969694	0.84927326308834	SMARCAD1;DLST;GSC;PPM1A;PTPN23;RCE1;POLB;UBE2H;CD2AP;THADA;SREBF2;GPR3;GTF2A1;POLDIP3;PHF15;CAMK2D;SMARCA5;TPR;SNAP25;SSNA1;THOC1;HDAC6;SNRPG;SCAMP5
V$AREB6_03	24/268	0.07235266013856	0.27374019116727	#VALUE!	-0.65018928259402	0.84236951935361	E2F1;SSBP4;LIMK2;SCN3B;WDR6;JAG1;CD2AP;GNG8;CTNNBIP1;ATF6;APP;DMXL1;PPP1R16B;SEMA4G;ITGA6;CXCR4;IRF6;MAPK14;POU4F1;SSX2IP;ADAM12;EHD1;BCL7A;SNAP25
V$OCT1_05	24/257	0.05099768575452	0.22818672531038	#VALUE!	-0.56451989017818	0.83412951725729	FGFR2;CDX1;GSC;CDX2;RPP21;LYN;UBE3A;IRX2;ZHX2;ADNP;NEDD9;PCDH8;PTEN;TRERF1;TCF7L1;FOXP2;ZFP36L1;PROM1;DLX1;NRL;RNF38;RHOB;ING1;DUSP6
CCCNNGGGAR_V$OLF1_01	29/332	0.06616676599933	0.26337810102329	#VALUE!	-0.60325459155868	0.80484094060302	FSTL3;FGF11;ABI3;PTMA;HIC2;CYB561D1;SCG3;LUC7L2;BCL9L;ETV4;EGR1;MAG;LIMK2;STIM2;EFS;BANP;VASP;TST;ZDHHC14;ATF5;DLX1;UPF3B;UBTF;IGF2R;LRP8;PIAS1;RAPGEFL1;SMPD3;FBXO11
CCGNMNNTNACG_UNKNOWN	1980-11-01	0.01989895307314	0.14183788643991	#VALUE!	-0.40686070890985	0.794627655644	TAF11;BZW1;KCNN2;HIRA;HMG20B;SYT6;VMP1;UBE2H;HERC1;CANX;HIP1
V$WHN_B	24/264	0.0639770792909	0.25800906629695	#VALUE!	-0.57074223051655	0.77321906040127	LAPTM4A;RFX4;TBX3;SLC25A4;LEF1;BANP;NEUROG3;JAG1;HERC1;CDC26;PTMA;FOXP2;TOP1;HYDIN;EAF1;SALL1;PHF15;GGPS1;POU4F1;PHF5A;PPP3CA;DHX30;DNAJB4;TOB1
TGAYRTCA_V$ATF3_Q6	45/557	0.07320569215644	0.27374019116727	#VALUE!	-0.56532753212494	0.73242468656747	SCN3B;RBM3;ATP6AP1;HBS1L;PPM1A;MKNK2;RCE1;FGF12;SYNGR1;OGDH;TSPYL4;CD2AP;THADA;STARD13;GPR3;TPM3;ZFP36L1;SPRY1;RAB11B;RNF38;CAMK2D;CDC42EP4;EHD1;HCN4;FBXW11;SNAP25;SCAMP5;MAG;OSBPL9;RELA;MAOA;SLC3A2;G3BP2;EFS;AHI1;UBE2H;TAF11;DUSP3;AP2A2;IGF2R;GTF2F1;KCNN2;TGIF2;DNAJB4;THOC1
TTAYRTAA_V$E4BP4_01	24/272	0.08145202764941	0.28369370993799	#VALUE!	-0.57653492113603	0.72635334854983	HIST1H1B;MPP2;ZDHHC5;PPARG;ZHX2;MPP5;MKNK2;TFEB;ADNP;BSN;SYT6;UBE2H;ARRDC3;ARNT;ZDHHC14;YWHAG;HOXA4;HECTD2;BCL6;PELI2;ETV5;ING1;ETV4;TOB1
AAAYWAACM_V$HFH4_01	24/264	0.0639770792909	0.25800906629695	#VALUE!	-0.53434238816392	0.72390598981041	KLF7;ING3;GSC;TBX3;UBE3A;ZHX2;TLE3;DNAJB12;NFIX;PDCD4;EPHB1;DOCK3;STARD13;FOXP2;HOXC12;ATOH1;RAD21;CRY2;SCG3;GOLGA1;IDH1;BCL6;NDRG1;SEMA3A
V$CEBPB_01	24/268	0.07235266013856	0.27374019116727	#VALUE!	-0.52958736124924	0.68612058502635	SPTLC2;TFE3;PPM1A;CCNL1;PRDX4;PCDH8;RORA;ETF1;SRPK1;DOCK3;GPR3;FOXP2;DLX1;PHF15;WHSC1L1;RHOB;MARCKS;STK39;VAMP3;FBXL14;PLCB1;PIK3R1;ACSL5;TOB1
V$SOX5_01	24/271	0.07910836475767	0.2803088300373	#VALUE!	-0.53894247945861	0.68546117078875	E2F1;FGFR2;FMNL3;CCNJ;MRC2;SOX2;G3BP2;EN2;MXI1;TRERF1;MARK1;EPHB1;FOXP2;PPM1D;DLX1;MAPK14;RHOB;POU4F1;PELI2;SEMA3A;PLCB1;FBXO11;TOB1;DUSP6
CCAWNWWNNNGGC_UNKNOWN	1988-11-01	0.03457587895645	0.19269041120791	#VALUE!	-0.40994076768008	0.67503735454147	RIF1;ROBO1;UBE3A;CDKN2C;SALL1;ARCN1;CNOT3;ADNP;RPL4;ABL1;HDAC6
V$SRF_Q5_01	22/225	0.04094297668759	0.21052691031631	#VALUE!	-0.43304456976055	0.67474484282947	EGR1;ASXL2;SLC25A4;PPARG;G3BP2;TLE3;PHF12;MAPKAPK2;UBE2H;RBBP7;MYADM;VASP;TPM3;STARD13;FOXP2;PLCB3;ATF4;IL17B;ATF3;MAPK14;PPP1R12A;PELI2
YTATTTTNR_V$MEF2_02	57/724	0.06951396542506	0.27315423593311	#VALUE!	-0.51448513066654	0.66765696286958	COPS3;TGFB3;FGF12;MXI1;PDCD4;CUL3;TOP1;ATOH1;CDKN2A;BARX2;PACSIN3;AAK1;SLMAP;ASPH;RPP21;LYN;ZDHHC5;CRYAB;PGAP1;ZHX2;TLE4;MPP7;BANP;ARRDC3;MARK1;CIAO1;CCND1;SIPA1L1;HIPK3;RNF24;PPM1L;GNAS;VAMP3;CASQ2;FBXO11;PNMA1;KCNMB4;SOX2;PPM1A;NFIX;RIMS2;SPC25;PPP1R16B;LAMB2;SCG3;WAC;BCL6;SNAP25;CEBPB;RFX4;CREB1;FOXP2;CDKN1A;YWHAG;SYNE1;COG6;TMOD4
GGGTGGRR_V$PAX4_03	99/1321	0.05958713577466	0.24997468175894	#VALUE!	-0.46442476564364	0.64387646983066	SEPT3;CDX1;PDGFB;DZIP3;SCN3B;RBM3;FGF11;TGFB3;IQGAP2;SYT6;RORA;MXI1;OGDH;AAK1;FGFR1OP2;RNF38;LUC7L2;STAG3;SCAMP5;DAB2IP;MATN1;RBL1;ZHX2;TRERF1;PTRF;PIAS1;TRIM39;EPHB1;ATF2;IL17B;LAMB2;RPL10A;HCN4;SPOP;KLF7;KLF8;SLC6A11;HPCAL4;EN2;SREBF2;PLEKHA4;NOTCH2;CDKN1A;DLX1;HDAC1;ITGA6;SALL1;ARF3;ATF7;RFX1;HDAC6;RAB5C;KCNK12;AKT1;PLCB3;ALX4;KPNB1;SSBP4;FMNL3;LIMK2;MPP2;RALBP1;ADNP;ARRDC3;MSC;CIAO1;ZDHHC14;P…
V$ARNT_01	24/274	0.08627839672528	0.29382587329219	#VALUE!	-0.50620818780367	0.61998756688788	XPO1;ADSS;ESRRA;LTBR;PDGFB;SLC39A11;SNX5;SNX8;NDUFA7;HIRA;LEF1;SYT6;JAG1;ARRDC3;PTMA;LAMP1;DNAJB9;CRY2;PAK2;DDX3X;MTCH2;NPM1;SNAP25;ETV4
V$BACH1_01	24/266	0.068075582549	0.26922794904862	#VALUE!	-0.4716127626144	0.61884878811711	RAB3D;ELL;TFE3;ABI3;RPL23A;FGF12;SYNGR1;RBBP7;MARK1;DCTN2;CHST1;EPHB2;GPR3;UBE2E3;KRT19;CDKN1A;AP2A2;DYSF;RGS2;MAP2;BCL9L;PSMD4;AKAP1;TRAF3
V$AP4_Q6	22/231	0.05095321774697	0.22818672531038	#VALUE!	-0.40797364111968	0.60281818628826	CNNM2;ESRRA;RXRG;PCDH12;PTPRS;FGF12;NEUROG3;ASB16;ARNT;TPM3;STARD13;HOXC12;KSR2;UBTF;KCNN2;CTDSP1;CREB3L1;TMOD4;VAMP3;ID3;KIRREL2;SCAMP5
V$CACBINDINGPROTEIN_Q6	23/249	0.06035277797769	0.24997468175894	#VALUE!	-0.43452768988841	0.6024272943784	PDGFB;RALBP1;HPCAL4;ABI3;FGF11;SYT6;NFIX;PHF12;ITPR1;DCTN2;NOTCH2;DLX1;ATF3;ITGA6;ARF3;SALL1;RAB11B;RFX1;NEDD4L;BCL7A;KIRREL2;KPNB1;ADRA1D
V$FOXO3_01	23/251	0.06439704264834	0.25800906629695	#VALUE!	-0.43882971299518	0.59450918508553	EZH1;PDK4;TGFB3;NFIX;SYT6;FGF12;UBE2H;AP4M1;PDCD4;ATF2;STARD13;FOXP2;MCM7;ULK1;PHF15;WHSC1L1;PDGFRB;SLC39A7;PELI2;SEMA3A;BCL7A;ETV5;CREBL2
V$CREBP1_01	18/184	0.05985761436972	0.24997468175894	#VALUE!	-0.40734157761341	0.5647365868732	ZDHHC5;MPP2;PDXP;MPP5;TFEB;ADNP;MKNK2;BSN;SYT6;ARRDC3;SREBF2;YWHAG;ATF3;BCL6;PELI2;ETV5;ETV4;TOB1
V$EGR3_01	1986-11-01	0.03035168828441	0.1855965103373	#VALUE!	-0.32942715830147	0.55481471740544	EGR1;TAF11;FUS;PDGFB;CDKN2C;MRC2;HMG20B;PDCD6IP;SNAP25;ETV4;EPHB1
TTCNRGNNNNTTC_V$HSF_Q6	16/157	0.05581797837199	0.24266965065268	#VALUE!	-0.39017973315191	0.55251565881332	XPO1;PTOV1;CYP46A1;CRYAB;STX4A;MKNK2;RBM6;ABHD2;RORA;CANX;SERPINH1;CCT7;UBE2E3;YWHAG;LRP8;NFATC3
CAGGTG_V$E12_Q6	182/2571	0.07146997058485	0.27374019116727	#VALUE!	-0.40045591916464	0.5188210097884	CDX1;SEPT3;PDGFB;SCN3B;RBM3;TGFB3;FGF11;PTPN23;HIRA;IQGAP2;SYT6;FGF12;JAG1;CD2AP;GNG8;APP;DMXL1;SMARCD2;PACSIN3;CDKN2C;GALR3;AAK1;RNF38;PSIP1;CYHR1;SCAMP5;PTPRJ;SPTLC2;SCN2B;RBL1;MATN1;ZHX2;AP4M1;PCM1;TRERF1;PROX1;MARK1;TRIM37;KRT19;DSP;FLII;TGIF2;PIAS1;AKAP1;MDH2;ACADSB;GRB2;ELL;PFKFB2;TFEB;RIMS2;ATF2;PPP1R16B;GAD2;IL17B;KCNS2;MACF1;CNOT6L;HECTD2;SSX2IP;AXIN2;ENTPD2;THAP11;CREBL2;ASXL2;OSBPL9;SL…
V$AP1_Q4	24/274	0.08627839672528	0.29382587329219	#VALUE!	-0.42038062018182	0.51486871242475	UBE3A;ABI3;FGF11;GJB3;RPL27A;ABHD2;FGF12;RBBP7;DCTN2;GPR3;KRT19;CDKN1A;AP2A2;MAP2;RAPGEF6;PDGFRB;CYFIP1;PSMD4;AKAP1;AXIN2;FBXW11;ETV5;MAPRE3;GOLGA4
GCANCTGNY_V$MYOD_Q6	72/953	0.0868193383989	0.29403455490899	#VALUE!	-0.37250986998871	0.4559736807936	E2F1;XPO1;PDGFB;SCN3B;EZH2;FGF11;HIRA;SYT6;FGF12;JAG1;SYNGR1;CD2AP;GNG8;CSNK2A2;PLCB3;DMXL1;BARX2;PACSIN3;SPINT2;PSIP1;PELI2;BCL7A;KIRREL2;PTPRJ;DAB2IP;MPP2;RXRG;LEF1;PCM1;RBBP7;TRERF1;PROX1;EML5;KRT19;SMARCA5;TGIF2;ADAM12;PNMA1;YPEL1;SOX2;PPM1A;TFEB;MUM1;EPHB2;PPP1R16B;IL17B;MYCBP;NEDD4L;SSX2IP;PPP3CA;RPL4;AXIN2;EHD1;RNF121;BCAS3;SIM2;SPOP;DNM3;PCDH12;ETF1;TPMT;SREBF2;FOXP2;PLEKHA4;SYNE1;CXCL14;…
V$SREBP1_Q6	23/250	0.0623519473989	0.25481162503686	#VALUE!	-0.31440157056157	0.42985948951159	DHH;CEBPB;PDGFB;STX4A;PDXP;MAPKAPK3;NFIX;TRERF1;SREBF2;ATE1;ZFP36L1;PLCB3;PTRF;PACSIN3;MACF1;SALL1;PHF15;GNAS;LRP8;PIAS1;CDC42EP4;KPNB1;ETV5
V$USF2_Q6	23/256	0.07532399234441	0.27484290063763	#VALUE!	-0.32172815981517	0.41552981130044	ARL2;ADSS;ESRRA;LTBR;HPCAL4;ATP5F1;SYT6;TAF6L;ALDH3B1;HOXC12;CUL5;ATAD3A;ARHGAP20;MTCH2;HOXC13;CDKN2C;ZZZ3;BCL9L;LRP8;POU3F1;ADAM12;ALX4;SEC23IP
TGCTGAY_UNKNOWN	44/555	0.09344469716869	0.30957820588311	#VALUE!	-0.33537533262156	0.39324251316381	PTOV1;GPAA1;CNOT3;GJA1;RRAGA;MXI1;KCNK12;CD2AP;PAQR4;ARL2BP;PPP1R16B;GAD2;DDX3X;AAK1;AXIN2;THAP11;SNAP25;ETV5;EWSR1;GALNT13;SPOP;MAG;ERH;PTPRA;ZHX2;ADNP;TEAD1;COL5A3;RPL28;SREBF2;PIGN;FOXP2;YWHAG;DOK4;FYN;ULK1;SLC7A2;MAPK8IP2;ZBTB5;TOMM22;DNAJB4;GADD45A;FBXO11;TOB1
V$FOXO4_02	23/267	0.10361719963265	0.33430180723585	#VALUE!	-0.30899777612243	0.33857228685076	EZH1;COX7B;PDK4;TGFB3;NFIX;FGF12;JAG1;AP4M1;UBE2H;PDCD4;TRERF1;FOXP2;MCM7;SLMAP;PHF15;KREMEN1;WHSC1L1;GNAS;EHD1;BCL7A;NFATC3;ETV5;CREBL2
V$HFH3_01	19/197	0.06030059174935	0.24997468175894	#VALUE!	-0.2434181695407	0.33747388875633	KLF7;GPRC5C;ZHX2;TLE3;IQGAP2;AHI1;SYT6;UBE2H;DOCK3;FOXP2;RAD21;GOLGA1;SCG3;GRCC10;FBXW11;ETV5;FBXO11;PNMA1;TOB1
V$GATA2_01	12/107	0.05307657013272	0.23239955350971	#VALUE!	-0.22321534727602	0.32573752574584	UBTF;SALL1;HS6ST3;CNOT3;GNAS;UBE2H;POU3F1;KPNB1;FBXW11;TCF7L1;VASP;SPOP
V$MYOD_01	23/271	0.11539072545463	0.34673781717494	#VALUE!	-0.29663509339408	0.31419184325507	CNNM2;EGR1;DARS;RBM3;FGF11;RXRG;EXOSC3;RORA;RIMS2;ARRDC3;SRPK1;CCNL2;TRIM37;GNG8;PAK2;ITGA6;KAZALD1;AAK1;KCNN2;PSIP1;GNAS;SPOP;BTBD11
V$MAX_01	23/269	0.10940425883571	0.34263918601869	#VALUE!	-0.28368591905633	0.30384955427184	XPO1;ADSS;SEPT3;SNX5;PPM1A;HIRA;GJA1;IQGAP2;TOPORS;TAF6L;RPS2;PTMA;LAMP1;TOP1;ATF4;DDX3X;MTCH2;NPM1;GNAS;SRP72;AKAP1;BCAS3;ADAMTS3
TTGTTT_V$FOXO4_01	152/2149	0.09745909592543	0.31947821284648	#VALUE!	-0.25950364873451	0.29611084206049	PDGFB;TGFB3;SYT6;FGF12;JAG1;RORA;MXI1;TOP1;APP;DMXL1;ATOH1;BRPF1;RAD21;CRY2;ROBO1;CDKN2C;AAK1;RNF38;PELI2;TUBG1;BCL7A;DHX30;PLD1;PTPRM;YY1;ZHX2;STIM2;RXRG;BSN;AP4M1;TRERF1;PROX1;MARK1;SIPA1L1;PDGFRB;DSP;ZZZ3;RNF24;TGIF2;CSNK1G3;PIAS1;AKAP1;FBXO11;FUS;ADSS;SOX2;COX7B;GAD2;HOXA4;HECTD2;NDRG1;FGL1;AXIN2;STK38L;CREBL2;KLF7;KLF8;NRBF2;RFX4;MRC2;EPM2A;DOCK9;IREB2;TEAD1;SMAD3;EN2;HOMER2;FOXP2;ATF6;DLX1;…
V$HSF1_01	23/276	0.13122775333617	0.37543037214835	#VALUE!	-0.29816994501588	0.29211180321387	MOBP;RFX4;EIF5;FSTL3;STIM2;NFAM1;RIMS2;TRERF1;SERPINH1;SREBF2;GAD2;YWHAG;PACSIN3;MAPK14;MAP2;HS6ST3;WDR12;BCL6;EHD1;HCN4;NFATC3;ABCC5;PNMA1
TGGAAA_V$NFAT_Q4_01	140/1961	0.08970705070623	0.30127747678722	#VALUE!	-0.22530632436183	0.27030531210679	XPO1;PDGFB;TGFB3;FGF12;JAG1;RORA;MXI1;CUL3;CDH20;PACSIN3;DHX37;PSIP1;RNF38;RAPGEF6;PELI2;ASPH;NUDT2;SCN2B;RELA;BSN;TRERF1;TRIM37;PTRF;VAMP3;TGIF2;FBXO11;TFE3;SOX2;SERPINH1;FTH1;SRC;PPAN;IL17B;HOXA4;DDX3X;HECTD2;FGL1;KLF7;KLF8;MOBP;MRC2;DOCK9;PCDH12;TEAD1;RPL23A;ABCB7;DOCK3;FOXP2;CDKN1A;DLX1;TNFSF11;RGS2;TRPS1;GLS;RIT1;EAF2;ABL1;HDAC6;IER3;SEPHS2;COPS3;SLC16A11;UCHL1;ALG6;LTC4S;PDCD4;SPRY1;NDUFS4;…
V$LXR_DR4_Q3	1994-11-01	0.04969645734506	0.22565872853721	#VALUE!	-0.16457388786255	0.24500632628196	TAF11;BZW1;HPCAL4;PHF15;TFEB;BCL3;PIAS1;ACSL3;ETV4;SPOP;FOXP2
V$LEF1_Q6	23/269	0.10940425883571	0.34263918601869	#VALUE!	-0.21792592435458	0.23341551529835	PTPRJ;DHX9;CDX1;GDF1;RPP21;KIF5A;SOX11;RPL23A;ABHD2;DACH1;ARRDC3;DOCK3;CCNL2;FOXP2;SH3BGRL;DMXL1;ARHGAP20;PACSIN3;SMARCC1;HS6ST1;TGIF2;LRP8;ABL1
V$OCT1_Q6	23/274	0.12474399621603	0.36170670009924	#VALUE!	-0.21885762127209	0.22256104595984	ESRRA;CDX2;RPP21;LYN;IRX2;ZHX2;TLE3;PCDH8;RIMS2;PTEN;TRERF1;TCF7L1;FOXP2;PROM1;SH3BGRL;DLX1;RPS19;NRL;MAP2;VAMP3;GRCC10;TRAF3;DUSP6
V$ATF1_Q6	22/242	0.07364665799156	0.27374019116727	#VALUE!	-0.16658527237463	0.21582385249686	CDX2;OSBPL9;SOX11;TFE3;RPL23A;UBE2H;DGUOK;OGDH;CD2AP;TOP1;DUSP3;CCND1;HOXA4;CREB3L2;TGIF2;RPL4;EHD1;ADAMTS3;FBXW11;SNAP25;TRIM39;SCAMP5
V$OCT_C	23/272	0.11845871919387	0.35422046276021	#VALUE!	-0.20745001281028	0.21529904658913	FGFR2;ESRRA;LYN;ZHX2;ADNP;TLE3;NEDD9;PCDH8;FGF12;PTEN;TCF7L1;SREBF2;SH3BGRL;DLX1;NRL;POLDIP3;SALL1;RHOB;GRCC10;FBXL14;ABL1;UBE2S;ING1
V$SREBP1_02	1989-11-01	0.03683633931351	0.19466099999294	#VALUE!	-0.12242770819124	0.20035241738789	ZFP36L1;NOTCH2;CEBPB;PACSIN3;STX4A;GNAS;FGF12;CD2AP;PTMA;SREBF2;FOXP2
V$CREB_Q2_01	21/229	0.07414312662855	0.27374019116727	#VALUE!	-0.15035356697844	0.19479444730837	EGR1;ING3;GLB1L;GPRC5C;TGFB3;PPM1A;ADNP;AHI1;UBE2H;CD2AP;THADA;SREBF2;GTF2A1;WHSC1L1;ILVBL;TGIF2;CDC42EP4;SNAP25;TRIM39;THOC1;HDAC6
V$SP1_Q6_01	22/250	0.09393400700531	0.30957820588311	#VALUE!	-0.15373166225472	0.18025722030698	ADSS;PTOV1;GRB2;FDX1;ELL;RELA;FGF11;TGFB1;VASP;PIGN;GPR3;CLPTM1;MAZ;HOXC13;ULK1;RAB35;FLII;BCL9L;PIAS1;CRY1;HCN4;GOLGA3
GTTRYCATRR_UNKNOWN	17/177	0.07457522336857	0.27374019116727	#VALUE!	-0.13863717461754	0.17961497255261	E2F1;SMARCAD1;NUDT2;GDF1;RFX4;MPP2;HPCAL4;SYT6;TAF6L;TSPYL4;FOXH1;DUSP3;AP1S1;RAB36;FYN;HCN4;DHX30
RGAANNTTC_V$HSF1_01	36/461	0.13690491862061	0.38604293052717	#VALUE!	-0.14904933583983	0.14186615599393	XPO1;FSTL3;CCT2;RIMS2;SERPINH1;STARD13;CD9;GAD2;KCNS2;PACSIN3;CXCR4;HS6ST3;WDR12;BCL6;DND1;SEMA3A;EHD1;HCN4;NFATC3;FANCC;MOBP;CYP46A1;CRYAB;PTPRA;NFAM1;TRERF1;FOXP2;YWHAG;PPM1D;MAPK14;TRPS1;MAP2;GNAS;ABCC5;CASQ2;PNMA1
V$E4F1_Q6	24/297	0.15534906273056	0.4072680779834	#VALUE!	-0.14590275243869	0.13106205585339	DNM3;PPP6C;PTOV1;CREB1;MRC2;TLE3;ADNP;NEDD9;ETF1;CD2AP;PTMA;SEC63;GPR3;HIC2;YWHAG;CRY2;GTF2A1;DDX3X;RFX1;GNAS;ADAMTS3;HIST1H4H;HDAC6;SCAMP5
V$CIZ_01	22/256	0.11132652932291	0.34263918601869	#VALUE!	-0.10655126420209	0.11412464264212	KLF7;PDGFB;RFX4;TGFB3;ADNP;PCDH12;NFIX;TRERF1;TAB3;TCF7L1;FOXP2;YWHAG;CCND1;SEMA4G;CDKN2C;GLS;LRMP;TGIF2;SEMA3A;PNMA1;TOB1;HIP1
V$TCF11_01	22/260	0.12396809390718	0.36170670009924	#VALUE!	-0.10905178744463	0.11089711994673	CDX1;GSC;TIMM17A;RBM3;SLC3A2;ZHX2;PPM1A;TGFB3;JAG1;RIMS2;KCNK12;FOXP2;UBE2E3;CCND1;EAF1;CDKN2B;MAP2;HECTD2;RIT1;TXNRD1;VMP1;ALX4
V$ETS2_B	23/283	0.15546611785989	0.4072680779834	#VALUE!	-0.05744783213206	0.05160444787847	EGR1;DPP3;SSBP4;DAB2IP;SLC39A11;LYN;CREB3;PITPNB;ZHX2;ADNP;MAPKAPK2;CANX;VASP;STARD13;RAB43;FYN;PPP1R12A;PSIP1;LRMP;BCL3;TGIF2;ZFP276;ADAMTS3
MGGAAGTG_V$GABP_B	57/780	0.17045264614505	0.41939535088267	#VALUE!	-0.03988789759813	0.03466023942881	DPP3;CDX2;RAB5C;TIMM17A;COPS3;CANX;PLCB3;AAK1;CTDSP1;CHUK;CIB1;LTBR;LIMK2;ZDHHC5;UFD1L;ADNP;CDC5L;DGUOK;VASP;MARK1;TAF11;CIAO1;TGIF2;TRIM39;PRF1;BCLAF1;SLC39A11;TFE3;SOX2;STARD13;PPAN;PSMB7;CD2BP2;NDRG1;VMP1;PPP3CA;BCAS3;NFATC3;ETV5;SEC23IP;THAP11;AGL;FCHO1;ACSL5;NRBF2;ERH;CREB3;LCMT2;PHF12;ETF1;RPS6;CCT7;DNAJB9;TNFSF11;RNF4;KAZALD1;GGA1
V$MYOGENIN_Q6	22/265	0.14094086437834	0.39271249938146	#VALUE!	-0.00699773464615	0.00654062504471	PTPRJ;ERH;DOCK9;TGFB3;SYT6;ALG6;EPHB2;CCNL2;ZFP36L1;GNG8;PLEKHA4;UACA;UBTF;ITGA6;CDKN2C;KAZALD1;RAB35;NEDD4L;BCAS3;CHRNE;BTBD11;CREBL2
V$YY1_02	28/254	0.00600984379078	0.07368068487494	#VALUE!	-1.36633164394001	0	CNOT3;NFYC;SYNGR1;AIP;HIC2;RAD21;GTF2A1;CDKN2C;THAP1;PTBP2;ACTR8;SNAP25;ASXL2;KLF7;ERH;ATP5F1;JTB;ADNP;VASP;ATE1;CCND1;UPF3B;RIF1;UBTF;DYRK1B;ARCN1;TOP3A;ZZZ3
GGGAGGRR_V$MAZ_Q6	172/2332	0.0249085819147	0.16965511904125	#VALUE!	-0.85467984110052	0	XPO1;CDX1;PDGFB;SCN3B;TGFB3;FGF11;FSTL3;CNOT3;DNAJB12;JAG1;RORA;MXI1;SMNDC1;AIP;GOT1;RAD21;PACSIN3;PSIP1;EED;LUC7L2;RPL12;PTPRJ;DAB2IP;DARS;RXRG;HMG20B;TRERF1;PROX1;PTRF;ZZZ3;TGIF2;ADAMTS3;FBXO11;FUS;TFE3;FTH1;SRC;EPHB2;ARNT;ATF2;KCNS1;PPP1R16B;HOXA4;DDX3X;IDH1;CDC42EP4;EWSR1;CREBL2;MAFG;RANBP17;ESRRA;RFX4;HPCAL4;MRC2;SUV39H1;EFS;NEUROG3;EN2;DENR;HOMER2;DLX1;CDKN1A;SYNE1;CXCL14;HDAC1;ULK1;ARF3;TR…
V$STAT1_03	25/255	0.03011553776701	0.1855965103373	#VALUE!	-0.89815539357302	0	CSNK1A1;DHH;MAG;BCLAF1;SPTLC2;SCN2B;RELA;SYT6;RPL28;DOCK3;EPHB2;RDH11;TTC1;CD9;SYNE1;DLX1;CCND1;GALR3;SALL1;PHF15;WHSC1L1;FBXW11;SMPD3;FBXO11;MARS
V$AP1_Q6	24/262	0.06005446280207	0.24997468175894	#VALUE!	-0.53780602755228	0	RAB3D;TFE3;ABI3;GJB3;ABHD2;FGF12;RBBP7;VASP;MARK1;DCTN2;GPR3;CDKN1A;AP2A2;MAP2;PDGFRB;CYFIP1;RIT1;PSMD4;AXIN2;FBXW11;ETV5;IGSF9;GADD45A;TRAF3
V$SOX9_B1	22/241	0.07133964009347	0.27374019116727	#VALUE!	-0.18985799099445	0	E2F1;FGFR2;CCNJ;ERH;SEPHS1;UBE3A;SOX2;G3BP2;PCDH12;BSN;TEAD1;POLB;NFIX;PTMA;TOP1;DLX1;PPP1R16B;KCNN2;PELI2;MARCKS;STK38L;DUSP6
V$AP1_Q6_01	24/269	0.07455893619816	0.27374019116727	#VALUE!	-0.4995474523357	0	CSNK1A1;UBE3A;TFE3;ABI3;GJB3;GJA1;RPL23A;SYNGR1;RBBP7;DCTN2;CHST1;EPHB2;STARD13;AP2A2;EAF1;RGS2;PACSIN3;MAP2;PDGFRB;AXIN2;FBXW11;SNAP25;LMOD3;TOB1
V$HOXA3_01	2014-03-01	0.07788404554251	0.2803088300373	#VALUE!	7.89884021115412	0	DHH;SALL1;TXNRD1
V$SRF_Q4	21/231	0.07907290831698	0.2803088300373	#VALUE!	0.06886474435255	0	EGR1;ESRRA;MCL1;SLC25A4;PPARG;G3BP2;TLE3;PHF12;MAPKAPK2;RBBP7;HERC1;SERPINH1;VASP;TPM3;FOXP2;PLCB3;IL17B;MAPK14;PPP1R12A;ASPH;DUSP6
TCCATTKW_UNKNOWN	22/245	0.08087036071287	0.28327732066851	#VALUE!	-0.15080991599094	0	ENAH;SOX2;FGF11;TLE3;BSN;FGF12;FTH1;TPM3;DLX1;GTF2A1;MAP2;PPP1R12A;LUC7L2;MARCKS;VAMP3;BCL7A;FBXW11;ETV5;MATR3;CASQ2;GFRA3;DUSP6
V$GRE_C	13/129	0.08403053521817	0.2893860566783	#VALUE!	0.10382597134114	0	EGR1;MCM7;SLC7A2;UBE3A;SLC6A11;CDKN2C;ATF7;ADNP;NPR2;AP4M1;SEMA3A;RIMS2;PIK3R1
V$FOXO4_01	22/249	0.09121787818688	0.30389434417693	#VALUE!	-0.05972624762423	0	LIMK2;EZH1;ZHX2;UBE2H;MXI1;ARRDC3;PDCD4;TRERF1;MSC;PROX1;EPHB1;FOXP2;TOP1;TRPS1;NDRG1;CSNK1G3;ADAM12;NFATC3;ETV5;ABCC5;ETV4;CREBL2
V$PPARA_02	13/133	0.09906381169899	0.32130220408192	#VALUE!	0.19868835355681	0	OSM;DHH;PDGFB;CYC1;RFX1;SMARCA5;CREB3L2;CTDSP1;PHF12;SEMA3A;ABL1;KPNB1;EPHB1
KMCATNNWGGA_UNKNOWN	1997-10-01	0.10784184864313	0.34263918601869	#VALUE!	0.53702867447491	0	CSNK1A1;RECK;HIC2;ING3;ENAH;UFD1L;SNX5;CNOT3;ABL1;DUSP6
GGGYGTGNY_UNKNOWN	53/693	0.11046367334428	0.34263918601869	#VALUE!	-0.33966213383308	0	XPO1;RBM3;UCHL1;RORA;JAG1;CANX;AKT1;PLCB3;MCM7;CDKN2B;GPX4;LUC7L2;STAG3;KPNB1;RALBP1;KIF5A;MPP2;AP4M1;RBBP7;MYADM;TRERF1;DCTN2;OSM;SH3KBP1;TXNRD1;MRPL48;RAPGEFL1;FGFR2;PTOV1;ADSS;BCLAF1;ELL;TFE3;ABHD2;ABI1;TCF7L1;EPHB2;PPP1R12A;RAB11B;ILVBL;NDRG1;ETV4;CNNM2;HCK;SUV39H1;DOCK9;EFS;RPS6KA5;RDH11;SYNE1;PHF15;ATF7;RBM14
WCAANNNYCAG_UNKNOWN	22/256	0.11132652932291	0.34263918601869	#VALUE!	-0.04705545002112	0	KLF7;BCKDK;FGFR3;SCN2B;RALBP1;CREB1;SOX2;PCDH8;BANP;NFIX;PHF12;STARD13;FOXP2;CIAO1;SLC6A9;YWHAG;SALL1;AAK1;HECTD2;TOP3A;BCL6;PSMD4
V$MYC_Q2	17/189	0.11278808758477	0.34397561039535	#VALUE!	0.27320734455942	0	ADSS;ESRRA;LTBR;HPCAL4;ATP5F1;SYT6;TAF6L;ALDH3B1;HOXC12;ATAD3A;ARHGAP20;HOXC13;ZZZ3;BCL9L;LRP8;POU3F1;ALX4
V$IRF1_01	22/257	0.11440845855903	0.34547972954032	#VALUE!	-0.00298074250948	0	GANAB;USP5;CREB1;DOCK9;TGFB3;NFIX;MXI1;RIMS2;PROX1;DDX58;SH3BGRL;NCOA1;DLX1;YWHAG;ATF3;CDKN2A;AAK1;RAPGEF6;LRMP;RIT1;VAMP3;EHD1
GTGGGTGK_UNKNOWN	25/300	0.11976746287255	0.35467369440036	#VALUE!	-0.26520126153282	0	EGR1;KLF7;SLC12A2;PDGFB;MATN1;UCHL1;PPARG;ZHX2;RRAGA;ATP5G1;ITPR1;GPR3;ZFP36L1;OSM;CLPTM1;NOTCH2;APP;DMXL1;PPP1R16B;PHF15;KREMEN1;LUC7L2;PPP3CA;KPNB1;SCAMP5
V$CDP_02	11/113	0.1243767250059	0.36170670009924	#VALUE!	0.53342461338961	0	SLC6A9;TBX3;SALL1;WDR12;MARCKS;PPM1L;DACH1;PTMA;ETV4;SREBF2;TOB1
V$SMAD_Q6	22/261	0.12725899904458	0.36624303480906	#VALUE!	0.01937276349171	0	RPP21;PDGFB;SLC25A4;UFD1L;RAB5C;IRX2;TEAD1;RORA;PHF12;THADA;GPR3;DMXL1;NDUFS4;GTF2A1;HOXC13;PSMB2;FGFR1OP2;SH3KBP1;TPR;SNX12;PIK3R1;SPOP
RYCACNNRNNRNCAG_UNKNOWN	1977-08-01	0.13637547150978	0.38604293052717	#VALUE!	2.41910031213727	0	SLC25A4;TLE3;RRAGA;RHOC;SEMA3A;FBXO11;STARD13;TPM3
V$TEF_Q6	22/265	0.14094086437834	0.39271249938146	#VALUE!	-0.04253417708802	0	HPCAL4;TLE3;TLE4;SYT6;NFIX;FGF12;EN2;UBE2H;ARRDC3;ABCB7;TRERF1;ARNT;CDH20;CCND1;ROBO1;CXCR4;MAP2;PELI2;GRCC10;ETV5;UBE2S;TOB1
V$OCT1_07	15/170	0.14430028942454	0.39660783005577	#VALUE!	0.47796813546613	0	FGFR2;UBE3A;IRX2;NUDT6;FGF11;NFIX;TRERF1;FOXP2;ATOH1;CCND1;XYLT2;SALL1;PLCB1;TRAF3;TOB1
V$PAX3_B	1991-09-01	0.1449268416517	0.39660783005577	#VALUE!	1.4062443219168	0	CNNM2;XPO1;TBX3;ZHX2;RPL27A;LRP8;SEMA3A;CANX;PTMA
RYTGCNWTGGNR_UNKNOWN	11/118	0.15093645495968	0.40485556638883	#VALUE!	0.73778157200792	0	FOXH1;E2F1;DUSP3;RFX4;ARF3;HPCAL4;KCNN2;SYT6;PPP3CA;TAF6L;MAPRE3
V$NFY_Q6	22/268	0.15174074729305	0.40485556638883	#VALUE!	-0.01369932060778	0	GANAB;ZDHHC5;OSBPL9;SUV39H1;TLE4;NFYC;ARRDC3;PTMA;OSM;DLX1;ATOH1;TNFSF11;SPAG7;MAZ;HDAC1;ZBTB5;NUP37;LRP8;GRCC10;DND1;RNF121;GCA
TGACAGNY_V$MEIS1_01	63/860	0.15190339358798	0.40485556638883	#VALUE!	-0.06667391480261	0	XPO1;SEPHS2;COPS3;PITPNB;TGFB3;FGF12;RORA;TOP1;DMXL1;DYSF;BARX2;CDKN2B;CDKN2C;DHX37;GOLGA1;POU4F1;PELI2;GOLGA4;SSBP4;DARS;LIMK2;RALBP1;RXRG;TLE4;LHFP;YTHDF1;UBE2H;TRERF1;ALDH3B1;ELMO2;PPM1D;CAPN11;GIPR;RNF24;TGIF2;PIAS1;ADAMTS3;ACADSB;UBE3A;SOX2;STX4A;ABHD2;EPHB2;HIC2;CNOT6L;PPP3CA;HCN4;TRAF3;CREBL2;HIP1;DLST;DNM3;CEBPB;SLC12A2;PHF12;SREBF2;FOXP2;CCT7;MAP2;WHSC1L1;PPP2R4;CHRNE;HDAC6
TGACATY_UNKNOWN	51/685	0.15436384017125	0.4072680779834	#VALUE!	0.02989038788738	0	SCN3B;HBS1L;FGF12;RNF38;RAPGEF6;PELI2;KIRREL2;LMOD3;RELA;SLC3A2;ZHX2;VASP;HOXC12;IGF2R;LRMP;SNX12;FGFR2;DPF2;LIMS1;FGFR3;TBC1D8;LITAF;MKNK2;PPM1A;STARD13;TPM3;IL17B;BCHE;EHD1;HCN4;CDC42EP4;FBXW11;PIK3R1;MAG;ABCB8;CEBPB;RFX4;PDK4;BIRC6;FOXP2;CLPTM1;AP2A2;DUSP3;FYN;MAP2;KCNN2;ABL1;DNAJB4;APBB2;SMPD3;BMP8B
V$HFH1_01	21/256	0.15910674479731	0.41002258813475	#VALUE!	0.27463671434208	0	ING3;EZH1;SOX2;DNAJB12;UBE2H;TRERF1;PROX1;DOCK3;FOXP2;PPM1D;ATOH1;RAD21;DOCK1;GTF2A1;CD2BP2;WHSC1L1;GOLGA1;SCG3;CSNK1G3;ETV5;TOB1
V$DR4_Q2	22/270	0.15919310925949	0.41002258813475	#VALUE!	-0.04271014898639	0	ESRRA;PDGFB;RELA;TGFB3;FGF11;TFEB;ADNP;ATP5G1;PHF12;STXBP4;UBE2H;FOXP2;RPS6KA5;BZW1;DLX1;NDUFS4;PHF15;GGPS1;BCL3;TGIF2;PIAS1;ACSL3
V$BRN2_01	20/243	0.16285147919404	0.41422388691265	#VALUE!	0.56894381965458	0	FGFR2;FGFR3;ELL;POLR3B;GPR3;FOXP2;CTNNBIP1;CCND1;DLX1;PPP1R16B;EAF1;SALL1;AAK1;RIT1;VAMP3;ETV5;SNAP25;ETV4;TOB1;DUSP6
V$HEN1_01	17/202	0.16543863918545	0.41775820564361	#VALUE!	0.75092355053434	0	MAG;SEPT3;PDGFB;TBX3;RELA;ADNP;PTPRS;ASB16;TRERF1;TPM3;GNG8;PPP1R16B;SALL1;MAP2;KCNN2;SMARCA5;CREB3L1
V$POU6F1_01	20/244	0.16691979231472	0.41775820564361	#VALUE!	0.55123424211044	0	SEPHS1;DRG1;RORA;GMPR;EPHB2;GPR3;FOXP2;CDH20;DLX1;FYN;CAMK2D;POU4F1;MARCKS;PPM1L;TMOD4;GRCC10;ETV5;CASQ2;TRAF3;TOB1
CCCNNNNNNAAGWT_UNKNOWN	10/108	0.1698642029579	0.41939535088267	#VALUE!	0.96571960163345	0	IER3;ATOH1;ECH1;UFD1L;CRYAB;SNX5;IGF2R;THAP1;GMPR;SNAP25
V$HNF4_01_B	21/259	0.17097435416231	0.41939535088267	#VALUE!	0.33241723328964	0	ESRRA;DAB2IP;RAB5C;MPP5;HIRA;CLCNKA;SYT6;AKAP11;PROX1;SREBF2;DCTN2;DUSP3;CRY2;GTF2I;SOS1;ARCN1;RHOB;EHD1;RAPGEFL1;GOLGA4;ACSL5
GGCNKCCATNK_UNKNOWN	11/122	0.17411289962665	0.42076466188502	#VALUE!	0.95189473356222	0	RAD21;ERH;ARCN1;WHSC1L1;ADNP;SLC39A7;NFYC;CREB3L1;ACTR8;RPL4;MATR3
V$FREAC7_01	17/204	0.17453501521973	0.42076466188502	#VALUE!	0.77239117931991	0	IER3;SOX2;ZHX2;SYT6;DRG1;EN2;UBE2H;PACSIN3;GTF2A1;HAND2;GOLGA1;RHOB;GRCC10;CSNK1G3;PIAS1;ETV5;FBXO11
V$IRF7_01	21/260	0.17503260812509	0.42076466188502	#VALUE!	0.42554435155427	0	FLRT2;GSC;LAPTM4A;HMGB3;RFX4;RBL1;ZHX2;ABI3;NFIX;ARRDC3;FOXP2;ZFP36L1;DDX58;OSM;ZDHHC14;DLX1;CXCR4;CASP7;SIPA1L1;RAPGEF6;BCL6
V$MYCMAX_01	21/261	0.17914124720442	0.42471403294209	#VALUE!	0.38379972311128	0	ESRRA;GPRC5C;RFX4;SNX5;ZHX2;HIRA;PRDX4;GJA1;IQGAP2;NCL;PTMA;RPS6KA5;TOP1;ATAD3A;RPS19;NPM1;LRP8;SRP72;BCAS3;ETV4;EWSR1
V$IRF_Q6	20/247	0.17944687525612	0.42471403294209	#VALUE!	0.62182402924016	0	SELL;LGALS8;PTMA;CHST1;OSM;TOP1;CCND1;SLC2A5;FCGR2B;CXCR4;CASP7;ARF3;RAPGEF6;PDGFRB;SLC39A7;SEMA3A;EHD1;ADAM12;ETV5;ACSL5
V$PTF1BETA_Q6	20/248	0.18372811029038	0.43151468049042	#VALUE!	0.63039179822689	0	XPO1;HMGB3;USP5;MATN1;TGFB3;TEAD1;ICMT;TRERF1;PAQR4;STARD13;FOXP2;ZFP36L1;UBTF;RIF1;ROBO1;ARF3;EED;PTBP2;TNIP2;KIRREL2
V$TCF4_Q5	20/249	0.18806112373382	0.43833258117427	#VALUE!	0.71975268300569	0	CDX1;UBE3A;PGAP1;ZHX2;NEDD9;PCDH8;RPL23A;ABHD2;NFIX;DACH1;PCM1;PROX1;DOCK3;FOXP2;PLSCR1;DMXL1;DLX1;ARHGAP20;SCG3;AKAP1
V$CEBPGAMMA_Q6	21/264	0.19176411325253	0.44026742106293	#VALUE!	0.40290818969568	0	KLF7;SEPHS1;OSBPL9;USP5;EIF5;PPARG;DRG1;TRERF1;TTL;FOXP2;CSNK2A2;MNAT1;DLX1;YWHAG;PACSIN3;HOXA4;SALL1;AAK1;WHSC1L1;CSNK1G3;MARS
V$SF1_Q6	21/264	0.19176411325253	0.44026742106293	#VALUE!	0.36127629215602	0	ESRRA;CYP46A1;KIF5A;FSTL3;COX4I1;ATP5G1;PRPSAP1;VASP;CLPTM1;PLCB3;MTCH2;HDAC1;HOXC13;ARF3;RAB35;SLC37A2;ATP5C1;BCL3;MRPL48;HCN4;CASQ2
V$CEBPDELTA_Q6	20/251	0.19687990892996	0.4486519857772	#VALUE!	0.67496653163417	0	APEX2;TFE3;PPM1A;CCNL1;RORA;ARRDC3;PTEN;DOCK3;SREBF2;FOXP2;DCTN2;OSM;ATF3;RNF103;HOXC13;GGPS1;VAMP3;MARCKS;SEMA3A;PIK3R1
V$NFY_01	21/266	0.20042100972529	0.45335084487677	#VALUE!	0.35021630202955	0	XPO1;UFD1L;SOX2;PPM1A;TLE4;NEUROG3;TACC3;COL5A3;CDC25A;SREBF2;DLX1;MAZ;GTF2I;PLK1;PDGFRB;RHOB;LRP8;GRCC10;DND1;ETV5;DUSP6
V$USF_02	22/281	0.20364288398782	0.45433268906246	#VALUE!	0.15499112337749	0	XPO1;SNX8;NDUFA7;STX4A;PPM1A;IQGAP2;LHFP;TOPORS;TAF6L;RPS2;PTMA;FZD6;ATF4;GTF2A1;MTCH2;DDX3X;CDKN2C;NPM1;TOP3A;SEMA3A;SEC23IP;PIK3R1
V$USF_01	21/267	0.20482008248492	0.45433268906246	#VALUE!	0.37108396506346	0	XPO1;SEPT3;ADAM10;SNX5;PPM1A;TOPORS;TAF6L;PTMA;TRIM37;LAMP1;ATF4;CUL5;GTF2A1;DDX3X;MTCH2;ATIC;IGF2R;NPM1;RAPGEF6;GNAS;AKAP1
V$ATF6_01	11/127	0.20530204709674	0.45433268906246	#VALUE!	1.32300176065961	0	EGR1;DLST;PTOV1;TOP1;GSC;GRB2;TFE3;TLE3;SRP19;ADAMTS3;TRIM39
V$ETS_Q4	20/254	0.21047960738831	0.46245161049834	#VALUE!	0.71809465526499	0	DPP3;FGFR2;DAB2IP;LTBR;PDGFB;LYN;SOX2;TGFB3;ETF1;CANX;MARK1;ITPR1;STARD13;PPP1R16B;TNFSF11;RAB43;CD2BP2;ETV5;FCHO1;ACSL5
CCAWWNAAGG_V$SRF_Q4	1988-08-01	0.21718285202836	0.47010866619223	#VALUE!	2.6633198014581	0	EGR1;PLCB3;SCN3B;TFE3;PPP1R12A;PHF12;MAPKAPK2;EPHB1
V$AHRARNT_01	12/143	0.21953091406639	0.47010866619223	#VALUE!	1.25572206326027	0	TAF11;ATOH1;PDGFB;GTF2A1;KAZALD1;CAMK2D;RBM6;GRCC10;JAG1;MXI1;RBBP7;TGFB1
V$E2F_Q2	15/185	0.21984595280541	0.47010866619223	#VALUE!	1.07605216816813	0	RABIF;SNX27;DNAJB12;SYT6;MAPKAPK2;TPM3;EPHB2;CTNNBIP1;HECTD2;WAC;LRP8;MYCBP;VAMP3;POU3F1;TPR
GGCNNMSMYNTTG_UNKNOWN	1975-07-01	0.22009981598233	0.47010866619223	#VALUE!	3.98782388469699	0	RAD21;KCNN2;ARCN1;ADNP;NFYC;ACTR8;BCAS3
WTGAAAT_UNKNOWN	46/637	0.22272031417412	0.47110373825393	#VALUE!	0.41738187457011	0	ACADSB;APEX2;SEPHS1;SOX2;FGF11;RRAGA;DNAJB12;ATP5G1;RORA;GPR3;ZFP36L1;PLCL1;IDH3G;PACSIN3;PEX1;HOXA4;ROBO1;CNOT6L;EED;PSIP1;LUC7L2;POU4F1;PELI2;SEMA3A;FBXL14;EHD1;FMNL3;GSC;CREB1;PDK4;BIRC6;TEAD1;DACH1;LHFP;CDC26;TRERF1;FOXP2;MNAT1;FYN;WHSC1L1;TOMM20;LRP8;RIT1;VAMP3;DNAJB4;DUSP6
V$OCT_Q6	21/272	0.22749413668024	0.47922304393466	#VALUE!	0.44393934160298	0	CDX2;RPP21;LYN;HPCAL4;ZHX2;PCDH8;FGF12;PTEN;TRERF1;SREBF2;FOXP2;TOP1;SH3BGRL;DLX1;NRL;RHOB;GRCC10;EAF2;UBE2S;DUSP6;TRAF3
V$CREB_Q4	21/274	0.23686657358954	0.49556044235626	#VALUE!	0.34687489389581	0	ING3;OSBPL9;PPM1A;G3BP2;TLE3;AHI1;JAG1;OGDH;CD2AP;SREBF2;GPR3;MAP3K7;ATF3;GTF2A1;DDX3X;TGIF2;GNAS;SNAP25;TRIM39;THOC1;SCAMP5
ACAWNRNSRCGG_UNKNOWN	1964-06-01	0.24165087722998	0.50088367489649	#VALUE!	4.6911969256277	0	RBM3;SLC39A7;NFYC;PELI2;SMPD3;SREBF2
WGGAATGY_V$TEF1_Q6	29/392	0.24320576996655	0.50158518849313	#VALUE!	0.51437060919244	0	FGFR2;GPRC5C;TSPYL4;LAMB2;DDX3X;CDKN2C;HAND2;RAB11B;GOLGA1;KCNE2;FBXL13;EHD1;ACSL3;PTPRJ;MAN1A2;CRYAB;SMAD3;PHF12;COL5A3;MYADM;FOXP2;NOTCH2;ATF4;PTRF;HOXC13;DSP;TGIF2;MAPRE3;RAPGEFL1
V$EVI1_04	19/247	0.24602710507184	0.50439670705363	#VALUE!	1.07933436028225	0	SEPHS2;KLF7;CYP46A1;CRYAB;RELA;EIF5;FGF12;ARRDC3;PTGFR;FOXP2;NOTCH2;ATOH1;CDKN2C;HIPK3;RHOB;VAMP3;RAPGEFL1;CASQ2;TOB1
V$CEBP_Q2_01	21/277	0.25122959757946	0.51103607563502	#VALUE!	0.4684638993226	0	SPTLC2;TFE3;MPP5;MKNK2;NFIX;ARRDC3;PTEN;TCF7L1;DOCK3;ZFP36L1;DLX1;YWHAG;RHOB;BCL6;ID3;FBXL14;PLCB1;SNX12;ETV5;ACSL5;TOB1
V$MYOD_Q6_01	20/263	0.25375533645004	0.51244319992566	#VALUE!	0.66436593008615	0	GRB2;SELL;FGF11;LEF1;SMAD3;AHI1;ARRDC3;KCNK12;HOXC12;UBTF;ITGA6;PACSIN3;PSIP1;CACNA1H;GNAS;BCL7A;APBB2;AXIN2;SIM2;SPOP
TCCCRNNRTGC_UNKNOWN	17/220	0.25571754258061	0.51302692708023	#VALUE!	1.18677378197058	0	ASXL2;ADSS;MAG;LIG1;TLE4;COX4I1;BSN;RBM6;PCM1;TTC1;SPC25;TUBGCP3;PLK1;KHSRP;KPNB1;FYCO1;SMPD3
TGCCAAR_V$NF1_Q6	52/738	0.25739135261387	0.51394429691304	#VALUE!	0.59141685168041	0	GDF1;RAB5C;PPARG;HIRA;TGFB3;RORA;SYNGR1;AMOTL2;GOT1;ROBO1;CDKN2C;AAK1;POU4F1;PLCB1;LMOD3;GSC;RPP21;CRYAB;PGAP1;G3BP2;APTX;LEF1;UBE2H;PROX1;PPM1D;ARCN1;TOMM22;ADAM12;NFIX;EPHB2;TPM3;LAMB2;MTCH2;CD2BP2;HECTD2;BCL6;AXIN2;ETV5;THAP11;ETV4;SPOP;KLF7;SLC6A11;FOXP2;GNAT2;RPS6KA5;DLX1;CXCL14;TRPS1;RIT1;ID3;DNAJB4
WYAAANNRNNNGCG_UNKNOWN	1966-06-01	0.26199762503734	0.51975580630384	#VALUE!	5.02230996469313	0	RFX4;CDKN2C;ULK1;RFX1;RHOB;DUSP6
V$NF1_Q6_01	21/280	0.2659370678978	0.52417820778569	#VALUE!	0.49400577883134	0	MPP2;SOX2;FGF11;TRERF1;PTMA;EPHB2;ATF4;PPM1D;SPRY1;LAMB2;SALL1;GLS;AAK1;ARCN1;ZBTB5;TGIF2;KIRREL2;DNAJB4;NFATC3;CROT;HIP1
V$CEBP_C	16/208	0.26941378173211	0.52763785367982	#VALUE!	1.40484230090992	0	ING3;CEBPB;RFX4;RELA;RORA;FGF12;ETF1;PROX1;CTNNBIP1;DLX1;GOT1;RPS19;RNF38;SSX2IP;PIK3R1;ACSL5
V$MEIS1_01	19/252	0.27194137203008	0.52920654302997	#VALUE!	1.0382520473417	0	SSBP4;ACADSB;KLF7;STX4A;PITPNB;FGF12;SREBF2;EPHB2;FOXP2;CTNNBIP1;PPM1D;DMXL1;CDKN2B;CDKN2C;PSIP1;CREB3L1;TGIF2;PPP3CA;SMPD3
SYATTGTG_UNKNOWN	18/238	0.27497725796124	0.53054818459087	#VALUE!	1.28394508742551	0	RFX4;LIG1;TLE3;BSN;PCDH8;ABI1;TCF7L1;TPM3;FOXP2;ATE1;DLX1;DDX3X;RNF38;SEMA3A;BCL7A;THAP11;TRIM39;ETV4
V$PAX4_04	17/224	0.27802763943229	0.53156788651741	#VALUE!	1.43332837751751	0	E2F1;ASXL2;KLF7;ING3;LIMS1;TGFB3;NFIX;ARRDC3;FOXP2;UBTF;HAND2;CAMK2D;BCL6;MARCKS;NEDD4L;MRPL48;FBXO11
V$USF_Q6	20/268	0.27922489308092	0.53156788651741	#VALUE!	0.67980894274957	0	SEPT3;ADAM10;SNX8;MAPKAPK3;PRDX4;CANX;CUL5;GTF2A1;DDX3X;HOXC13;ATIC;IGF2R;NPM1;WHSC1L1;ARSA;ZZZ3;GNAS;AKAP1;ADAMTS3;EWSR1
TNCATNTCCYR_UNKNOWN	11/138	0.28118277141313	0.53363789125773	#VALUE!	1.71757190624516	0	RDH11;TTC1;HOXC12;FYN;DFFA;COX7B;WHSC1L1;SLC35B4;PRKRIP1;TLE4;SMPD3
CTCNANGTGNY_UNKNOWN	1996-08-01	0.28487803489639	0.53732380120458	#VALUE!	2.48443480716809	0	ADSS;RFX4;TBX3;ZHX2;TGIF2;ATP5G1;SMPD3;FOXP2
V$CREB_01	20/270	0.28966117771018	0.54225094270716	#VALUE!	0.73886627679391	0	OSBPL9;MAOA;PPM1A;ADNP;G3BP2;AHI1;RCE1;UBE2H;DGUOK;OGDH;CD2AP;THADA;SREBF2;GPR3;ATF3;CAMK2D;TGIF2;SNAP25;THOC1;SCAMP5
V$IK1_01	21/285	0.29114727963899	0.54247198303557	#VALUE!	0.62290675684916	0	BCKDK;RFX4;MKNK2;RORA;UBE2H;POLR3B;ITPR1;EPHB2;STARD13;TOP1;DLX1;CXCL14;CDKN2C;SALL1;BCL3;VAMP3;PIAS1;NEK4;BAZ2B;KIRREL2;ABCC5
V$STAT1_01	1969-06-01	0.29328717241495	0.54312651424352	#VALUE!	5.28503657968998	0	SSBP4;RELA;ARF3;WHSC1L1;BCL6;TNIP2
CATRRAGC_UNKNOWN	11/140	0.29583442892112	0.54458409888483	#VALUE!	1.81978914588647	0	MAG;CREB3;TFE3;MAP2;DRG1;HCN4;ZFP276;RAPGEFL1;GADD45A;NFATC3;TOB1
V$SMAD3_Q6	18/243	0.30275355045915	0.55399381024316	#VALUE!	1.42892656833414	0	KLF7;RFX4;MRC2;ZHX2;DOCK9;FGF11;TAF6L;DCTN2;TOP1;CDKN1A;SLC6A9;DUSP3;MAP2;PHF15;POU4F1;TGIF2;BCL9L;APBB2
V$CACCCBINDINGFACTOR_Q6	20/273	0.30555499809093	0.55580182145323	#VALUE!	0.74913802081373	0	PTPRJ;XPO1;GLB1L;LTBR;LIMK2;ZHX2;FGF11;G3BP2;ATP5G1;PHF12;PORCN;EPHB2;OSM;CDKN1A;DLX1;SLC6A9;DLD;ID3;ETV5;ENTPD2
V$CEBPA_01	19/259	0.30976801869826	0.56010694380527	#VALUE!	1.12759504754598	0	PDGFB;SPTLC2;MSH5;USP5;MAOA;SOX11;MXI1;ARRDC3;TCF7L1;ARNT;FOXP2;TRIM37;DLX1;TNFSF11;SALL1;BCL6;ID3;FBXO11;TOB1
YGACNNYACAR_UNKNOWN	1999-08-01	0.31157661963719	0.56010694380527	#VALUE!	2.54166573344447	0	DUSP3;GSC;ZHX2;TLE3;G3BP2;UBE2H;RIMS2;OGDH
GCGSCMNTTT_UNKNOWN	1971-06-01	0.31454793003049	0.56215125687664	#VALUE!	5.40436004923653	0	BCLAF1;ATOH1;MCM7;TARDBP;PHF12;AP4M1
V$EVI1_01	2017-02-01	0.31668437184281	0.56249518427309	#VALUE!	18.03506709904234	0	VAMP3;TOB1
V$PAX5_01	12/158	0.32141624377327	0.56719123624552	#VALUE!	1.90128298668388	0	CTNNBIP1;HIC2;DLX1;UBTF;RFX4;PACSIN3;HOXC13;LIG1;PHF15;CREB3L2;RORA;RAPGEFL1
YWATTWNNRGCT_UNKNOWN	1972-06-01	0.32527013191648	0.56719123624552	#VALUE!	5.53378520310389	0	CUL3;GSC;ATF3;MAP2;SNAP25;GNAT2
AACYNNNNTTCCS_UNKNOWN	8/101	0.32965310625619	0.56719123624552	#VALUE!	2.53876330682481	0	SREBF1;ATF5;DLX1;MPP2;COX7B;RPL23A;KPNB1;MARS
V$IRF2_01	10/130	0.33006753874008	0.56719123624552	#VALUE!	2.12074955294217	0	OSM;DDX58;DLX1;ATF3;RFX4;USP5;TGFB3;RAPGEF6;RIMS2;PROX1
TCANNTGAY_V$SREBP1_01	34/488	0.33129433557733	0.56719123624552	#VALUE!	0.99453091665586	0	PDGFB;TOLLIP;ATP6AP1;STX4A;UBE2V1;NFIX;SYNGR1;SRC;SMNDC1;ATF2;APP;CUL5;XYLT2;CAMK2D;RAPGEF6;CREB3L1;ILVBL;BCL9L;BCL7A;ASXL2;WDFY1;SWAP70;SLC3A2;TOPORS;PTGFR;PCM1;RPL28;MMAA;LAMP1;DUSP3;DLX1;IGF2R;TOP3A;PDCD6IP
V$STAT_01	19/263	0.33205360300987	0.56719123624552	#VALUE!	1.16577343774089	0	SSBP4;BCLAF1;RFX4;RPS15A;HOMER2;ZFP36L1;AKT1;OSM;PLSCR1;TNFSF11;ARF3;PHF15;RAB11B;BCL6;ASPH;TNIP2;ETV5;ABCC5;PNMA1
V$AP1_Q2_01	20/278	0.33260825919719	0.56719123624552	#VALUE!	0.91995362147071	0	LIMK2;UBE3A;TFE3;GJB3;RPL23A;HOMER2;VASP;SRC;EPHB2;GPR3;STARD13;TTC1;CDKN1A;DYSF;CXCL14;RIT1;PSMD4;AKAP1;AXIN2;LMOD3
ACCTGTTG_UNKNOWN	12/160	0.33583489565504	0.57026811921479	#VALUE!	2.05067725155039	0	CSNK1A1;YPEL1;MCM7;SLC7A3;RAB5C;MRC2;UCHL1;ZHX2;RAPGEF6;MKNK2;AHI1;AP4M1
V$STAT5A_02	11/146	0.34090139760218	0.57568197446319	#VALUE!	2.14111549572032	0	SREBF1;ATF4;PPP1R16B;GPRC5C;CYP46A1;DARS;ARF3;PDK4;BCL6;PIK3R1;FZD6
V$ELF1_Q6	18/250	0.34295604286336	0.57597823089107	#VALUE!	1.58583812794277	0	DPP3;RPL17;LIMS1;TBC1D8;CREB3;GRB2;RELA;MSH5;TFE3;ABI3;MYADM;TGFB1;CDKN2A;CNOT6L;PRKRIP1;MARCKS;PPP3CA;ACSL5
YAATNANRNNNCAG_UNKNOWN	1974-06-01	0.34685159195791	0.57934611953732	#VALUE!	5.69519424353121	0	FGFR2;TEAD1;NFYC;GNAS;TRERF1;FOXP2
V$AR_03	1960-05-01	0.35010949447082	0.58161821168187	#VALUE!	6.65321870275824	0	CXCL14;ITGA6;ADNP;BCL6;DNAJB4
V$NFKB_Q6_01	17/237	0.35447508803457	0.5856960349466	#VALUE!	1.89000753440299	0	PTPRJ;MAG;CREB1;NFKBIB;TFE3;ALG6;UBE2H;MSC;TOP1;UACA;IL12A;FBXL12;BCL3;BAZ2B;SNAP25;SMPD3;DUSP6
CTGYNNCTYTAA_UNKNOWN	1990-07-01	0.36276731160885	0.59618327618291	#VALUE!	3.9391333016119	0	BRPF1;DAB2IP;KCNN2;STAG3;PELI2;ABI1;PTMA
V$E12_Q6	19/270	0.37193538654884	0.60787453130863	#VALUE!	1.07168348617228	0	CNNM2;PTPRJ;GRB2;SELL;TGFB3;FGF11;SMAD3;KCNK12;CANX;TPM3;CCNL2;PLCB3;CXCL14;ITGA6;PACSIN3;FYN;GNAS;NEDD4L;ADAM12
TGATTTRY_V$GFI1_01	21/301	0.37631855841637	0.6118919796001	#VALUE!	1.05498673043051	0	CDX2;GALNT7;USP5;ZHX2;RXRG;TEAD1;LHFP;RIMS2;HERC1;PTEN;TRERF1;SRC;FOXP2;CCND1;FYN;SALL1;PRKRIP1;GOLGA1;SNAP25;CASQ2;GFRA3
V$HFH4_01	15/211	0.37965072600042	0.61246265515004	#VALUE!	2.06733341249648	0	UBE3A;PPARG;ZHX2;TEAD1;DRG1;UBE2H;FOXP2;ATOH1;CCND1;HOXA4;GOLGA1;SCG3;BCL6;TMOD4;FBXO11
V$ER_Q6	20/287	0.38266275846851	0.61246265515004	#VALUE!	0.97016961554212	0	CNNM2;PDGFB;MXI1;DAXX;MYADM;TPM3;GPR3;ZFP36L1;GAD2;ATOH1;DUSP3;SEMA4G;SLC7A3;TRPS1;KCNN2;BCL6;GNAS;ABL1;DNAJB4;HCN4
GTTNYYNNGGTNA_UNKNOWN	1992-07-01	0.38266426904154	0.61246265515004	#VALUE!	3.89453365423315	0	OSM;SMARCAD1;RAB36;RFX1;KCNK12;TRERF1;MAPRE3
V$FAC1_01	16/227	0.38563875416108	0.61401702935258	#VALUE!	2.03239338909766	0	CSNK1A1;KLF7;ACADSB;NFIX;FGF12;PDCD4;SLC7A3;GTF2A1;ROBO1;DYRK1B;RFX1;PDGFRB;GNAS;SEMA3A;FBXO11;PNMA1
V$NERF_Q2	18/258	0.39022621588034	0.61486265089456	#VALUE!	1.55740141920189	0	DPP3;FGFR2;LYN;CREB3;USP5;ZHX2;JAG1;TOPORS;RBBP7;STARD13;ARHGAP20;UBTF;FCGR2B;SALL1;TGIF2;ZFP276;NFATC3;AGL
V$CHOP_01	17/243	0.39113164410521	0.61486265089456	#VALUE!	1.89757087878368	0	ADSS;CEBPB;SLC16A11;FGF11;ZHX2;DACH1;ETF1;TRERF1;ITPR1;HMOX2;ATF3;DYRK1B;KCNN2;WHSC1L1;RNF121;FBXO11;TOB1
ACTWSNACTNY_UNKNOWN	8/108	0.39396997599273	0.61486265089456	#VALUE!	2.84220353055189	0	XPO1;BCKDK;TRPS1;LIG1;SOX2;TOP3A;DHX30;FYCO1
V$STAT3_02	11/153	0.39486107488387	0.61486265089456	#VALUE!	2.45422204626357	0	EGR1;UBTF;ARF3;YY1;KAZALD1;KCNN2;ZHX2;HS6ST3;NFAM1;BCL7A;KPNB1
V$CREB_Q3	18/259	0.39620023997284	0.61486265089456	#VALUE!	1.57570469460003	0	SMARCAD1;DNM3;GSC;STX4A;TGFB3;JAG1;SREBF2;CCND1;PACSIN3;CDKN2C;PHF15;PSMB2;GGPS1;VPS4B;TPR;ETV5;THOC1;BTBD11
YNGTTNNNATT_UNKNOWN	26/382	0.40179304133726	0.6204008421656	#VALUE!	1.25239706027474	0	ACADSB;APEX2;LIMK2;GABRA4;OSBPL9;SOX2;ZHX2;NFIX;MXI1;CDC25A;ITPR1;STARD13;FOXP2;HIC2;NOTCH2;HOXC12;KAZALD1;BTG3;TMOD4;POU3F1;SEMA3A;AXIN2;PLCB1;PIK3R1;POP7;TOB1
V$CHX10_01	16/230	0.4047129217852	0.62177699512363	#VALUE!	2.26202924513033	0	GPRC5C;IRX2;MAOA;TLE4;ATP5G1;ELMO2;FOXP2;ZFP36L1;HOXC12;CDH20;DLX1;CDKN2C;FYN;BCL6;DNAJB4;RAPGEFL1
V$TITF1_Q3	17/246	0.40963127184662	0.62619443800992	#VALUE!	1.99054726974271	0	CNNM2;KLF8;SLC6A11;RBM3;TGFB3;TLE3;UBE2H;MXI1;HERC1;ITPR1;GPS2;ZDHHC14;MAZ;PHF15;PTBP2;CRY1;LMOD3
V$NKX62_Q2	17/247	0.41581282032775	0.63248947608167	#VALUE!	2.04647880447573	0	IER3;XPO1;TGFB3;TLE3;NFIX;DACH1;DLX1;KCNS1;ATOH1;HOXA4;CDKN2C;PELI2;BCL9L;MARCKS;PHF5A;ETV4;PNMA1
YATTNATC_UNKNOWN	26/386	0.42166024568893	0.63428609887753	#VALUE!	1.33991391369494	0	PTPRJ;E2F1;SOAT2;NUDT2;RFX4;KIF5A;SOX2;TLE4;NFIX;DACH1;MXI1;TRERF1;STARD13;FOXP2;APP;LAMB2;RAB43;GOLGA1;CAMK2D;MARCKS;BCL9L;LRP8;SEMA3A;AXIN2;CRY1;DNAJB4
TAANNYSGCG_UNKNOWN	1981-06-01	0.4228931140288	0.63428609887753	#VALUE!	5.73050777148364	0	B4GALT1;PHF15;PPP1R12A;MATR3;ATF2;PIGN
V$MMEF2_Q6	19/279	0.42423703187567	0.63428609887753	#VALUE!	1.30426704156602	0	B4GALT1;GSC;LYN;HIST1H1B;UBE3A;TLE3;MXI1;RIMS2;FOXP2;PPP1R16B;CYB561D1;PACSIN3;HOXA4;SALL1;BCL6;BCL9L;ASPH;SEMA3A;EHD1
V$PEA3_Q6	18/264	0.42618819326502	0.6356529500522	#VALUE!	1.57307476076944	0	DPP3;PRF1;ESRRA;LTBR;ZDHHC5;SELL;UNC93B1;MAPKAPK2;MARK1;PLCB3;ARHGAP20;CDKN2C;ARF3;KAZALD1;LRMP;GRCC10;ACSL5;CREBL2
V$LXR_Q3	1982-06-01	0.43370880388069	0.64317757367711	#VALUE!	5.9132251230055	0	HPCAL4;PHF15;MAPKAPK3;ACSL3;ETV4;SPOP
TGANNYRGCA_V$TCF11MAFG_01	21/312	0.43713096238959	0.64568983119234	#VALUE!	1.23853688450172	0	SLC22A18;SPTLC2;CRYGN;UFD1L;EIF5;UCHL1;PPARG;FGF11;NEDD9;ARRDC3;RBBP7;CD2AP;VASP;TPM3;FOXP2;YWHAG;AAK1;PSMB2;BCL6;GADD45A;TOB1
V$RORA1_01	17/251	0.44057306324184	0.64765296826677	#VALUE!	2.03403533359451	0	KIF5A;CREB1;ATP5G1;VASP;TTL;TAB3;CHST1;TPM3;ZFP36L1;SYNE1;UHRF2;NRL;PSIP1;FBXO30;PHF5A;ASPH;NFATC3
V$NFAT_Q6	17/252	0.44676405299049	0.65080053542561	#VALUE!	2.0004564086242	0	PTOV1;LIMS1;PDGFB;ZHX2;TGFB3;PCDH12;TEAD1;TGFB1;TAB3;FOXP2;GTF2E1;TRPS1;ZBTB5;MARCKS;RBM14;CRY1;ETV5
V$EVI1_06	2023-02-01	0.44696088974581	0.65080053542561	#VALUE!	17.84082819052828	0	IL17B;MAP2
V$CDX2_Q5	18/268	0.45023566121973	0.65246917335153	#VALUE!	1.58073680356004	0	DARS;TLE4;JAG1;PMF1;RIMS2;GMPR;TRERF1;TAB3;HOXC12;DLX1;CYB561D1;ROBO1;HECTD2;PPP1R12A;TMOD4;SNAP25;TOB1;PNMA1
V$SPZ1_01	16/238	0.45578983001587	0.65641958700725	#VALUE!	2.45778284144091	0	XPO1;MRC2;HIRA;ADNP;PHF12;EPHB1;TPM3;IL17B;ATF3;MAZ;GTF2A1;SMARCC1;KCNN2;WHSC1L1;BCL7A;KPNB1
V$GR_01	14/208	0.46189310867892	0.66205152232868	#VALUE!	2.55288812448266	0	UBE3A;GRB2;RBM3;ADNP;G3BP2;PCDH8;RBBP7;PROX1;CDKN1A;ITGA6;CXCL14;RNF38;BCL6;SEMA3A
V$CDPCR1_01	9/131	0.46385387844324	0.66280286127204	#VALUE!	2.94549471116395	0	EGR1;MAG;KCNS1;ADAM10;RFX4;TBX3;TLE4;FGF12;PIGN
V$TTF1_Q6	18/271	0.46824667170742	0.66597496463259	#VALUE!	1.56107802561679	0	KLF7;DAB2IP;ERH;CDX2;CREB1;HPCAL4;EZH2;ADNP;TEAD1;MXI1;COL5A3;FOXP2;DLX1;MAZ;PTRF;IGF2R;PTBP2;ALG12
V$MEF2_03	16/241	0.4748957860032	0.67231204808305	#VALUE!	2.4459212273271	0	LYN;RFX4;CREB1;FGF12;ASB16;FOXP2;ATF3;SIPA1L1;DYRK1B;AAK1;RHOB;POU4F1;BCL9L;FBXW11;CASQ2;FBXO11
RGAGGAARY_V$PU1_Q6	34/522	0.47759455523226	0.67302405139626	#VALUE!	1.49644562851943	0	DHH;CDX2;TBC1D8;RAB5C;TFE3;ABI3;RBM6;ABI1;RORA;LTC4S;SRC;STARD13;TPM3;CNOT6L;PSIP1;SCG3;DHX30;PTPRJ;SSBP4;ESRRA;CREB3;LYN;MSH5;CDC5L;ETF1;VASP;RPL28;TNFSF11;FYN;LRMP;TNK1;SRP72;ID3;FBXO11
V$POU1F1_Q6	16/242	0.48124581437624	0.67352439317954	#VALUE!	2.47428109344284	0	DLST;SEPHS1;CYP46A1;TLE3;RRAGA;FGF12;JAG1;EN2;RORA;FOXP2;DLX1;TRPS1;MAP2;SLC37A2;PIAS1;CASQ2
CTGCAGY_UNKNOWN	51/789	0.48331553706404	0.67402659982755	#VALUE!	1.56821443657389	0	XPO1;PDGFB;HIRA;FGF11;FGF12;PLCB3;APP;GTF2A1;VPS4A;RHOB;LMOD3;EGR1;LIMK2;ZDHHC5;ADNP;HERC1;GMPR;ARRDC3;PDGFRB;TGIF2;RAPGEFL1;GANAB;SOX2;NFIX;ZFP36L1;CAMK2D;BCL9L;AXIN2;ETV5;EWSR1;ETV4;PIK3R1;ESRRA;HAPLN4;PHF12;COTL1;RPL28;SH3BGRL;DUSP3;ATF4;RGS2;EAF1;FYN;SALL1;TRPS1;ARF3;WHSC1L1;PHF15;KCNN2;DNAJB4;APBB2
V$HNF4_01	18/275	0.49216004210741	0.68411361862096	#VALUE!	1.51419374795487	0	DAB2IP;CDX2;SLC22A18;SLC25A4;CREB1;PPARG;SYT6;AKAP11;SLC7A7;DUSP3;RNF103;ARCN1;RAPGEF6;CREB3L2;RHOB;PTBP2;SNAP25;GOLGA4
V$STAT6_01	18/276	0.49811166592867	0.68926061222183	#VALUE!	1.48839922038382	0	SCN2B;RELA;PCDH8;ARRDC3;PTMA;TNFSF11;HOXA4;FYN;MAPK14;TRPS1;HECTD2;WAC;MARCKS;PELI2;NEDD4L;AKAP1;TOB1;TRAF3
YCATTAA_UNKNOWN	37/575	0.50342403590379	0.69255099041098	#VALUE!	1.51347301344749	0	DPF2;CDX1;LIMS1;SLC5A1;ATP5G1;TCF7L1;PPP1R16B;CYB561D1;CDKN2B;PACSIN3;ROBO1;HAND2;CREB3L1;CDC6;GSC;RELA;MSH5;ZHX2;DOCK9;MPP5;TLE4;ETF1;KCTD5;TRERF1;MARK1;FOXP2;SPAG7;SEMA4G;RNF4;CXCL14;HOXC13;TRPS1;HIPK3;PHF15;ATP5C1;ID3;DUSP6
V$USF_Q6_01	16/246	0.50651203371042	0.69341159100378	#VALUE!	2.37801397339659	0	SEPT3;LTBR;ADAM10;PPM1A;IQGAP2;TAF6L;RPS2;PTMA;LAMP1;HOXC12;GTF2A1;IGF2R;NPM1;TGIF2;GNAS;EWSR1
V$PXR_Q2	17/262	0.50829117376754	0.69394763812807	#VALUE!	1.97766383600741	0	KLF7;DARS;MPP2;RAB5C;FGF11;SMAD3;DRG1;SYNGR1;RPS6KA5;APP;CHST10;MACF1;HOXC13;PHF15;ETV5;LMOD3;ETV4
V$CREBP1_Q2	17/263	0.5143747220067	0.69913903456787	#VALUE!	1.93340253593595	0	EGR1;DLST;ING3;CEBPB;OSBPL9;PPM1A;AHI1;RCE1;CD2AP;GPR3;DDX3X;GTF2A1;TGIF2;GNAS;ID3;SNAP25;SCAMP5
GTCNYYATGR_UNKNOWN	8/122	0.52169704997365	0.70596090868398	#VALUE!	3.23969569506705	0	AP1S1;GDF1;CRYAB;SALL1;HPCAL4;MYCBP;RAPGEFL1;THADA
V$TAXCREB_02	2027-02-01	0.5257467050966	0.70831369280048	#VALUE!	17.09693580537924	0	JAG1;RAPGEFL1
YTAAYNGCT_UNKNOWN	10/155	0.53238900723672	0.71256432627971	#VALUE!	3.15034443088837	0	ZFP36L1;PPP1R16B;ATF3;LIMK2;STIM2;LUC7L2;PELI2;VAMP3;RHOC;PTGFR
V$GATA1_04	16/251	0.53768423953049	0.71763204212004	#VALUE!	2.48131079400695	0	CEBPB;UBE3A;BSN;UBE2H;RORA;NEUROG3;FOXP2;HOXC12;SYNE1;SPATS1;TRPS1;ID3;DNAJB4;KIRREL2;FBXO11;CREBL2
V$AP1_Q2	17/268	0.54449791997499	0.72402868751556	#VALUE!	1.95519868331627	0	UBE3A;FGF11;GJB3;FGF12;PORCN;DCTN2;AP2A2;MAP2;RAPGEF6;PDGFRB;AXIN2;ETV5;MAPRE3;GADD45A;GOLGA4;FBXW11;TOB1
V$PAX2_01	1961-04-01	0.55194103512916	0.73075562534379	#VALUE!	8.41923550931647	0	TAF11;ACADSB;RBM3;FOXP2
V$NFKB_C	17/270	0.55638682345484	0.73189940510262	#VALUE!	1.9214366744709	0	PTPRJ;SMARCAD1;MAG;BCKDK;NFKBIB;TFE3;STX4A;ZHX2;ALG6;MSC;TOP1;UACA;BCL3;RAD18;PPP3CA;SNAP25;SMPD3
V$CDPCR3HD_01	15/240	0.56838765808077	0.74589434170959	#VALUE!	2.81098478089271	0	MAG;ADAM10;TBX3;RFX4;GRB2;NFIX;TAB3;SREBF2;KCNS1;YWHAG;PEX1;ROBO1;FYN;PHF15;CAMK2D
V$NF1_Q6	17/273	0.57401927259438	0.7472627052294	#VALUE!	1.84358885881924	0	MPP2;SOX2;FGF11;ALDH3B1;EPHB2;RPS6KA5;PPM1D;GOT1;LAMB2;AAK1;SALL1;ARCN1;ZBTB5;TGIF2;NFATC3;ETV4;HIP1
TAAYNRNNTCC_UNKNOWN	11/177	0.57733566025142	0.7472627052294	#VALUE!	3.20421633602839	0	ATF3;MAP2;HECTD2;MARCKS;BANP;SYT6;ID3;ALX4;RAPGEFL1;SNAP25;ELMO2
V$CDP_01	1996-06-01	0.57850735377484	0.7472627052294	#VALUE!	4.62828203554127	0	EGR1;CCND1;FYN;NFIX;FGF12;PTMA
V$OCT1_B	17/274	0.57983880019695	0.7472627052294	#VALUE!	1.86987162148265	0	ESRRA;CDX2;LYN;HPCAL4;SOX2;ZHX2;FGF12;PTEN;SREBF2;SH3BGRL;NRL;RHOB;GRCC10;EAF2;ID3;UBE2S;DUSP6
V$CRX_Q4	17/276	0.59138465914198	0.75840752312559	#VALUE!	1.8220273918517	0	AGA;SOAT2;MSH5;TLE4;EFS;NFIX;TKT;RORA;VASP;NOTCH2;SYNE1;TNFSF11;CDKN2C;KHSRP;GRLF1;MERTK;ETV5
V$MAZ_Q6	12/196	0.59686933217829	0.76214356664028	#VALUE!	3.07655814051772	0	CTNNBIP1;PTPRJ;PLCB3;HDAC1;PACSIN3;NFYC;WAC;DNAJB12;NEUROG3;PROX1;EPHB2;TPM3
V$CP2_02	16/261	0.59802782308968	0.76214356664028	#VALUE!	2.26204611868865	0	DHH;GPRC5C;LYN;KIF5A;CREB1;ADNP;TRERF1;ALDH3B1;STARD13;FOXP2;PPP1R16B;YWHAG;RNF121;MAPRE3;SCAMP5;DUSP6
V$STAT5A_01	16/262	0.60388045518038	0.76641556734074	#VALUE!	2.22219810744598	0	BCLAF1;RFX4;ELL;CTPS;SCN3B;OSM;PLSCR1;TNFSF11;ARF3;PHF15;RAB11B;BCL6;POU4F1;HCN4;ETV5;ABCC5
V$PR_01	9/151	0.62632648052133	0.79162501558675	#VALUE!	3.4925695357083	0	PDGFB;ITGA6;GRB2;RBM3;RNF38;ADNP;BCL6;PCDH8;PROX1
V$IPF1_Q4	16/267	0.63256497095675	0.7962265445513	#VALUE!	2.11411728850808	0	GSC;RAB5C;ATP6AP1;MPP5;TLE4;NFIX;SREBF2;STARD13;CCND1;DOCK1;CDKN2B;XYLT2;RNF24;BCL6;PELI2;STK39
V$SRY_01	14/235	0.63702313176699	0.79837594496861	#VALUE!	3.03005957357733	0	NOX4;RFX4;TEAD1;MXI1;PDCD4;CRY2;SEMA4G;CDKN2C;ATF7;GGPS1;HECTD2;ZZZ3;CREBL2;DUSP6
V$RSRFC4_Q2	13/219	0.63972724844387	0.7986818804401	#VALUE!	3.22397174583031	0	LYN;TGFB3;ZHX2;FGF12;ASB16;CUL3;ATF3;TRPS1;BCL9L;POU4F1;ASPH;FBXW11;CASQ2
V$ICSBP_Q6	15/254	0.65182990892151	0.80596595347126	#VALUE!	2.70787346272289	0	LGALS8;NFKB1;MXI1;ITPR1;CHST1;TOP1;CYB561D1;CXCR4;CDKN2C;CASP7;SOS1;PHF15;RAPGEF6;LRMP;POU4F1
CCANNAGRKGGC_UNKNOWN	7/121	0.65283749478708	0.80596595347126	#VALUE!	3.78008456717242	0	CIAO1;YY1;KAZALD1;PCDH12;RORA;PTMA;PIK3R1
V$HNF4_DR1_Q3	16/271	0.65476516285267	0.80596595347126	#VALUE!	2.06816172519554	0	ESRRA;CDX1;DAB2IP;FGFR3;MOBP;RAB5C;FAM20C;CLCNKA;DNAJB12;DCTN2;DUSP3;GTF2I;RQCD1;SNAP25;LMOD3;GOLGA4
V$ZIC2_01	15/255	0.65746093608324	0.80766243250306	#VALUE!	2.6615862613951	0	CRYAB;SLC5A1;FGF12;PHF12;TRERF1;ZFP36L1;RPS6KA5;CTNNBIP1;SLC25A11;PPP1R16B;YWHAG;MACF1;GNAS;LRP8;DHX30
CAGNWMCNNNGAC_UNKNOWN	1988-05-01	0.66219639546842	0.81023231621186	#VALUE!	6.22154318120989	0	SCN3B;SYT6;RPL4;COL5A3;PAQR4
V$P300_01	15/257	0.66857663203599	0.81456315228379	#VALUE!	2.6129387648099	0	DPP3;LTBR;TFEB;ZHX2;FGF12;CANX;EPHB1;SREBF2;STARD13;DLX1;CAMK2D;PPP3CA;PTBP2;SMPD3;GFRA3
ATCMNTCCGY_UNKNOWN	1954-03-01	0.67238002456052	0.81456315228379	#VALUE!	10.73378607138707	0	ATF5;ATF4;RBL1
V$HNF6_Q6	14/243	0.68311602390849	0.81986713212036	#VALUE!	3.09369595754425	0	SLC6A9;SLC12A2;SALL1;ZHX2;TLE4;NFIX;SYT6;ABI1;SEMA3A;ARRDC3;PIK3R1;ETV4;FBXO11;TOB1
ARGGGTTAA_UNKNOWN	7/125	0.68428703611669	0.81986713212036	#VALUE!	3.80531858456543	0	PDGFB;CDKN2C;TRPS1;CREB1;PEX13;SREBF2;HADHB
ACAWYAAAG_UNKNOWN	6/108	0.68606605463783	0.81986713212036	#VALUE!	4.15837559443532	0	CDX1;GSC;ARHGAP20;ROBO1;SMARCC1;PCDH8
V$HNF4ALPHA_Q6	16/277	0.68670579794316	0.81986713212036	#VALUE!	2.05498168703792	0	RPP21;PDGFB;RAB3D;CLCNKA;MPP5;MXI1;DOCK3;SLC7A7;CSNK2A2;DUSP3;RNF103;SMARCD2;PHF15;RQCD1;STK39;GOLGA4
V$EFC_Q6	16/278	0.69186244850047	0.82351782705008	#VALUE!	2.0651381627729	0	RPP21;RFX4;SOX2;SYT6;EN2;ZFP36L1;YWHAG;NDUFS4;HOXA4;PHF15;BCL6;GRCC10;KIRREL2;DHX30;AKAP1;TRIM39
GGAANCGGAANY_UNKNOWN	6/110	0.70211995021316	0.83249425431464	#VALUE!	4.13130912614354	0	ZDHHC5;G3BP2;GGA1;RIC3;TRIM39;RPL28
V$SMAD4_Q6	14/248	0.71014449799732	0.8387641180585	#VALUE!	3.05685463205994	0	YPEL1;KLF7;GDF1;TRPS1;CREB1;KCNN2;PHF12;RORA;PTBP2;PPP3CA;SNX12;ETV4;EPHB1;TRAF3
V$IK3_01	13/232	0.71490385288069	0.84114407258323	#VALUE!	3.37141864397926	0	EGR1;MAG;XPO1;SLC6A9;SALL1;RAB11B;MKNK2;VAMP3;TGIF2;SEMA3A;JAG1;KIRREL2;BAZ2B
AACWWCAANK_UNKNOWN	8/147	0.71817591533286	0.84130238180946	#VALUE!	4.05437951627522	0	RPS6KA5;ZDHHC14;BCKDK;RAB5C;TOP3A;DACH1;NFATC3;FOXP2
V$LMO2COM_02	14/250	0.72055222620168	0.84130238180946	#VALUE!	3.0577305573181	0	CNOT3;STARD13;FOXP2;RAB43;MTCH2;FYN;SALL1;ATP6V0A1;BCL6;RAP1B;ABL1;KIRREL2;GFRA3;TOB1
V$AP3_Q6	14/251	0.72566786930873	0.84130238180946	#VALUE!	3.04088080975942	0	DPF2;SEPHS2;CXCL14;RALBP1;TRPS1;IRX2;WHSC1L1;UBE2V1;PCDH8;PPM1L;RORA;PTGFR;MMAA;FOXP2
V$MAF_Q6	15/268	0.72601787924504	0.84130238180946	#VALUE!	2.49676359603224	0	HMGB3;SOX2;ZHX2;TFEB;CDC5L;RORA;PHF12;TRERF1;ITPR1;FOXP2;RASSF3;CREB3L2;VAMP3;SNAP25;KPNB1
V$AFP1_Q6	15/270	0.73575835629764	0.84937829079181	#VALUE!	2.39614308189945	0	ASXL2;ZHX2;FGF12;PMF1;TRERF1;PROX1;EPHB2;DLX1;ATF3;PACSIN3;HOXA4;PELI2;MRPL48;AGL;DUSP6
V$FOXM1_01	14/254	0.74065793719205	0.85182610787753	#VALUE!	3.04699272971154	0	FSTL3;TGFB3;TLE4;FOXP2;NPHP3;DLX1;CDKN2C;BCL6;SEMA3A;SNAP25;LMOD3;CASQ2;GFRA3;MARS
TTTNNANAGCYR_UNKNOWN	7/134	0.74813508771435	0.85542127444238	#VALUE!	4.09618426229766	0	SLC12A2;HIST1H1B;USP47;PPP3CA;MXI1;KCNK12;STARD13
GGARNTKYCCA_UNKNOWN	1980-04-01	0.74936578201559	0.85542127444238	#VALUE!	8.42348312323262	0	XPO1;PPM1D;SLC6A9;ETV4
WTTGKCTG_UNKNOWN	30/528	0.75996307245419	0.86429937553695	#VALUE!	2.33469653839518	0	XPO1;SEPT3;SLC16A11;PPARG;TGFB3;RORA;PEX1;GTF2A1;CWF19L1;DNAJC12;RAPGEF6;SEMA3A;CDC42EP4;KPNB1;PIK3R1;ETFA;DAB2IP;KLF7;ERH;SLC25A4;ZDHHC5;PDXP;ADNP;FOXP2;CDKN1A;PTRF;PARD6G;RBM14;AKAP1;DUSP6
V$HNF1_Q6	14/259	0.76443760111508	0.86617421346311	#VALUE!	2.90005803850267	0	EGR1;SLC12A2;SLC5A1;MSH5;FAM20C;TLE4;NFIX;RORA;FOXP2;DLX1;SEMA4G;SEMA3A;AXIN2;PNMA1
V$AREB6_02	14/260	0.76901156620552	0.86814749555062	#VALUE!	2.83776899565517	0	ING3;ZHX2;AHI1;PROX1;ATF2;SLC6A9;RQCD1;BCL6;PPP2R4;POU4F1;SEMA3A;AXIN2;GADD45A;PIK3R1
V$OCT1_04	13/245	0.77950563599125	0.87676505479383	#VALUE!	3.45045034048556	0	SH3BGRL;NOTCH2;CCND1;ATOH1;DLX1;XYLT2;BCL6;NFIX;GRCC10;SYT6;PTEN;PNMA1;FOXP2
TTANWNANTGGM_UNKNOWN	1965-03-01	0.78250254464909	0.87691784254093	#VALUE!	10.65630726615512	0	CSNK1A1;RPL27A;TPM3
V$IRF1_Q6	14/264	0.78669902850203	0.87840893346402	#VALUE!	2.79990065202417	0	CDX1;SOX11;FGF12;PTMA;PROX1;OSM;DLX1;PPM1D;RPS19;FCGR2B;SIPA1L1;PIAS1;EHD1;GFRA3
V$MEIS1AHOXA9_01	6/124	0.7987369840307	0.88861301490167	#VALUE!	4.4193998199576	0	CDKN2C;ARF3;TLE4;TCF3;PIK3R1;TCF7L1
V$MEF2_Q6_01	13/251	0.80560970130677	0.89022078271775	#VALUE!	3.31501807720624	0	B4GALT1;LYN;FGF12;RIMS2;FOXP2;CIAO1;PPP1R16B;HIPK3;AAK1;RHOB;ASPH;SNAP25;CASQ2
V$NKX25_02	14/269	0.80744332005068	0.89022078271775	#VALUE!	2.62807960875302	0	CNNM2;FLRT2;GJA1;RORA;ARRDC3;FOXP2;GNG8;DLX1;ATOH1;CXCL14;NRL;ATF7;DNAJB4;FBXW11
V$ZIC1_01	14/270	0.81141140777685	0.89298957444741	#VALUE!	2.58354454600198	0	PDGFB;CRYAB;FSTL3;LEF1;RORA;PHF12;TRERF1;YWHAG;CYB561D1;SALL1;BCL6;TGIF2;LRP8;DHX30
V$HMGIY_Q6	13/254	0.8177892927335	0.89350572768292	#VALUE!	3.22335317181315	0	TNFSF11;RELA;AAK1;MRC2;HECTD2;WAC;BCL6;RPL23A;NFIX;VAMP3;NEDD4L;PTBP2;DUSP6
V$AML1_01	14/272	0.81916838329168	0.89350572768292	#VALUE!	2.49562419604225	0	DNM3;SCN2B;SCN3B;MATN1;ARNT;NOTCH2;SLC6A9;GTF2A1;ARF3;NUCB2;SLC37A2;ID3;CRY1;ACSL5
V$GATA1_05	15/290	0.82073426976212	0.89362363652608	#VALUE!	2.34860581671422	0	ESRRA;CEBPB;EGFL7;UBE3A;TLE3;RRAGA;SMAD3;NEUROG3;FOXP2;SPATS1;TRPS1;USP47;TGIF2;POU4F1;ID3
V$STAT5B_01	13/258	0.83313943620296	0.90391942370339	#VALUE!	3.10005615160328	0	OSM;AKT1;PLSCR1;TNFSF11;ELL;ARF3;POLDIP3;RAB11B;BCL6;POU4F1;HCN4;HOMER2;ETV5
V$MEIS1BHOXA9_01	7/150	0.83784601420237	0.90581941217999	#VALUE!	4.45973117674285	0	HOXC12;ARF3;COPS3;ADNP;TLE4;TCF3;PIK3R1
YNTTTNNNANGCARM_UNKNOWN	1973-03-01	0.84181417378395	0.90630660776838	#VALUE!	9.85062395066403	0	CDX2;FGF12;ETV5
V$MIF1_01	9/189	0.84609649937249	0.90630660776838	#VALUE!	4.06927788720744	0	SREBF1;BBS2;PLCB3;PHF15;TGFB3;NEDD9;MYCBP;DHX30;TRIM39
V$ER_Q6_01	14/280	0.84784830888653	0.90630660776838	#VALUE!	2.47443281472522	0	APEX2;PCDH8;PHF12;ATP5G1;TPM3;GPR3;SLC6A9;UHRF2;CDKN2C;TRPS1;RHOB;BCL6;FBXL14;PHF5A
TTANTCA_UNKNOWN	55/982	0.85141612165399	0.90768362186765	#VALUE!	2.65596531459208	0	E2F1;CDX2;SCN3B;FSTL3;PRDX4;FGF12;CDH20;CDKN2C;RAPGEF6;SEMA3A;GOLGA4;PTPRM;KIF5A;RELA;TRERF1;PROX1;CTNNBIP1;CIAO1;PPM1L;TXNRD1;PIAS1;AKAP1;CASQ2;FBXO11;UBE3A;ELL;POLR2K;RPL27A;RRAGA;NFIX;MAPKAPK2;TCF7L1;CAMK2D;PPP1R12A;NEDD4L;EWSR1;ASXL2;CEBPB;RFX4;CYP46A1;HOMER2;TAB3;FOXP2;DLX1;DNAJB9;ULK1;MAPK14;SALL1;TRPS1;POLDIP3;MAP2;WHSC1L1;FBXO30;ABL1;DUSP6
V$GABP_B	13/266	0.86088048013621	0.91459226052599	#VALUE!	2.80627950003008	0	ASXL2;ZDHHC5;RAB5C;SUV39H1;EXOSC3;CIAO1;IDH3G;CD2BP2;AAK1;RAB11B;TOMM22;TRIM39;AGL
V$GNCF_01	1978-03-01	0.87131816072441	0.92248364857351	#VALUE!	9.57668502983759	0	HOXC13;TRPS1;AAK1
V$AML_Q6	13/272	0.87921543949328	0.92692909431474	#VALUE!	2.66039988067287	0	MAFG;IL17B;LIMK2;WHSC1L1;RBL1;ATP6V0A1;PTPRS;BCL6;ETF1;CRY1;KPNB1;PIK3R1;SREBF2
CAGNYGKNAAA_UNKNOWN	1980-03-01	0.88168827199013	0.92692909431474	#VALUE!	9.44161444809935	0	GAD2;HECTD2;DHX30
V$COUP_DR1_Q6	12/258	0.89153390505619	0.93420561333238	#VALUE!	3.28225909924699	0	ESRRA;APEX2;CXCL14;HOXC13;SALL1;RFX1;CLCNKA;SAP18;SMAD3;RQCD1;GOLGA4;DCTN2
V$NKX3A_01	11/244	0.90387634679006	0.94391175567684	#VALUE!	3.7782559013822	0	UHRF2;SALL1;PHF15;KREMEN1;SH3KBP1;GOLGA1;DHX30;PROX1;PNMA1;TOB1;FOXP2
V$HNF1_01	11/249	0.91599264289509	0.95255282334792	#VALUE!	3.68757882265481	0	EGR1;SOAT2;SEMA4G;HOXA4;MSH5;SLC5A1;FAM20C;TLE4;NFIX;SEMA3A;FOXP2
V$AP4_01	12/269	0.91836658825224	0.95255282334792	#VALUE!	2.88582983416834	0	DLX1;SEPT3;GSC;SOX11;SALL1;TLE3;PTPRS;POU4F1;STARD10;MAPRE3;SNAP25;BTBD11
V$HNF4_Q6	12/273	0.92663014731021	0.95788242883838	#VALUE!	2.72877732009176	0	ATF4;DUSP3;SPRY1;RAB3D;MOBP;TRPS1;CREB3L2;ILVBL;PROX1;TGFB1;TRAF3;FOXP2
V$ELK1_02	11/258	0.93456481922221	0.96283736837515	#VALUE!	3.2986905748107	0	FOXH1;UFD1L;ZDHHC5;ITGB1BP1;AAK1;ARCN1;RAB11B;GOLGA1;VMP1;SRP19;DHX30
V$CETS1P54_01	11/266	0.94799360844614	0.97340047232409	#VALUE!	3.03359252097451	0	DLST;EGFL7;ZDHHC5;ARF3;TFE3;RPL26;TOMM22;VMP1;MAPKAPK2;PNMA1;STARD13
V$NRF2_01	11/274	0.95894887339878	0.98136170182547	#VALUE!	2.69801094633848	0	DLST;CD2BP2;ZDHHC5;ARF3;FGFR1OP2;TOMM22;VMP1;DAXX;FYCO1;CHUK;AGL
V$PAX8_B	3/108	0.96601963920085	0.98418696861448	#VALUE!	5.19004165528964	0	PPM1A;ATP5G1;TRERF1
GATAAGR_V$GATA_C	12/304	0.96968615317267	0.98418696861448	#VALUE!	2.67700312380706	0	ZFP36L1;ROBO1;TRPS1;SALL1;MATN1;RAP1B;ADAMTS3;NFATC3;ITPR1;GFRA3;SLC7A7;TOB1
V$EVI1_03	1959-01-01	0.97568629840975	0.98858793541352	#VALUE!	11.84482358406193	0	ADAMTS3
V$AR_Q6	9/264	0.98516247693519	0.99490049153422	#VALUE!	3.20058983468935	0	SH3BGRL;SCN3B;RAPGEF6;CRY1;HCN4;SRPK1;RPL28;FOXP2;TPM3
V$COREBINDINGFACTOR_Q6	9/279	0.99134661658929	0.99785792441582	#VALUE!	2.78036589959747	0	MAFG;ARF3;SLC37A2;PPARG;TLE3;PTPRS;NFIX;ETF1;SREBF2
RYTGCNNRGNAAC_V$MIF1_01	1991-01-01	0.99667276966402	0.99870862670571	#VALUE!	7.70972827225609	0	BBS2
V$HAND1E47_01	7/292	0.99922457004794	0.99922457004794	#VALUE!	2.68211024364982	0	ZFP36L1;LAPTM4A;GPR19;SELL;CREB3L2;FBXL14;SPOP
V$NKX25_01	2/128	0.99707941198026	0.99870862670571	#VALUE!	4.95425615199381	-0.00640192861782	DLX1;TEAD1
V$CP2_01	22/266	0.1444899417671	0.39660783005577	#VALUE!	0.00745484873607	-0.00689429868163	DHH;PPP6C;PTOV1;DAB2IP;CEBPB;KIF5A;DOCK9;RBM6;SYT6;NDUFS4;LAMB2;ATF3;PAK2;ARF3;SALL1;KCNN2;PPP1R12A;CREB3L2;EED;GNAS;ETV5;EWSR1
RNCTGNYNRNCTGNY_UNKNOWN	1987-01-01	0.99573259104079	0.99870862670571	#VALUE!	8.7970743931268	-0.01136764845874	DUSP6
V$PPAR_DR1_Q2	9/268	0.98712428021075	0.99524207856774	#VALUE!	3.07688970564747	-0.01467453737248	ESRRA;CDX1;CDX2;CXCL14;NEDD9;RQCD1;RCE1;GOLGA4;DCTN2
V$OCT1_03	21/242	0.11007033405368	0.34263918601869	#VALUE!	0.03334223362436	-0.03571211027636	SLC6A11;PPARG;MPP5;NFIX;PHF12;JAG1;RIMS2;FOXP2;ZFP36L1;DLX1;HOXA4;CDKN2C;POLDIP3;AAK1;SALL1;ATP6V0A1;RIT1;PIAS1;SEMA3A;SNX12;FBXO11
V$VDR_Q6	11/283	0.96878635544083	0.98418696861448	#VALUE!	2.60341899579311	-0.04149691389578	XPO1;CDX1;GSC;CEBPB;SLC39A11;CDKN2B;CD2BP2;CCNL1;KPNB1;PIK3R1;SLC7A7
V$P53_DECAMER_Q2	22/260	0.12396809390718	0.36170670009924	#VALUE!	0.04094959881528	-0.04164253221337	DAB2IP;ING3;TBC1D8;DOCK9;TGFB3;FGF11;TLE4;RCE1;HMG20B;MXI1;KCTD5;TRERF1;PPM1D;CDKN1A;SLC6A9;RAB43;RPS19;WHSC1L1;ILVBL;DHX30;ING1;ABCC5
V$GR_Q6_01	11/284	0.96973724150595	0.98418696861448	#VALUE!	2.63182061765832	-0.04194961845811	PDGFB;PACSIN3;CXCR4;WHSC1L1;PCDH8;MYCBP;SYT6;DND1;RORA;CDC42EP4;BCL7A
V$ATF_01	22/268	0.15174074729305	0.40485556638883	#VALUE!	0.06115573201012	-0.05529853576415	ING3;PPM1A;TLE3;RCE1;ETF1;OGDH;CD2AP;GPR3;TOP1;ATF3;IDH3G;GTF2A1;SLC7A3;GTF2F1;KCNN2;WHSC1L1;RFX1;LUC7L2;TGIF2;MARCKS;RAPGEFL1;TRIM39
KRCTCNNNNMANAGC_UNKNOWN	1966-01-01	0.98425748689126	0.99490049153422	#VALUE!	11.44851620102515	-0.05853117255906	HIST1H1B
V$PR_Q2	11/271	0.95510577570029	0.97906327843525	#VALUE!	2.92416777960709	-0.06187247410087	OPTC;ESRRA;HOXC12;DLX1;CXCL14;UBE3A;CXCR4;ZDHHC5;SEMA3A;MXI1;CDC42EP4
CYTAGCAAY_UNKNOWN	5/153	0.96393086674879	0.98418696861448	#VALUE!	4.78513283876577	-0.07627210437928	POLR3H;NEDD9;SRP72;DNAJB4;TRERF1
V$AP1_01	22/273	0.17074351203668	0.41939535088267	#VALUE!	0.10715759890768	-0.09311365748521	SLC22A18;RAB3D;ABI3;FGF12;SYNGR1;RBBP7;COL5A3;VASP;MARK1;DCTN2;CDKN1A;DLX1;YWHAG;ULK1;MAP2;RIT1;NEDD4L;IGSF9;MAPRE3;GADD45A;EWSR1;TRAF3
V$CEBP_01	12/279	0.93768776915942	0.96443389680323	#VALUE!	2.62860626794825	-0.09519230853171	TOP1;DNM3;ATOH1;SEPHS2;HAND2;SOX2;DOCK9;ABI3;PCDH8;RORA;SEMA3A;YTHDF1
V$MZF1_02	21/238	0.098030915084	0.31964335609838	#VALUE!	0.09239169410988	-0.10537729284449	XPO1;CDX1;TFE3;MRC2;G3BP2;TLE3;NFYC;NFIX;PHF12;TRERF1;PTMA;TGFB1;VASP;HIC2;CXCL14;FYN;SALL1;PHF15;PPP1R12A;BCL9L;EWSR1
V$OCT1_01	22/276	0.18273037485152	0.43082199916917	#VALUE!	0.13314146029085	-0.11211313388773	CDX2;LYN;IRX2;HPCAL4;ZHX2;ADNP;PCDH8;NFIX;PTEN;SREBF2;SH3BGRL;DLX1;ATOH1;CCND1;NRL;TRPS1;PDGFRB;RHOB;ID3;UBE2S;ING1;DUSP6
V$FXR_IR1_Q6	12/116	0.08230000238589	0.28502769187882	#VALUE!	0.11309077458245	-0.1419480275373	APP;LIMK2;MACF1;RAB5C;ARF3;EIF5;SMAD3;BCL9L;ID3;KCTD5;TTL;SCAMP5
V$GATA1_03	11/255	0.92880887228867	0.95851824699151	#VALUE!	3.5249374319255	-0.14933989496278	SPAG7;UBE3A;KCNN2;SMARCA5;BSN;APTX;SSX2IP;KIRREL2;ADAMTS3;FBXO11;TOB1
CTAWWWATA_V$RSRFC4_Q2	18/370	0.89779066024955	0.93915644152385	#VALUE!	2.72412245925047	-0.17100190918194	GSC;SLC25A4;SMAD3;FGF12;RIMS2;ASB16;ELMO2;TPM3;CUL3;ATF3;SIPA1L1;USP47;POU4F1;BCL9L;ASPH;AKAP1;FBXW11;CASQ2
V$RSRFC4_01	11/251	0.9204657595029	0.95311741651229	#VALUE!	3.68779855127744	-0.17707767085064	CUL3;ATF3;TRPS1;SIPA1L1;ZHX2;POU4F1;FGF12;ASB16;EHD1;FBXW11;CASQ2
V$S8_01	11/250	0.91825503144631	0.95255282334792	#VALUE!	3.69715163049211	-0.17971749053008	ACADSB;KCNS1;DLX1;CCNJ;GPRC5C;CXCL14;XYLT2;TLE4;SEMA3A;PARD6G;ADAMTS3
V$MYB_Q3	21/256	0.15910674479731	0.41002258813475	#VALUE!	0.20744620202342	-0.18494721505544	XPO1;ESRRA;ING3;CEBPB;LYN;SCN3B;UBE3A;USP5;ABHD2;FGF12;UBE2H;CANX;RDH11;CDH20;MAZ;RGS2;GNAS;RPL4;ETV4;PNMA1;TOB1
V$LBP1_Q6	20/229	0.11179092529158	0.34263918601869	#VALUE!	0.19102981017144	-0.20460769736583	DPP3;TBX3;SCN3B;RELA;DOCK9;PPM1A;RXRG;SYT6;EPHB2;BARX2;PACSIN3;CDKN2C;BCL9L;TMOD4;MYCBP;VAMP3;SSX2IP;RNF121;BCL7A;BTBD11
TATAAA_V$TATA_01	75/1333	0.8802767566284	0.92692909431474	#VALUE!	2.83641324162403	-0.21522194755162	CDX1;SEPHS1;CDX2;PDGFB;SCN3B;UCHL1;PPARG;TGFB3;RORA;KCNK12;CUL3;DMXL1;CDH20;GTF2A1;PACSIN3;CDKN2C;CXCR4;GOLGA1;POU4F1;SEMA3A;KIRREL2;GSC;ADAM10;SLC25A4;STIM2;TLE3;TLE4;CYYR1;PCDH8;STXBP4;UBE2H;ARRDC3;HERC1;MSC;HOXC12;RPS19;ZZZ3;PIAS1;UBE2S;PNMA1;GALNT7;SNX5;SOX2;ASB16;TPM3;ZFP36L1;MTCH2;HAND2;PPP1R12A;BCL6;EHD1;FBXW11;ETV5;SNAP25;ING1;CEBPB;RFX4;TBX3;NDUFA7;PDK4;SAP18;TEAD1;HOMER2;PRPSAP2;FOXP2;P…
V$FOXO1_01	21/252	0.14401578987524	0.39660783005577	#VALUE!	0.24353300257207	-0.22522110347354	GPRC5C;EZH1;SOX2;SYT6;NFIX;FGF12;AP4M1;UBE2H;PDCD4;PROX1;EPHB1;FOXP2;DLX1;CCND1;MCM7;SEMA4G;WHSC1L1;NDRG1;CSNK1G3;AXIN2;ETV5
V$OCT1_06	13/270	0.87333060275304	0.92302010256486	#VALUE!	2.82897612127926	-0.2266130532453	CIAO1;SH3BGRL;DLX1;FGFR3;PACSIN3;ARF3;IRX2;ZHX2;TLE3;FGF12;KCTD5;TRERF1;FOXP2
CCAATNNSNNNGCG_UNKNOWN	1961-09-01	0.02338294507794	0.16105331834579	#VALUE!	0.12919620043289	-0.2359148199425	ASXL2;XPO1;DNAJB9;UPF3B;ZDHHC5;SOX2;KHSRP;TLE3;SREBF2
V$AREB6_01	14/278	0.84102531389359	0.90630660776838	#VALUE!	2.43888906080384	-0.23993207934374	PDGFB;SLC6A11;HPCAL4;EIF5;G3BP2;IQGAP2;ARRDC3;PROX1;PHF15;HS6ST3;RNF38;BCL9L;FBXW11;ETV4
V$NFY_Q6_01	21/270	0.21829166956461	0.47010866619223	#VALUE!	0.32773298053412	-0.24737003728049	XPO1;ANAPC5;ZDHHC5;RBM3;DOCK9;TGFB3;PPM1A;ABI3;DAXX;CDC25A;SREBF2;ATOH1;HDAC1;PLK1;KCNN2;PDGFRB;ZBTB5;LRP8;ETV5;PIK3R1;GCA
V$ISRE_01	12/255	0.88307763634553	0.92692909431474	#VALUE!	3.34168249201801	-0.25356087169424	OSM;DDX58;SH3BGRL;TOP1;YWHAG;CDKN2C;CXCR4;MAP2;CRY1;FYCO1;ETV5;FBXO11
V$RFX1_01	13/265	0.85762295211453	0.912713315358	#VALUE!	2.87276404778542	-0.2623794532156	ASXL2;RFC5;RPS6KA5;BBS2;PLCB3;POLR3H;NPM1;PHF15;NEDD9;RRAGA;DDX41;KIRREL2;TRERF1
TAATTA_V$CHX10_01	47/836	0.82617883276653	0.89795678100334	#VALUE!	2.4907267067566	-0.2680852342183	IER3;LIMS1;ENAH;ACADSB;GPRC5C;IRX2;NFIX;ATP5G1;RORA;PDCD4;CANX;THADA;ARL2BP;EPHB2;ZFP36L1;SPRY1;CDH20;XYLT2;PACSIN3;CHST10;HOXA4;ROBO1;CDKN2C;AAK1;STAG3;BCL6;PELI2;SEMA3A;MPP5;TLE4;CYYR1;DACH1;PMF1;ELMO2;FOXP2;NOTCH2;HOXC12;DLX1;SEMA4G;NRL;FYN;SALL1;MARCKS;GNAS;DNAJB4;RAPGEFL1;PNMA1
V$STAT1_02	21/264	0.19176411325253	0.44026742106293	#VALUE!	0.33178373414206	-0.27218640457135	CSNK1A1;DHH;BCLAF1;SPTLC2;RELA;TIMM17A;COX7B;RPL28;EPHB2;RDH11;TTC1;CD9;DLX1;CCND1;SYNE1;PHF15;WHSC1L1;AGL;SMPD3;FBXO11;MARS
GGGNNTTTCC_V$NFKB_Q6_01	13/135	0.10715575077306	0.34263918601869	#VALUE!	0.25668470945657	-0.27492917102202	SLC12A2;CREB1;STX4A;ALG6;UBE2H;MSC;MYADM;TPM3;HOXA4;SH3KBP1;BCL3;EHD1;SMPD3
V$FREAC3_01	21/261	0.17914124720442	0.42471403294209	#VALUE!	0.32105282726071	-0.27493012131766	ZHX2;TGFB3;LEF1;AP4M1;TRERF1;TGFB1;FOXP2;HOXC12;CDKN1A;MCM7;HOXA4;ULK1;PHF15;WHSC1L1;PPP1R12A;IDH1;LUC7L2;PELI2;ETV4;TRAF3;CREBL2
V$AML1_Q6	14/272	0.81916838329168	0.89350572768292	#VALUE!	2.50358193700797	-0.28190967021831	DNM3;SCN2B;SCN3B;MATN1;ARNT;NOTCH2;SLC6A9;GTF2A1;ARF3;NUCB2;SLC37A2;ID3;CRY1;ACSL5
V$MYCMAX_02	21/275	0.2416145090318	0.50088367489649	#VALUE!	0.40786261046933	-0.28198861883753	XPO1;ADSS;SEPT3;PPM1A;IQGAP2;LEF1;SYT6;RPS2;ARRDC3;PTMA;FZD6;OSM;TOP1;DLX1;CDKN2C;RAB35;NPM1;TOP3A;HSPA4;BCL9L;TGIF2
V$POU3F2_01	11/103	0.0798347099851	0.28125676563715	#VALUE!	0.22845513086453	-0.28979242530305	MAP2;TEAD1;DRG1;RIT1;PPM1L;CSNK1G3;EAF2;SYNGR1;FBXO11;TOB1;FOXP2
V$GATA_C	14/272	0.81916838329168	0.89350572768292	#VALUE!	2.58615114551942	-0.29120717232822	LITAF;UBE3A;MATN1;MPP5;UBE2H;FTH1;TPM3;PLCB3;PPM1D;HS6ST3;FBXW11;DUSP6;TOB1;GPR116
GGATTA_V$PITX2_Q2	44/602	0.2065037260098	0.45534814404319	#VALUE!	0.37325343756969	-0.29363586688573	RPL17;FGFR3;CABP4;RORA;SYNGR1;CD2AP;PAQR4;ARNT;ZFP36L1;HIC2;PPP1R16B;ROBO1;SLMAP;PPP3CA;SEMA3A;DHX30;LMOD3;AGA;SOAT2;ESRRA;CREB3;RFX4;HPCAL4;PTPN4;ADNP;RXRG;TLE4;EFS;ITPR1;CHST1;NOTCH2;DUSP3;UBTF;TRPS1;KAZALD1;NDUFV1;SIPA1L1;MAP2;KHSRP;ABL1;CHRNE;CASQ2;FBXO11;DUSP6
V$COMP1_01	12/118	0.08994091068852	0.30127747678722	#VALUE!	0.25428573187951	-0.30507259090344	HIC2;DLX1;KLF7;GTF2A1;MPP2;SALL1;TLE4;DAXX;SERPINH1;PROX1;FOXP2;STARD13
V$ATF4_Q2	21/265	0.1960688039673	0.44847080907445	#VALUE!	0.38356195196134	-0.30758281130551	SMARCAD1;XPO1;MPP2;MAOA;ZHX2;BSN;AHI1;CDC5L;JAG1;UBE2H;OGDH;THADA;SREBF2;TAF11;GTF2A1;DDX3X;KCNN2;GNAS;PSMD4;TRIM39;SCAMP5
V$CREB_Q2	21/271	0.2228712627955	0.47110373825393	#VALUE!	0.41081200124818	-0.30920872746998	EGR1;ING3;OSBPL9;MRC2;TLE3;AHI1;JAG1;ETF1;OGDH;COL5A3;CD2AP;SREBF2;MAP3K7;ATF3;GTF2A1;DDX3X;CAMK2D;TGIF2;GNAS;TRIM39;SCAMP5
V$MEF2_01	14/149	0.11130686591766	0.34263918601869	#VALUE!	0.28873523224209	-0.30925775911322	LYN;UBE3A;SOX2;NFIX;FGF12;ARRDC3;RIMS2;EPHB1;SH3BGRL;IL17B;USP47;GNAS;ASPH;CASQ2
V$PITX2_Q2	14/269	0.80744332005068	0.89022078271775	#VALUE!	2.66811545142557	-0.31026387719665	APP;RFX4;CREB3;TRPS1;ADNP;RXRG;TLE4;NFIX;PPM1L;RORA;HCN4;CD2AP;FZD6;FOXP2
V$OLF1_01	21/278	0.25609500764527	0.51302692708023	#VALUE!	0.47261136466109	-0.31543355964426	EGR1;MAG;CDX1;CYP46A1;GALNT7;LIMK2;FGF11;STIM2;SYT6;ABHD2;FGF12;NEUROG3;SLC6A9;YWHAG;DUSP3;UBTF;HOXC13;TRPS1;PDGFRB;CREB3L1;SMPD3
CCAWYNNGAAR_UNKNOWN	14/151	0.11955957439141	0.35467369440036	#VALUE!	0.30650700757601	-0.31771200966334	POLR3H;UFD1L;MKNK2;PHF12;DAXX;FOXP2;CCT7;CCNB1;SPC25;ATOH1;RHOB;PPM1L;BCL6;KPNB1
V$AP4_Q6_01	21/261	0.17914124720442	0.42471403294209	#VALUE!	0.37160811910721	-0.31822259950325	E2F1;PDGFB;SOX2;TGFB3;RXRG;SYT6;FGF12;EPHB2;HOXC12;BARX2;SPATS1;KCNN2;PSIP1;CREB3L1;TMOD4;MYCBP;PPP3CA;RNF121;KIRREL2;PNMA1;SPOP
V$OCT1_Q5_01	21/280	0.2659370678978	0.52417820778569	#VALUE!	0.49809164183547	-0.32172912714063	CDX2;RPP21;LYN;HPCAL4;ZHX2;PCDH8;FGF12;PTEN;TRERF1;SREBF2;FOXP2;SH3BGRL;RDH11;DLX1;NRL;RHOB;GRCC10;EAF2;UBE2S;DUSP6;TRAF3
V$POU3F2_02	21/267	0.20482008248492	0.45433268906246	#VALUE!	0.41702204232871	-0.32899934577956	ASXL2;ESRRA;GSC;HPCAL4;ADNP;PCDH8;NFIX;PTEN;FOXP2;TOP1;DLX1;ATOH1;XYLT2;HOXA4;HS6ST3;SEMA3A;ABL1;ING1;FBXW11;PIK3R1;PNMA1
V$HIF1_Q3	20/240	0.15097559200142	0.40485556638883	#VALUE!	0.37141433565716	-0.33584209114298	ESRRA;ING3;NRBF2;PDGFB;SNX5;LIG1;SOX2;FGF11;PRDX4;PHF12;PTEN;PHF15;EED;RQCD1;ZZZ3;BCL6;LRP8;SNX12;GOLGA4;SPOP
V$ZIC3_01	21/258	0.16696698267975	0.41775820564361	#VALUE!	0.38812101911036	-0.33877238988873	GPRC5C;LITAF;CRYAB;SCN3B;UCHL1;CETN3;FSTL3;CYYR1;NFAM1;PHF12;TRERF1;ITPR1;EPHB1;PPP1R16B;CYB561D1;BCL3;CTDSP1;GNAS;LRP8;VAMP3;DHX30
V$CEBP_Q2	12/244	0.84745270472547	0.90630660776838	#VALUE!	3.61920971499754	-0.35604920554042	ZFP36L1;PDGFB;SNX27;MAPK14;SUV39H1;ATP5C1;ID3;PLCB1;TCF7L1;CASQ2;TOB1;ARNT
V$PAX2_02	21/267	0.20482008248492	0.45433268906246	#VALUE!	0.45309264460034	-0.35745636566026	XPO1;ING3;LIMK2;EIF5;PPARG;MPP5;NEDD9;SYT6;CDC20;EPHB1;FOXP2;HOXC12;BRPF1;CCND1;TOMM20;LUC7L2;BCL6;MARCKS;PPP3CA;ETV5;TOB1
V$PAX4_02	12/243	0.84383536340903	0.90630660776838	#VALUE!	3.69372356896493	-0.36337970048159	DLX1;ABCB8;HOXC13;TRPS1;ATP6V0A1;MARCKS;NFIX;RORA;SEMA3A;PTGFR;TOB1;FOXP2
V$GATA1_02	13/254	0.8177892927335	0.89350572768292	#VALUE!	3.25141341282191	-0.36611738941025	RFX4;SOX11;SUV39H1;UBE2H;RORA;CRY2;SH3KBP1;PELI2;BCL6;ABL1;FBXO11;CREBL2;GPR116
V$ZID_01	15/271	0.74054494487212	0.85182610787753	#VALUE!	2.28602016962618	-0.36661561941071	ADSS;GDF1;APEX2;CREB3;HIRA;DRG1;DACH1;CDC25A;MARCKS;AKAP1;ADAM12;HCN4;DHX30;SNX12;RAPGEFL1
TAAWWATAG_V$RSRFC4_Q2	8/175	0.86437903702048	0.91672032818954	#VALUE!	4.34562261637736	-0.37786422310773	CDKN1A;HOXA4;TRPS1;SALL1;ZHX2;SNAP25;FBXO11;PNMA1
V$RFX1_02	17/287	0.65235514460976	0.80596595347126	#VALUE!	1.76033493892728	-0.3797285014862	E2F1;RPL17;RFX4;MPP2;HPCAL4;TGFB3;SYT6;TSPYL4;TTC18;ITPR1;FOXH1;AP1S1;DUSP3;HYDIN;TRPS1;EHD1;MAPRE3
V$RP58_01	19/216	0.1134402210468	0.34425175990936	#VALUE!	0.35782398810038	-0.3815770704862	SEPT3;FMNL3;PDGFB;SCN2B;TGFB3;PMF1;NEUROG3;RIMS2;FOXP2;TRIM37;HOXC12;ATF3;UBTF;CREB3L2;GPSM2;POU4F1;DHX30;GFRA3;PNMA1
V$HP1SITEFACTOR_Q6	20/239	0.14712809253723	0.40084231433476	#VALUE!	0.42527615723473	-0.38878200243919	XPO1;SOX2;TGFB3;TLE4;NFIX;JAG1;FOXP2;ZFP36L1;CTNNBIP1;DLX1;MTCH2;HOXA4;CASP8;BCL6;POU4F1;MYCBP;VAMP3;ID3;PIK3R1;PNMA1
YKACATTT_UNKNOWN	17/293	0.68354930801358	0.81986713212036	#VALUE!	1.97888990235167	-0.39303323217909	DPF2;LIMS1;PPARG;COX7B;ZHX2;BIRC6;VASP;TTC1;RDH11;NRL;RAPGEF6;PELI2;SNX12;LMOD3;SMPD3;PIK3R1;TOB1
TGANTCA_V$AP1_C	80/1152	0.23653694618872	0.49556044235626	#VALUE!	0.56107928659984	-0.39391466242581	SLC22A18;FGF11;GJA1;FGF12;SYNGR1;APP;DYSF;PACSIN3;CDKN2C;PSMD4;RHOC;ASPH;LMOD3;SPTLC2;RELA;MPP5;RBBP7;VASP;MARK1;DCTN2;CHST1;KRT19;PTRF;NCOA4;SIPA1L1;BTG3;PDGFRB;AKAP1;IGSF9;MAPRE3;GADD45A;PRF1;RAB3D;ELL;UBE3A;PFKFB2;TFE3;ABI3;TFEB;ABHD2;EPHB2;GPR3;STARD13;ZFP36L1;TTC1;MACF1;CNOT6L;HK3;BCL9L;AXIN2;BCAS3;FBXW11;SNAP25;ETV5;ACSL3;ETV4;GALNT13;TRAF3;CSNK1A1;HPCAL4;GJB3;AHI1;RPL23A;COL5A3;UBE2E3;ATF4…
V$DR1_Q3	15/269	0.73091591379748	0.84538010407142	#VALUE!	2.34854548180211	-0.3944826609804	ESRRA;CDX1;FGFR3;FAM20C;CLCNKA;NEDD9;DCTN2;SLC7A7;DUSP3;HOXC13;RAPGEF6;RQCD1;SNAP25;LMOD3;GOLGA4
V$GATA_Q6	10/208	0.84864599161346	0.90630660776838	#VALUE!	4.08681907464235	-0.40205149723268	ROBO1;TRPS1;SUV39H1;BSN;RAP1B;KIRREL2;FTH1;GFRA3;GPR116;FOXP2
V$TCF1P_Q6	20/275	0.31629747927842	0.56249518427309	#VALUE!	0.7107276381758	-0.40893328457143	SEPHS1;TBX3;PPARG;TGFB3;ADNP;TLE3;MNAT1;APP;CDKN1A;PACSIN3;HOXA4;CDKN2C;PLK1;HS6ST3;WAC;SEMA3A;GGA1;BCAS3;FYCO1;PIK3R1
V$GR_Q6	16/277	0.68670579794316	0.81986713212036	#VALUE!	2.07126657211838	-0.41138043838455	ASXL2;KLF8;RBM3;ADNP;PPM1A;TEAD1;PCDH8;FGF12;AP4M1;RIMS2;CDKN1A;DLX1;MCM7;CXCL14;RNF38;RAPGEFL1
TTCYNRGAA_V$STAT5B_01	21/347	0.62512140052796	0.79162501558675	#VALUE!	1.78518256839791	-0.41713908434856	SSBP4;BCLAF1;ELL;TEAD1;PROX1;HOMER2;OSM;AKT1;PLSCR1;TNFSF11;ARF3;PHF15;RAB11B;BCL6;POU4F1;ASPH;TNIP2;ETV5;ABCC5;PIK3R1;SMPD3
V$STAT4_01	16/273	0.6655987231942	0.81277294286464	#VALUE!	2.02849220450351	-0.42051351649528	DHH;GSC;LIMK2;EPM2A;ADNP;STIM2;FGF12;ARRDC3;TRERF1;BZW1;HOXC13;HIPK3;AAK1;SLMAP;PHF15;POU4F1
STTTCRNTTT_V$IRF_Q6	17/194	0.13167623166704	0.37543037214835	#VALUE!	0.44276455672564	-0.43376857804171	GSC;CREB1;NFIX;MXI1;MSC;OSM;DDX58;ZDHHC14;YWHAG;CCND1;CDKN2C;CASP7;PHF15;PSIP1;RAPGEF6;LRMP;ADAM12
V$OSF2_Q6	20/273	0.30555499809093	0.55580182145323	#VALUE!	0.7409855097366	-0.43521301125659	THAP7;GPRC5C;RPP21;SOX2;ZHX2;PHF12;ETF1;ITPR1;SREBF2;SLC6A9;BRPF1;SYNE1;ARF3;DYRK1B;RAB11B;RNF24;ATP6V0A1;BCL6;CSNK1G3;TOB1
RACCACAR_V$AML_Q6	16/271	0.65476516285267	0.80596595347126	#VALUE!	2.05657991427921	-0.44363262454573	MAFG;DAB2IP;RPP21;SCN2B;MATN1;PPARG;PTPRS;ETF1;SREBF2;GTF2A1;DYRK1B;NUCB2;BCL6;ID3;CRY1;PIK3R1
V$ETS1_B	20/269	0.28442634605892	0.53732380120458	#VALUE!	0.71921251061977	-0.44674200431178	DPP3;DHH;DAB2IP;GLB1L;PDGFB;LYN;SLC39A11;TFE3;TGFB3;ADNP;ETF1;CANX;STARD13;SH3BGRL;TNFSF11;RAB43;UBTF;FYN;TGIF2;VPS39
V$ALPHACP1_01	20/268	0.27922489308092	0.53156788651741	#VALUE!	0.73143566715063	-0.46221201809612	XPO1;SLC25A4;ZDHHC5;RBM3;USP5;MRE11A;TGFB3;CNOT3;RAD9B;PTMA;ATOH1;TNFSF11;MAZ;NRL;DNAJC12;FLII;LRP8;GRCC10;DND1;DUSP6
GTTGNYNNRGNAAC_UNKNOWN	5/112	0.83768066602657	0.90581941217999	#VALUE!	4.71719122872278	-0.46660246626486	RPP38;HYDIN;RFX4;FSIP1;MPP2
V$TFIII_Q6	18/209	0.13728769796888	0.38604293052717	#VALUE!	0.49052234699741	-0.46688245476264	XPO1;ADAM10;MRC2;TGFB3;FGF11;NFIX;JAG1;TCF7L1;RPS6KA5;CTNNBIP1;UBTF;RAB35;SALL1;EED;CYFIP1;GNAS;BCL9L;KPNB1
V$AR_01	8/162	0.80636344277416	0.89022078271775	#VALUE!	4.09004541240783	-0.47561410691056	HOXC12;DAB2IP;CDKN1A;ADNP;BCL6;TRERF1;SNAP25;ETV5
V$IK2_01	17/278	0.60279964732404	0.76641556734074	#VALUE!	1.82991162750183	-0.48681274483734	BCKDK;RFX4;CRYAB;TLE3;RORA;POLR3B;EPHB2;DLX1;CXCL14;HS6ST3;PPP1R12A;BCL3;VAMP3;PIAS1;AXIN2;HCN4;KPNB1
V$NRF2_Q4	20/261	0.2438374978319	0.50158518849313	#VALUE!	0.70619546309991	-0.4872620299322	KIF5A;UCHL1;FGF11;FGF12;RBBP7;CANX;DCTN2;EPHB2;TTC1;YWHAG;GTF2A1;RGS2;FBXO30;ATP6V0A1;PSMD4;BCL9L;TXNRD1;PIAS1;ETV5;MAPRE3
V$PAX_Q6	20/266	0.26892640226458	0.52763785367982	#VALUE!	0.76425899464054	-0.48862525388853	IER3;THAP7;DHH;GSC;RFX4;OSBPL9;TGFB3;TLE3;HIRA;TEAD1;JAG1;UBE2H;MYADM;TPM3;BZW1;ATF3;PPP1R12A;BCL9L;SEMA3A;ETV5
V$TST1_01	16/268	0.63817979287866	0.79837594496861	#VALUE!	2.17699247750019	-0.49020576906522	FGFR2;ING3;MPP2;IRX2;ZHX2;ADNP;PCDH8;ARRDC3;SRC;PORCN;HOXC12;SIPA1L1;MAP2;RAD18;BAZ2B;TOB1
SCGGAAGY_V$ELK1_02	82/1256	0.43202608325315	0.64279608988878	#VALUE!	1.11726181751691	-0.49374897667819	DPP3;CDX2;DZIP3;RAB5C;COPS3;PTPN23;HIRA;CNOT3;JAG1;SRP19;AIP;MCM7;GTF2A1;DHX37;AAK1;RABGEF1;DBR1;NUP37;DHX30;CHUK;GOLGA3;EGR1;DAB2IP;SSBP1;SLC25A4;UFD1L;ZDHHC5;NUDT6;ANAPC4;ADNP;EXOSC3;APTX;LEF1;POLR1C;AP4M1;DGUOK;TAF11;CIAO1;ITGB1BP1;PSMA4;TOMM20;TOMM22;GRCC10;SNX12;TRIM39;SMARCAD1;MCL1;POLR2K;GRB2;USP5;NFKBIB;STX4A;CETN3;MAPKAPK2;TPM3;FOXH1;PPAN;PSMB7;CD2BP2;RAB11B;SLC39A7;HSPA4;VMP1;RNF121;SEC…
TTGCWCAAY_V$CEBPB_02	1964-09-01	0.02982121003998	0.1855965103373	#VALUE!	0.29393039012563	-0.49503176111904	ZFP36L1;B4GALT1;CEBPB;MSH5;MAPK14;RHOB;IDH1;SRPK1;TOB1
V$AP1FJ_Q2	20/274	0.31091233312339	0.56010694380527	#VALUE!	0.85589390488969	-0.49609968065043	UBE3A;ABI3;FGF11;GJB3;TLE4;FGF12;SRC;PORCN;SLC6A9;MAP2;RAPGEF6;PDGFRB;CYFIP1;AKAP1;AXIN2;ETV5;MAPRE3;GOLGA4;FBXW11;TOB1
V$AP4_Q5	17/276	0.59138465914198	0.75840752312559	#VALUE!	1.79737579527523	-0.49703625214237	E2F1;PDGFB;TGFB3;RXRG;PTPRS;UBE2H;ASB16;TPM3;IL17B;KSR2;SALL1;KCNN2;PSIP1;RIT1;VAMP3;ID3;HIP1
V$NFE2_01	20/279	0.33809308009664	0.57251673508077	#VALUE!	0.89255822705806	-0.49779160532139	SLC22A18;FGF11;TEAD1;FGF12;SYNGR1;COL5A3;RBBP7;VASP;SRC;DCTN2;CDKN1A;YWHAG;MAP2;BCL3;RIT1;BCL7A;FBXW11;GADD45A;TRAF3;TOB1
V$CEBP_Q3	20/262	0.24877614292371	0.50833258537411	#VALUE!	0.74253933192045	-0.50241648011717	PDGFB;SPTLC2;MAOA;SUV39H1;RORA;MXI1;PTEN;ARNT;FOXP2;ATOH1;TRPS1;PDGFRB;RHOB;BCL6;ID3;SNX12;ETV5;ACSL5;SPOP;TOB1
V$E47_02	15/260	0.68487395191892	0.81986713212036	#VALUE!	2.53218313160563	-0.50292445249309	ASXL2;WDR6;FGF11;PCM1;RIMS2;TRERF1;NDUFS4;SEMA4G;GALR3;KCNN2;ADAM12;SNAP25;RAPGEFL1;BTBD11;PNMA1
V$FOXJ2_02	20/245	0.17104214962588	0.41939535088267	#VALUE!	0.58015364772667	-0.50411943337546	SPTLC2;SOX2;TEAD1;SYT6;NFIX;RORA;MXI1;TRERF1;MNAT1;HOXC12;CDH20;ATF3;DNAJB9;MAP2;ATF7;GOLGA1;BCL6;DND1;SEMA3A;TOB1
V$NFKAPPAB65_01	20/243	0.16285147919404	0.41422388691265	#VALUE!	0.58831207908531	-0.518508063556	IER3;SLC12A2;CREB1;NFKBIB;TFE3;STX4A;ABI3;PCDH12;ALG6;FGF12;UBE2H;MSC;SEC63;RPS19;UACA;KCNN2;BCL3;CTDSP1;BAZ2B;SMPD3
CAGGTA_V$AREB6_01	55/817	0.36489497683111	0.59807652619644	#VALUE!	1.01236742463434	-0.52039387144292	IER3;PDGFB;SLC5A1;UCHL1;EIF5;FGF11;TGFB3;JAG1;BRPF1;XYLT2;CDKN2C;CXCR4;EED;PLCB1;ZDHHC5;SLC3A2;STIM2;PROX1;ALDH3B1;CHST1;TOMM20;SH3KBP1;TGIF2;PIAS1;RAPGEFL1;DHH;GPRC5C;ELL;CABP4;NFIX;EPHB2;RAB43;BCL6;BCL9L;NEDD4L;HCN4;AXIN2;ETV5;FBXW11;ACSL5;WDR6;DOCK9;ICMT;PHF12;KCTD5;PORCN;TTC18;FOXP2;ULK1;TRPS1;PHF15;ZBTB5;SLC5A6;GGA2;BTBD11
V$GATA6_01	17/273	0.57401927259438	0.7472627052294	#VALUE!	1.78638891459026	-0.52044382269407	LIMS1;GSC;MATN1;TLE4;BSN;UBE2H;ITPR1;TAB3;FOXH1;HOXA4;TRPS1;LRMP;BCL6;TGIF2;ETV5;GFRA3;SPOP
V$GATA3_01	14/250	0.72055222620168	0.84130238180946	#VALUE!	3.03985202377766	-0.52529899440026	RABGAP1;MSH5;APTX;RAD9B;RORA;OSM;IL17B;SALL1;SH3KBP1;PPP1R12A;PIAS1;ABL1;FBXO11;CREBL2
RTTTNNNYTGGM_UNKNOWN	8/158	0.78514764890678	0.87827647587565	#VALUE!	4.08985871924235	-0.53083847689226	SLC6A9;DMXL1;RPP21;SWAP70;TRPS1;GGA2;FBXO11;FOXP2
TGGNNNNNNKCCAR_UNKNOWN	31/441	0.32377738244319	0.56719123624552	#VALUE!	0.94891617459787	-0.53809122436817	GPRC5C;PDGFB;FGF11;STARD13;SPRY1;GOT1;MTCH2;FGL1;CREBL2;DAB2IP;MPP2;OSBPL9;SWAP70;CRYAB;ZHX2;RPL23A;UBE2H;PHF12;PTGFR;RBBP7;ANXA3;ALDH3B1;FOXP2;ADAMTS7;DUSP3;PTRF;GLS;SALL1;PDGFRB;TMOD4;TGIF2
V$STAT5A_03	19/279	0.42423703187567	0.63428609887753	#VALUE!	1.18607023502332	-0.5399646020569	SCN2B;TLE3;FGF11;PCDH8;UBE2H;ARRDC3;TPM3;DCTN2;HOXA4;MAPK14;TRPS1;BCL6;PELI2;MARCKS;NEDD4L;ID3;AKAP1;TOB1;TRAF3
YAATNRNNNYNATT_UNKNOWN	5/106	0.80265210682686	0.89022078271775	#VALUE!	4.66736781291468	-0.54274849057377	ZFP36L1;NOTCH2;ACADSB;PACSIN3;NFIX
V$TATA_C	20/287	0.38266275846851	0.61246265515004	#VALUE!	1.11415487106826	-0.5462337111227	CDX1;SLC12A2;TBX3;RFX4;TGFB3;TLE3;ARRDC3;CDC26;KCNK12;ATOH1;ATF3;CYB561D1;PACSIN3;AAK1;PPP1R12A;PDGFRB;CTDSP1;STK39;SEMA3A;TOB1
V$HNF3B_01	19/228	0.1583557989622	0.41002258813475	#VALUE!	0.61291864102239	-0.54644334100589	IER3;SOX2;ZHX2;TLE4;NFIX;RORA;PDCD4;EPHB1;FOXP2;CYB561D1;HOXA4;GTF2A1;WHSC1L1;CACNA1H;PELI2;BAZ2B;PLCB1;PNMA1;TOB1
V$HEB_Q6	19/271	0.37770368901311	0.61246265515004	#VALUE!	1.11647421119404	-0.54737080776622	PDGFB;TGFB3;RXRG;TLE3;MKNK2;SYT6;HOXC12;KSR2;SPATS1;UBTF;MACF1;AAK1;CREB3L1;BCL6;TMOD4;RPL4;RNF121;KIRREL2;RAPGEFL1
V$MEF2_02	13/238	0.74608221124289	0.85542127444238	#VALUE!	3.5210600684869	-0.54985301044393	RPP38;ATF3;RFX4;SLC25A4;LYN;SIPA1L1;ZHX2;POU4F1;BCL9L;FGF12;ASB16;FBXW11;CASQ2
V$ELK1_01	19/277	0.4125574939935	0.62909886521895	#VALUE!	1.19139926742319	-0.55217407298071	DPP3;ESRRA;SLC39A11;EGFL7;ADNP;TLE4;RBM6;CDC26;VASP;RPL28;STARD13;CIAO1;DNAJB9;FYN;CNOT6L;MAPK14;VPS4B;SLC39A7;DBR1
V$E47_01	20/256	0.21978507253163	0.47010866619223	#VALUE!	0.75269370522187	-0.56812674030572	CNNM2;PDGFB;GRB2;RBL1;TGFB3;RXRG;KCNK12;EPHB2;PLCB3;MAZ;ITGA6;MACF1;PSIP1;CACNA1H;GNAS;BCL9L;PLCB1;KIRREL2;SPOP;BTBD11
V$COUP_01	17/270	0.55638682345484	0.73189940510262	#VALUE!	1.83309288491834	-0.57213065162714	CDX1;DAB2IP;FGFR3;PDGFB;FAM20C;MPP5;FGF12;MXI1;SLC7A7;ATF4;BRPF1;DUSP3;RNF103;CREB3L2;RQCD1;LMOD3;GOLGA4
V$HOXA4_Q2	19/275	0.40090181017445	0.6204008421656	#VALUE!	1.20046303026994	-0.57308843405434	CDX2;APEX2;RFX4;PGAP1;MPP5;ELMO2;EPHB2;FOXP2;ZFP36L1;DLX1;CCND1;HOXA4;MAP2;WHSC1L1;CAMK2D;DNAJB4;PIK3R1;TOB1;DUSP6
RNGTGGGC_UNKNOWN	52/797	0.45617413387453	0.65641958700725	#VALUE!	1.41746299293961	-0.59668824782211	E2F1;GLB1L;PDGFB;RAB5C;HIRA;FGF11;RORA;FGF12;MXI1;PTMA;AP1S1;APP;CREB3L2;PTBP2;MPP2;TLE4;RAD9B;TRERF1;CCND1;PPM1D;RPS19;SMARCA5;SH3KBP1;PDGFRB;VAMP3;GNAS;TGIF2;ADAMTS3;GPRC5C;STX4A;TFEB;MKNK2;NEDD9;EPHB1;PPP1R16B;CYB561D1;NPM1;RQCD1;IDH1;PEX13;AGL;EWSR1;HIST1H4H;B4GALT1;KLF7;CEBPB;PHF12;PNLDC1;YWHAG;FYN;SALL1;GGA1
AAAYRNCTG_UNKNOWN	26/378	0.3820477883549	0.61246265515004	#VALUE!	1.21893854020893	-0.5976057186829	DHH;PDGFB;SCN3B;RAB5C;EIF5;FGF12;HIC2;NDUFS4;FGFR1OP2;POU4F1;ASPH;PPP3CA;CSNK1A1;FMNL3;CCNJ;SPTLC2;LHFP;FOXP2;TRPS1;MAP2;PHF15;PPP2R4;ADAM12;APBB2;DNAJB4;CASQ2
V$XBP1_01	7/137	0.76724903052883	0.86775582235088	#VALUE!	4.22606864563664	-0.59944634593427	ASXL2;DNM3;CCND1;GTF2A1;PRDX4;DNAJB4;GPR3
V$STAT5A_04	12/217	0.72572980255768	0.84130238180946	#VALUE!	3.59423375038187	-0.62109844819643	DPF2;BZW1;ATOH1;FSIP1;HOXC13;TRPS1;AAK1;POU4F1;FGF12;ARRDC3;APBB2;ITPR1
V$LYF1_01	18/273	0.48022218081264	0.67352439317954	#VALUE!	1.57702907918445	-0.62329088290925	DPF2;B4GALT1;RFX4;IRX2;PTPN4;SOX2;MATN1;PPARG;COX7B;SPRY1;XYLT2;GLS;PHF15;PDGFRB;WDR12;ALX4;FBXW11;DUSP6
CCTNTMAGA_UNKNOWN	7/134	0.74813508771435	0.85542127444238	#VALUE!	4.12075469893494	-0.64350205121153	KLF7;NRL;ATP6V0A1;PCDH8;PELI2;RPL4;TPMT
YATGNWAAT_V$OCT_C	25/371	0.42354830430598	0.63428609887753	#VALUE!	1.41398888164553	-0.6437257434216	ESRRA;LYN;NUDT6;HPCAL4;ZHX2;ADNP;PCDH8;FGF12;PTEN;TRERF1;SREBF2;CUL3;SH3BGRL;TOP1;DLX1;ATOH1;CCND1;XYLT2;NRL;TRPS1;SALL1;RHOB;GRCC10;UBE2S;ING1
V$FXR_Q3	6/117	0.7538659706663	0.8589588104432	#VALUE!	4.23489277426217	-0.64384899551254	APP;MACF1;KIF5A;SWAP70;ATP5C1;ITPR1
V$CEBPB_02	18/270	0.46224804495379	0.66205152232868	#VALUE!	1.57269754677828	-0.64859917990477	SMARCAD1;SEPHS2;PDGFB;RFX4;PPARG;MRC2;TGFB3;ARRDC3;ARNT;TOP1;DLX1;GOT1;HOXC13;RHOB;BCL6;NDRG1;ID3;TOB1
V$PAX8_01	1939-01-01	0.91592173599282	0.95255282334792	#VALUE!	13.44867802189274	-0.65373641835726	ACADSB
V$HEN1_02	17/204	0.17453501521973	0.42076466188502	#VALUE!	0.75704735833138	-0.65536196805388	E2F1;SEPT3;KLF8;PDGFB;TBX3;RELA;USP5;JAG1;ASB16;TRERF1;GNG8;PPP1R16B;KCNN2;SMARCA5;CREB3L1;BCL9L;ETV5
V$CREBP1CJUN_01	19/266	0.34902639531808	0.58139451176626	#VALUE!	1.20925606676668	-0.65581067987772	EGR1;OSBPL9;MAOA;ZHX2;PPM1A;G3BP2;AHI1;RCE1;UBE2H;OGDH;CD2AP;THADA;GPR3;SLC7A3;CAMK2D;TGIF2;SNAP25;THOC1;SCAMP5
V$GFI1_01	17/267	0.53851670371161	0.71763204212004	#VALUE!	1.98155483525472	-0.65747656027368	CDX2;USP5;PCDH8;RORA;PTEN;SREBF2;ATF2;FOXP2;TOP1;SPAG7;CAMK2D;BCL6;BCL9L;POU3F1;DNAJB4;GADD45A;GFRA3
V$PAX6_01	5/102	0.77614743151775	0.87459260205953	#VALUE!	4.93764526209467	-0.66163013950588	NOX4;PTPN4;TEAD1;RRAGA;TRERF1
V$STAT6_02	19/263	0.33205360300987	0.56719123624552	#VALUE!	1.16860864973343	-0.66266976575542	DHH;GSC;EGFL7;SNX8;ABI3;LTC4S;PHF12;TRERF1;CD2AP;VASP;DCTN2;GPS2;TRPS1;PHF15;PDGFRB;VAMP3;FBXW11;VPS39;TRAF3
V$PBX1_01	19/263	0.33205360300987	0.56719123624552	#VALUE!	1.16971458662279	-0.66329689695077	SEPHS2;SWAP70;TLE4;LEF1;DRG1;NEUROG3;TRERF1;NOTCH2;DLX1;SLC6A9;CCND1;SALL1;PHF15;CAMK2D;PPM1L;NEDD4L;AXIN2;FBXO11;TOB1
V$TGIF_01	16/258	0.58025619525154	0.7472627052294	#VALUE!	2.284945160006	-0.66569243909163	DNM3;ESRRA;ACADSB;SLC12A2;STX4A;LHFP;MXI1;EPHB2;FOXP2;DYSF;CDKN2B;CDKN2C;TGIF2;PPP3CA;RPL4;TRAF3
WWTAAGGC_UNKNOWN	8/147	0.71817591533286	0.84130238180946	#VALUE!	3.85282635313805	-0.66578431879955	FMNL3;SPAG7;POLDIP3;SALL1;MAP2;ATP12A;ETV5;VASP
V$STAT_Q6	17/264	0.52044031682578	0.70581839427921	#VALUE!	1.95680188843163	-0.68174450724032	FGFR2;SSBP4;SLC25A4;BSN;TOPORS;UBE2H;HYOU1;TNFSF11;ARF3;BCL6;POU4F1;ASPH;PDCD6IP;ETV5;ABCC5;AGL;SMPD3
YTAATTAA_V$LHX3_01	11/195	0.6970133073882	0.82804100276931	#VALUE!	3.61529690621272	-0.68217979314305	IER3;NOTCH2;HOXC12;XYLT2;PACSIN3;NRL;TLE4;MARCKS;RORA;SEMA3A;RAPGEFL1
V$AMEF2_Q6	18/267	0.44422458850523	0.65080053542561	#VALUE!	1.59974717579234	-0.68717472830503	B4GALT1;GSC;LYN;SOX2;TGFB3;TLE3;ASB16;ZFP36L1;PPP1R16B;CYB561D1;GTF2A1;PACSIN3;SALL1;USP47;BCL9L;SEMA3A;FBXW11;CASQ2
V$LEF1_Q2	14/235	0.63702313176699	0.79837594496861	#VALUE!	3.06114365372338	-0.68929511447633	PTPRJ;TSG101;TMEM9;CLCNKA;NEUROG3;PROX1;ARNT;SLC6A9;CYB561D1;SEMA4G;LRP8;ADAM12;GADD45A;ACSL5
V$GATA4_Q3	19/255	0.28795043152207	0.54145280528537	#VALUE!	1.14249050852986	-0.7009172093395	EGFL7;CREB3;CRYAB;SOX2;HIRA;ATP12A;TRERF1;FOXP2;YWHAG;MAZ;GTF2A1;PHF15;TOMM20;BCL6;NEDD4L;SEMA3A;RAPGEFL1;PNMA1;TOB1
V$TEL2_Q6	19/242	0.22118957692962	0.47079587033978	#VALUE!	0.94713257621123	-0.71350402315557	DPP3;ESRRA;ERH;LTBR;SLC39A11;LYN;ZDHHC5;TFE3;CANX;MARK1;STARD13;RAB43;CD2BP2;CASP8;TGIF2;AGL;FCHO1;ACSL5;PNMA1
YGTCCTTGR_UNKNOWN	5/100	0.76190763540044	0.86490626018605	#VALUE!	4.95211485380888	-0.71872096837139	YWHAG;SCN2B;AAK1;CLCNKA;PPP2R4
AAANWWTGC_UNKNOWN	12/201	0.62998107197202	0.79460575538858	#VALUE!	3.26547197906561	-0.75076202584174	FGFR2;APP;GANAB;SLMAP;PHF15;TLE4;PDGFRB;BCL6;POU4F1;RORA;FOXP2;EPHB2
V$P53_02	18/258	0.39022621588034	0.61486265089456	#VALUE!	1.54680008711171	-0.75229607238458	DAB2IP;ATP6AP1;MRC2;ZHX2;TRERF1;PLCB3;CDKN1A;RPS19;DYRK1B;PPP1R12A;HS6ST3;PPP2R4;RAP1B;PLCB1;DHX30;CHUK;ABCC5;ACSL5
V$NFKB_Q6	18/261	0.40817610257291	0.62552987719298	#VALUE!	1.60690404595371	-0.75388897173113	PTPRJ;XPO1;MAG;BCKDK;NFKBIB;TFE3;STX4A;ZHX2;MSC;TGFB1;TOP1;ATF5;UACA;TOMM20;SLC39A7;BCL3;BAZ2B;FANCC
V$MYB_Q6	18/259	0.39620023997284	0.61486265089456	#VALUE!	1.57355399073209	-0.76530800377912	YPEL1;ING3;RFX4;USP5;TLE3;FGF12;UBE2H;NOTCH2;DLX1;DOCK1;FYN;GNAS;RHOC;ID3;FBXL14;ADAMTS3;UBE2S;PNMA1
V$OCT1_02	18/218	0.17500606738973	0.42076466188502	#VALUE!	0.88841802137902	-0.76908713376769	PTPRJ;GSC;SEPHS1;CDX2;JAG1;FOXP2;HIC2;DLX1;RPS19;CXCL14;CDKN2C;TRPS1;MAP2;PRKRIP1;WDR12;CREB3L1;SEMA3A;HCN4
V$T3R_Q6	18/257	0.38426336116757	0.61342041769718	#VALUE!	1.58414467034015	-0.77417901201377	TBX3;CYC1;FGF11;NFIX;FGF12;AP4M1;MXI1;SYNGR1;RPS6KA5;ATF6;DLX1;MCM7;XYLT2;SALL1;KCNN2;BCL6;ACSL5;TOB1
RRAGTTGT_UNKNOWN	17/258	0.48380375844065	0.67402659982755	#VALUE!	1.98575707452687	-0.78335277598684	AGA;ING3;BCKDK;SNX27;OSBPL9;SOX11;SOX2;UBE2V1;LEF1;ARRDC3;ZDHHC14;APP;PHF15;TOP3A;PIAS1;DHX30;PIK3R1
V$HNF1_C	18/253	0.36055219014403	0.59413573268357	#VALUE!	1.5208329114147	-0.7918178221018	EGR1;SLC12A2;UBE3A;SLC5A1;FAM20C;TLE4;NFIX;PCDH8;RORA;MXI1;KCNK12;ZFP36L1;CDH20;DLX1;SEMA4G;TRPS1;MARCKS;TOB1
V$TATA_01	18/258	0.39022621588034	0.61486265089456	#VALUE!	1.66219633529969	-0.80841977253373	CDX1;GSC;EGFL7;SLC25A4;HIST1H1B;CRYAB;PPARG;PCDH8;ASB16;SERPINH1;ITPR1;ATOH1;CYB561D1;GTF2A1;DDX3X;CXCR4;KIRREL2;PNMA1
V$ETF_Q6	7/121	0.65283749478708	0.80596595347126	#VALUE!	3.80081173858047	-0.81988746232682	CTNNBIP1;HPCAL4;RXRG;NFYC;WAC;VAMP3;LRP8
V$NFKAPPAB_01	17/256	0.47148709207254	0.66903145240849	#VALUE!	2.06669658147958	-0.83065538233816	MAG;BCKDK;SLC12A2;LIG1;CREB1;NFKBIB;ALG6;UBE2H;RIMS2;MSC;ATOH1;UACA;SALL1;FBXL12;BCL3;ZBTB5;SMPD3
V$PIT1_Q6	18/244	0.30841091535364	0.55933695595202	#VALUE!	1.43160551129967	-0.8317673888888	FGFR3;RRAGA;TEAD1;DRG1;RORA;EN2;FOXP2;CCND1;HOXA4;SALL1;PHF15;MARCKS;VAMP3;GRCC10;ID3;SEMA3A;ETV5;DUSP6
V$AP2REP_01	15/184	0.2143359619811	0.46924265962291	#VALUE!	1.10350371837811	-0.83494980788412	ECH1;ZHX2;ADNP;PHF12;UBE2H;RORA;PTMA;CLPTM1;YWHAG;CYB561D1;DYRK1B;EED;SMARCA5;BCL9L;SCAMP5
V$NKX61_01	18/242	0.29712844884046	0.54532856029701	#VALUE!	1.44558981111385	-0.87655767226861	FGFR2;TLE4;FGF12;RIMS2;GNAT2;FOXP2;CUL3;ZFP36L1;GAD2;RNF4;MAP2;BCL6;VAMP3;MARCKS;PLCB1;PNMA1;DUSP6;TOB1
V$TBP_01	17/252	0.44676405299049	0.65080053542561	#VALUE!	2.05778333675388	-0.88392511438196	GSC;SLC25A4;ASB16;MSC;ZFP36L1;CUL3;CDH20;RPS19;PACSIN3;HAND2;USP47;POU4F1;RIT1;GRCC10;EHD1;FBXW11;PNMA1
V$PR_02	12/138	0.18895031464409	0.43873690483646	#VALUE!	1.07463134658129	-0.88534078542039	CDKN1A;PDGFB;CXCL14;ITGA6;GRB2;RBM3;RNF38;ADNP;BCL6;SEMA3A;ID3;PROX1
V$GCM_Q2	17/250	0.43438093882924	0.64317757367711	#VALUE!	2.02888288730444	-0.8954158696041	CNNM2;PTPRJ;PLD1;GDF1;PDGFB;RELA;FGF11;TGFB3;ZHX2;TCF7L1;GPR3;UHRF2;SMARCD2;CDKN2C;GNAS;VMP1;SPOP
ATGGYGGA_UNKNOWN	6/105	0.66094560428026	0.81023231621186	#VALUE!	4.25931589273199	-0.89630599778853	CSNK1A1;MAP2;SH3KBP1;THAP1;APBB3;VASP
AAGWWRNYGGC_UNKNOWN	11/124	0.1863054302907	0.43589781972594	#VALUE!	1.09114337814951	-0.90602809056169	RIF1;UBE3A;CDKN2C;YY1;RBM3;EIF5;ARCN1;CNOT3;RHOB;NFYC;PIGN
V$ATF_B	12/192	0.56945930166409	0.74589434170959	#VALUE!	3.12534636575471	-0.91626192546353	OSBPL9;PPM1A;CAMK2D;AHI1;RCE1;UBE2H;OGDH;CD2AP;SNAP25;THADA;SCAMP5;GPR3
V$FOXJ2_01	15/191	0.25413170110506	0.51244319992566	#VALUE!	1.3706415231223	-0.91636350299433	IER3;ZHX2;TLE4;DNAJB12;RORA;TRERF1;DOCK3;FOXP2;PPM1D;HAND2;TRPS1;GOLGA1;SCG3;GRCC10;FBXO11
V$NCX_01	11/177	0.57733566025142	0.7472627052294	#VALUE!	3.15948848434891	-0.92048055780149	ING3;CDX2;RPP21;SPTLC2;HOXA4;RAB35;PHF15;PTPN4;GNAS;PHF12;RPL4
V$TCF11MAFG_01	16/209	0.27522728009771	0.53054818459087	#VALUE!	1.46579698556201	-0.92908735216423	PDGFB;UFD1L;UCHL1;PPARG;MRC2;EIF5;BIRC6;FGF12;RBBP7;RIMS2;GTF2A1;HECTD2;FBXO30;ATP6V0A1;TXNRD1;SNX12
V$NKX22_01	15/195	0.27804051277446	0.53156788651741	#VALUE!	1.49395431355309	-0.9440661280585	GSC;ZHX2;NFIX;MRPS7;RBBP7;ITPR1;EPHB2;FOXP2;CCT7;CDKN2C;GOLGA1;SH3KBP1;ETV5;PIK3R1;GGA3
V$LHX3_01	15/234	0.53044215725423	0.71256432627971	#VALUE!	2.8244659059432	-0.95716937826556	KLF7;GSC;TLE4;RORA;DACH1;NOTCH2;KCNS1;PACSIN3;XYLT2;ROBO1;NRL;MARCKS;ID3;RAPGEFL1;TOB1
V$PU1_Q6	16/242	0.48124581437624	0.67352439317954	#VALUE!	2.43948149630763	-0.96415887046336	RPL17;SSBP4;LYN;RAB5C;MSH5;ADNP;ABI3;ABI1;FGF12;RORA;ATP5G1;CCT7;TNFSF11;CDKN2A;CNOT6L;FYN
V$DR3_Q4	12/149	0.25869950258731	0.51487920482474	#VALUE!	1.45571021074071	-0.96633386036841	ASXL2;CTNNBIP1;XPO1;YWHAG;PDGFB;SLC7A3;HOXC13;SALL1;TGFB3;CTDSP1;RBM14;KPNB1
V$RREB1_01	16/212	0.29291953683365	0.54312651424352	#VALUE!	1.58420553639128	-0.96701964607875	DHH;FMNL3;ING3;RALBP1;RBL1;ADNP;MXI1;TRERF1;PLCB3;DLX1;GOT1;PHF15;RAB11B;PLCB1;KPNB1;FBXO11
V$CART1_01	17/233	0.33042667720944	0.56719123624552	#VALUE!	1.73777935975658	-0.98542299984445	ACADSB;SEPHS1;CYP46A1;IRX2;NFIX;RIMS2;PTMA;FOXP2;RPS19;CDKN2C;FYN;HIPK3;SALL1;GOLGA1;BCL6;PELI2;TRAF3
V$TEF1_Q6	17/235	0.34240363507452	0.57597823089107	#VALUE!	1.79460080481113	-0.99005508544077	CNNM2;PTPRJ;FGFR2;DNM3;SCN2B;MAN1A2;CRYAB;SWAP70;USP5;MAPKAPK2;EPHB2;NOTCH2;SLC6A9;CDKN2C;BCL9L;RBM14;EHD1
TGACGTCA_V$ATF3_Q6	16/237	0.44940779901655	0.65246917335153	#VALUE!	2.35267027224485	-1.00456993754014	OSBPL9;MAOA;G3BP2;PPM1A;AHI1;RCE1;UBE2H;OGDH;CD2AP;THADA;GPR3;CAMK2D;TGIF2;SNAP25;THOC1;SCAMP5
TGASTMAGC_V$NFE2_01	13/198	0.50043347735527	0.69091378742969	#VALUE!	2.73897141099782	-1.01270791380591	SLC22A18;RAB3D;MPP5;FGF11;RBBP7;VASP;TTC1;DLX1;FBXO30;RIT1;ETV5;MAPRE3;GADD45A
V$HNF3ALPHA_Q6	14/213	0.49585980605897	0.68769697084649	#VALUE!	2.72517677448301	-1.02032522633784	ATOH1;CDKN1A;UHRF2;GTF2A1;PACSIN3;ZHX2;TGFB3;TLE3;GOLGA1;ABI1;PDCD4;TOB1;DUSP6;FOXP2
V$ARP1_01	13/168	0.29014406069812	0.54225094270716	#VALUE!	1.67172915290007	-1.02314235978849	CDX1;PDGFB;TGFB3;ZHX2;NFIX;PMF1;TRERF1;GPR3;FOXP2;MNAT1;DLX1;TGIF2;KIRREL2
V$EVI1_02	11/137	0.27394062852272	0.53054818459087	#VALUE!	1.62417592613303	-1.02947497199364	HOXC12;SLC7A3;SOX11;ADNP;BCL6;ABCB7;ADAMTS3;PTGFR;PROX1;CASQ2;TOB1
V$HMEF2_Q6	9/142	0.55604728785037	0.73189940510262	#VALUE!	3.36010850856091	-1.04873085611615	PPP1R16B;IL17B;LYN;SOX2;USP47;NFIX;EHD1;CASQ2;STARD13
V$FREAC4_01	10/155	0.53238900723672	0.71256432627971	#VALUE!	3.11604748591572	-1.05598202777523	CDKN1A;ULK1;TRPS1;TGFB3;TLE3;LEF1;PELI2;UBE2H;MSC;FOXP2
V$CREB_Q4_01	15/220	0.43896405144833	0.64683885465824	#VALUE!	2.45626269459649	-1.07009069182813	MAOA;PPM1A;AHI1;UBE2H;OGDH;CD2AP;THADA;GPR3;SREBF2;GTF2A1;CREB3L2;SNAP25;TRIM39;THOC1;SCAMP5
V$RORA2_01	12/159	0.32860823215978	0.56719123624552	#VALUE!	1.89740023296028	-1.07593741344193	ZFP36L1;SYNE1;APEX2;NRL;MPP2;CREB1;TLE4;MARCKS;SEMA3A;ASPH;SSX2IP;ACSL3
V$MSX1_01	13/180	0.37285615623499	0.60787453130863	#VALUE!	2.16940373890817	-1.07990050451168	ESRRA;ING3;LIMS1;PCDH12;KCTD5;TRERF1;FOXP2;DLX1;MPPE1;SALL1;CACNA1H;DNAJB4;ETV5
WCTCNATGGY_UNKNOWN	1984-04-01	0.78108653471819	0.87691784254093	#VALUE!	8.36203280172063	-1.09828587067424	CCT7;SYT6;ATP5G1;GPS2
V$EVI1_05	12/179	0.47609006790857	0.67244979637777	#VALUE!	2.79371844795832	-1.10862520843481	XYLT2;RFX4;CRYAB;SOX11;HECTD2;RRAGA;TMOD4;ADAMTS3;PTGFR;CASQ2;TOB1;FOXP2
V$SREBP1_01	13/176	0.34479812175677	0.57748975037404	#VALUE!	2.04251413022546	-1.12147217329695	LAMP1;XPO1;ATF4;CUL5;SEPT3;MTCH2;IGF2R;WHSC1L1;TOP3A;CAMK2D;PDCD6IP;TOPORS;CANX
V$AR_Q2	10/130	0.33006753874008	0.56719123624552	#VALUE!	2.01571262919087	-1.14302749352475	ITGA6;RBM3;ZHX2;TLE3;ADNP;DACH1;RIMS2;KCNK12;SNAP25;FOXP2
YGCANTGCR_UNKNOWN	10/128	0.31415835383457	0.56215125687664	#VALUE!	2.00708422921667	-1.15604905488379	APP;GANAB;KCNN2;ADNP;AHI1;TOPORS;PCM1;EWSR1;EPHB1;FBXO11
GGAMTNNNNNTCCY_UNKNOWN	8/120	0.50387886088629	0.69255099041098	#VALUE!	3.23400298773322	-1.18808670965754	AAK1;WHSC1L1;TLE4;DHX30;TPR;FYCO1;ABCC5;ITPR1
V$EN1_01	9/114	0.31749320352119	0.56249518427309	#VALUE!	2.07041168841182	-1.19125837617689	SLC6A9;CDX2;HOXA4;MAPK14;SIPA1L1;TFEB;UBE2H;PLCB1;FOXP2
V$PAX3_01	2022-06-01	0.00550550582717	0.06887500147046	#VALUE!	0.45159317620467	-1.20822037795094	CLPTM1;NOTCH2;AP1S1;STXBP1;CRY1;FBXO11
RACTNNRTTTNC_UNKNOWN	9/130	0.45525332802165	0.65641958700725	#VALUE!	2.88092324054291	-1.2127392736685	RDH11;DLX1;TRPS1;COX7B;WHSC1L1;RNF121;ABCC5;SMPD3;MARS
AGCYRWTTC_UNKNOWN	9/123	0.3946690822169	0.61486265089456	#VALUE!	2.51839508795639	-1.22483748815912	CSNK1A1;FGFR2;DHH;SPTLC2;RAB5C;ELL;PPARG;FGF12;NFAM1
V$PBX1_02	10/133	0.35420693548529	0.5856960349466	#VALUE!	2.3522364374662	-1.25833908076184	ZFP36L1;PPM1D;CYB5R2;RFX4;ZHX2;USP47;TLE4;RHOB;RIMS2;TAB3
V$NRSF_01	1999-09-01	0.19889871926071	0.45157375891413	#VALUE!	1.60332723070943	-1.27467169200401	CDKN2B;SCN3B;ATP6V0A1;SYT6;FGF12;COL5A3;SNAP25;PAQR4;SCAMP5
KCCGNSWTTT_UNKNOWN	8/109	0.40321921970426	0.62103864743395	#VALUE!	2.76935918958945	-1.31921738476754	CSNK1A1;XPO1;SOS1;RFX1;CNOT3;ADNP;PTBP2;PTMA
TGTYNNNNNRGCARM_UNKNOWN	1989-05-01	0.67144225209296	0.81456315228379	#VALUE!	6.4901599452999	-1.33115334506013	FSIP1;MPP2;HPCAL4;GIPR;CAMK2D
SNACANNNYSYAGA_UNKNOWN	1996-06-01	0.57850735377484	0.7472627052294	#VALUE!	4.68738848094527	-1.36561661324172	CIAO1;RDH11;AAK1;TOP3A;PSMD4;UBE2H
YTCCCRNNAGGY_UNKNOWN	1974-09-01	0.0599464214065	0.24997468175894	#VALUE!	1.02080562095659	-1.4152404613779	OSM;IER3;GSC;SNX27;WHSC1L1;TGFB3;PTPN23;UBE2V1;BCAS3
RGTTAMWNATT_V$HNF1_01	1976-04-01	0.71423941405768	0.84114407258323	#VALUE!	8.63746544461898	-1.49421520901263	EGR1;DLX1;SLC12A2;THAP11
V$HOX13_01	1946-02-01	0.79155518199096	0.88222423010992	#VALUE!	12.15185012752848	-1.52273650523769	CCND1;FBXO11
GAANYNYGACNY_UNKNOWN	1977-04-01	0.72334560772276	0.84130238180946	#VALUE!	8.93597156692727	-1.54417282202534	CDKN1A;ZHX2;TLE3;RQCD1
KTGGYRSGAA_UNKNOWN	1978-09-01	0.07605633973795	0.27587299561753	#VALUE!	1.34448003573925	-1.73144112696172	MCM7;LIG1;EZH2;ZHX2;SH3KBP1;LUC7L2;AP4M1;BCAS3;DAXX
RRCCGTTA_UNKNOWN	1991-08-01	0.24186226389781	0.50088367489649	#VALUE!	2.65102448891731	-1.83286899790602	MAZ;GLB1L;EZH2;SUV39H1;SMARCA5;LUC7L2;UBE2S;EWSR1
V$CDPCR3_01	1957-03-01	0.70595120930117	0.8354210256788	#VALUE!	10.41837224012049	-1.87342605820012	HOXA4;PPARG;MARK1
YTTCCNNNGGAMR_UNKNOWN	1954-03-01	0.67238002456052	0.81456315228379	#VALUE!	10.3996138696939	-2.13299532009254	IRX2;PCDH12;JAG1
GATGKMRGCG_UNKNOWN	1966-08-01	0.07455341881803	0.27374019116727	#VALUE!	1.71495615305326	-2.22185574114121	UBTF;YY1;RBM3;EIF5;CNOT3;PHF12;RPL7A;DUSP6
RYAAAKNNNNNNTTGW_UNKNOWN	1987-07-01	0.33309762650634	0.56719123624552	#VALUE!	3.98730416461571	-2.26103573455853	MAG;SWAP70;TRPS1;MATN1;ARRDC3;PAQR4;FOXP2
GGCNRNWCTTYS_UNKNOWN	1985-06-01	0.46591599522043	0.66420117458169	#VALUE!	5.8043774733054	-2.3749783010622	NDUFS4;FGFR3;XYLT2;DHX30;CANX;PIGN
V$PPARA_01	1937-02-01	0.68745792154953	0.81986713212036	#VALUE!	12.83060743624012	-2.54832525321073	ESRRA;SRC
GGGNRMNNYCAT_UNKNOWN	1983-07-01	0.29415661130318	0.54312651424352	#VALUE!	4.24562841505683	-2.59158675626299	RPL17;XPO1;HOXA4;YY1;PHF12;ETF1;ITPR1
V$MYOGNF1_01	1948-03-01	0.59705176625018	0.76214356664028	#VALUE!	9.65584666688735	-2.62272429070265	KLF7;PPM1L;DNAJB4
V$HMX1_01	1943-06-01	0.07118498788179	0.27374019116727	#VALUE!	2.14616328509688	-2.78051727907405	ATOH1;GGPS1;SMAD3;FGF12;PHF12;TRERF1
YRTCANNRCGC_UNKNOWN	1967-07-01	0.15409325430118	0.4072680779834	#VALUE!	3.15998091099501	-2.83855916170267	SMARCAD1;UCHL1;PITPNB;RNF38;UBE2H;UBE2S;FOXP2
V$HTF_01	1973-07-01	0.20271151023148	0.45433268906246	#VALUE!	3.64214875774815	-2.87338422650202	ASXL2;DNM3;CCND1;RFX4;PHF15;CREB3L1;DNAJB4
GKCGCNNNNNNNTGAYG_UNKNOWN	1961-04-01	0.55194103512916	0.73075562534379	#VALUE!	9.18360159581882	-2.8806770394743	NUP133;PSMB2;RCE1;PHF5A
RYTAAWNNNTGAY_UNKNOWN	1963-07-01	0.12509269236711	0.36170670009924	#VALUE!	2.83394143773105	-2.88189630730852	EGR1;SEMA4G;PACSIN3;TLE3;PCDH8;FZD6;FOXP2
CTGRYYYNATT_UNKNOWN	1975-07-01	0.22009981598233	0.47010866619223	#VALUE!	3.85978780081628	-2.91333466234202	CRYAB;RPL27A;DRG1;SSX2IP;GADD45A;PIK3R1;SREBF2
GGCKCATGS_UNKNOWN	1968-07-01	0.16179187189688	0.41422388691265	#VALUE!	3.39409077938	-2.99137736604997	CCND1;CXCR4;PHF15;HS6ST3;GOLGA1;JAG1;DHX30
YRCCAKNNGNCGC_UNKNOWN	1966-05-01	0.42260256041012	0.63428609887753	#VALUE!	6.973863366033	-3.17488732626799	MAG;KAZALD1;PSIP1;SYT6;GNAS
RNTCANNRNNYNATTW_UNKNOWN	1965-06-01	0.25176654949719	0.51103607563502	#VALUE!	4.92257986706623	-3.30460216204105	CDH20;MAP2;ZHX2;TMOD4;CASQ2;FOXP2
CGGAARNGGCNG_UNKNOWN	1956-06-01	0.16600661617693	0.41775820564361	#VALUE!	3.8713157029109	-3.37908747043653	EGR1;GANAB;SPTLC2;GTF2A1;VPS39;DUSP6
V$AR_02	1942-03-01	0.51126586640625	0.6964577246823	#VALUE!	9.47768879218766	-3.42853671287624	ADNP;BCL6;DNAJB4
V$SRF_01	1951-04-01	0.42104100838728	0.63428609887753	#VALUE!	7.75400135588226	-3.53004917655264	EGR1;PLCB3;IL17B;SLC25A4
V$PPARG_01	1949-04-01	0.39354733877484	0.61486265089456	#VALUE!	7.33583165370382	-3.56782843933039	ESRRA;RQCD1;SYT6;GOLGA4
V$ALX4_01	2016-01-01	0.65056010291405	0.80596595347126	#VALUE!	24.20881755322625	-5.22217551271316	SNAP25
V$MEF2_04	2026-02-01	0.50676736177764	0.69341159100378	#VALUE!	16.29091104220273	-5.9646161798333	CYP46A1;ASB16
V$ROAZ_01	2015-11-01	0.52386158471847	0.70732852738419	#VALUE!	29.9883626407606	-10.3837717363185	CDKN1A
V$AHRARNT_02	2015-02-01	0.27132381724237	0.52920654302997	#VALUE!	17.60074652653868	-11.20070116948675	EGR1;ATOH1
V$SEF1_C	2015-06-02	0.07897754683617	0.2803088300373	#VALUE!	18.73442443244146	-23.82762724217748	LIMK2;ATF2
