# Supplementary material for: Wnt/Tcf1 pathway restricts embryonic stem cell cycle through activation of the Ink4/Arf locus
Source: PLoS Genet. 2017 Mar 27;13(3):e1006682. doi: 10.1371/journal.pgen.1006682 (PMC5386305; doi:10.1371/journal.pgen.1006682)
Supplement: S5 Table — (XLSX) [file pgen.1006682.s012.xlsx]

## Sheet: Sheet1
Tcf1 3kbU&3kbD	Tcf3 3kbU&3kbD	Tcf1 and Tcf3 common
2016-03-07	2016-09-09	1700003M07Rik
2016-09-03	1110001J03Rik	1700020D05Rik
2016-09-07	1190005I06Rik	1700028I16Rik
2016-09-08	1700003M07Rik	4932416H05Rik
0610040F04Rik	1700007L15Rik	4933417D19Rik
1110020A21Rik	1700008A04Rik	Abcb8
1500009L16Rik	1700011L22Rik	Abcc5
1600029O15Rik	1700018B08Rik	Akt1
1700003G18Rik	1700019A02Rik	Amotl2
1700003M07Rik	1700020D05Rik	Ankrd52
1700008J07Rik	1700028I16Rik	Arl10
1700012B15Rik	1700041C23Rik	Arl4d
1700018B24Rik	1700120C14Rik	Axin2
1700019L03Rik	1810043H04Rik	B630005N14Rik
1700020D05Rik	2310050B05Rik	Bloc1s4
1700028E10Rik	2310061I04Rik	Capn2
1700028I16Rik	2310061J03Rik	Cdx2
1700030O20Rik	2410137M14Rik	Cebpb
1700055C04Rik	2610100L16Rik	Chrne
1700101I11Rik	2700081O15Rik	Ciao1
1810013L24Rik	2810442N19Rik	Clcnka
1810032O08Rik	4833418N02Rik	Cotl1
2010107G23Rik	4921504E06Rik	Csde1
2010308F09Rik	4930402H24Rik	Dhx37
2010320M18Rik	4930444M15Rik	Dhx9
2210019I11Rik	4930563D23Rik	Dnm3os
2310035C23Rik	4930578M01Rik	Egr1
2310039H08Rik	4931408C20Rik	Gca
2310045N01Rik	4931409K22Rik	Gdf1
2410004P03Rik	4932416H05Rik	Gja1
2410015M20Rik	4933411K20Rik	Gm11426
2410016O06Rik	4933417D19Rik	Gnas
2410018M08Rik	4933432I03Rik	Golga1
2410088K16Rik	4933440J02Rik	Gtsf1l
2500004C02Rik	5031425E22Rik	Hpcal4
2510002D24Rik	6230400D17Rik	Icmt
2610002J02Rik	6330416G13Rik	Ift46
2700046G09Rik	6430550D23Rik	Il17b
2700050L05Rik	7420426K07Rik	Jmy
2700060E02Rik	9530048J24Rik	Larp4b
2700089E24Rik	A830010M20Rik	Lats2
2700094K13Rik	AA474331	Lef1
2810454H06Rik	Aacs	Lgr5
3110035E14Rik	Abca6	Macrod1
3110057O12Rik	Abcb8	Mboat7
3830408C21Rik	Abcc3	Mest
4732416N19Rik	Abcc5	Mxi1
4833417C18Rik	Abhd1	Ndufa6
4833439L19Rik	Abhd16b	Nek4
4930447C04Rik	Abhd6	Nfkb1
4930452B06Rik	Actr2	Pcdh12
4930455C13Rik	Acvr1	Pde4a
4930500J02Rik	Adam2	Pdgfb
4930502E09Rik	Adamts8	Polr2e
4930509E16Rik	Aebp2	Prlhr
4930528D03Rik	Aff1	Psmb7
4930539J05Rik	2001-08-01	Ptplb
4931406C07Rik	Aifm2	R3hcc1
4931414P19Rik	Aig1	Rab11fip4
4932416H05Rik	Aipl1	Rab3d
4933404O12Rik	Akt1	Rab7l1
4933411K16Rik	Aldoa	Rad21
4933417D19Rik	Alox12e	Rapgef6
4933430I17Rik	Als2	Rbm14
5031439G07Rik	Amdhd2	Rce1
5430416N02Rik	Amotl2	Rfc5
5730455P16Rik	Ankrd10	Rif1
6030440G07Rik	Ankrd29	Rimklb
9130023H24Rik	Ankrd36	Rqcd1
9330020H09Rik	Ankrd52	Sgms2
9430083A17Rik	Ap5s1	Slc15a4
9630028B13Rik	Apoa2	Slc35b4
A230056J06Rik	Apol7d	Spg11
A230065H16Rik	Aqr	Srebf2
A330021E22Rik	Arl10	Srp19
A330032B11Rik	Arl14ep	Srrt
A630001G21Rik	Arl4d	Syngr1
A630075F10Rik	Arl6ip5	Tanc1
A730043L09Rik	Arsg	Thoc1
Aak1	Asic2	Tmem159
Abcb7	Asic4	Tmem211
Abcb8	Atg2a	Trim26
Abcc5	Atp1a3	Tubb2b
Abhd2	Atp1b1	Txlng
Abi1	Atp5b	Uhrf2
Abi3	Atp6v0e	Uqcr11
Abl1	Axin2	Vdac1
Acad9	B3galt5
Acadsb	B3gnt1
Acat1	B430212C06Rik
Ache	B630005N14Rik
Acot13	Bach1
Acp5	BC048562
Acsf2	Bcat1
Acsl3	Bcat2
Acsl5	Best2
Actl6a	Birc2
Actr8	Bloc1s3
Adam10	Bloc1s4
Adam12	Blvrb
Adamts3	Bmyc
Adamts7	Btbd6
Adat3	C330021F23Rik
Adcy7	C330046G13Rik
Adnp	C87436
Adnp2	Cables2
Ado	Cad
Adpgk	Cadm4
Adra1d	Caml
Adss	Capn2
Afap1	Capn7
Aff4	Capza1
Aga	Card9
Agbl3	Carm1
Agfg2	Cbx7
Agl	Ccdc101
Agpat6	Ccdc177
Ahctf1	Ccdc3
Ahcyl2	Ccdc40
Ahi1	Ccdc51
Ahnak	Ccdc57
Ahrr	Ccr10
AI464131	Cd101
AI646519	Cd151
AI854703	Cd207
Aip	Cd247
Ajuba	Cd63
Akap1	Cdh13
Akap11	Cdk5rap3
Akr1e1	Cds1
Akt1	Cdx2
Aldh1l2	Cebpb
Aldh3b1	Cenpv
Alg12	Cep70
Alg6	Cfl2
Alkbh5	Chga
Alox15	Chic2
Alpk1	Chmp7
Alx4	Chrne
Amer3	Ciao1
Amotl2	Cisd3
Anapc4	Cited4
Anapc5	Clcn2
Ank	Clcn6
Ankfy1	Clcnka
Ankrd13c	Clns1a
Ankrd52	Clps
Anxa3	Cmtm4
Ap1s1	Cmtm8
Ap2a2	Cobl
Ap4m1	Col18a1
Apbb2	Col6a5
Apbb3	Colgalt2
Apex2	Comp
Aplf	Copg2
App	Copz1
Appl1	Cotl1
Aprt	Cplx3
Aptx	Cpne9
Arcn1	Cpsf1
Arf3	Crlf2
Arhgap20	Csde1
Arid3a	Csk
Arid5b	Csrnp1
Arl10	Ctdp1
Arl14epl	Ctnna1
Arl15	Cuedc1
Arl2	Cycs
Arl2bp	Cyp1b1
Arl4d	Cyp2w1
Arnt	Cyp4v3
Arnt2	Cyth1
Arrdc3	D6Wsu163e
Arrdc5	Dad1
Arsa	Dbt
As3mt	Dclre1a
Asb16	Dctd
Ash2l	Ddx49
Aspdh	Def8
Asph	Defb4
Asun	Dennd1c
Asxl2	Dennd4b
Atad3a	Dhx29
Ate1	Dhx37
Atf2	Dhx9
Atf3	Dicer1
Atf4	Diexf
Atf5	Dmtn
Atf6	Dnaja3
Atf7	Dnajc28
Atg16l1	Dnm3os
Atg4b	Dnmt3b
Athl1	Dnttip1
Atic	Drosha
Atoh1	Dsn1
Atp12a	Dtnb
Atp5c1	Dusp13
Atp5f1	Dvl3
Atp5g1	Dym
Atp6ap1	E230029C05Rik
Atp6v0a1	Ebi3
Atxn10	Ecscr
Atxn1l	Efcab2
Atxn2l	Efcc1
AU018091	Egr1
AU021063	Eif2b2
AV051173	Eif4e1b
Axin2	Emc10
B130034C11Rik	Eme2
B230219D22Rik	Emilin2
B3gnt4	Epb4.1
B430319G15Rik	Eps15
B4galt1	Ercc2
B630005N14Rik	Etaa1
B830017H08Rik	Evl
B930059L03Rik	Exosc2
Bak1	F3
Banp	Fads6
Barx2	Fam117a
Baz2b	Fam118a
BB014433	Fam120a
Bbs12	Fam120b
Bbs2	Fam131a
BC004004	Fam134b
BC016423	Fam154b
BC018507	Fam160b2
BC022687	Fam187a
BC027231	Fam19a3
BC037704	Fam20b
BC048602	Fam222a
BC049635	Fam89a
Bcan	Fancf
Bcas3	Fancl
Bche	Fbl
Bckdk	Fbxl7
Bcl3	Fbxo42
Bcl6	Fem1a
Bcl7a	Fem1b
Bcl9l	Fgd2
Bclaf1	Fgf4
Bdh2	Fis1
Bet1l	Flad1
Bhlha15	Foxf1
Bhlhe22	Foxr1
Birc6	Gal3st4
Bloc1s4	Galm
Bmp8b	Gar1
Bola1	Gas2l2
Brf1	Gas8
Brpf1	Gast
Brpf3	Gata2
Bsn	Gbas
Btbd10	Gca
Btbd11	Gcc1
Btbd19	Gck
Btg3	Gcnt2
Bysl	Gdf1
Bzw1	Ggn
C030016D13Rik	Ggnbp1
C030034L19Rik	Git1
C130071C03Rik	Gja1
C2cd3	Gjc1
C2cd4d	Gm10069
C330018D20Rik	Gm10584
Cabin1	Gm10768
Cabp4	Gm11346
Cacna1h	Gm11426
Cactin	Gm13247
Cacybp	Gm13845
Camk2d	Gm16197
Camta1	Gm1653
Cand1	Gm1673
Canx	Gm17762
Capn11	Gm20556
Capn2	Gm20759
Casc4	Gm3716
Casp7	Gm410
Casp8	Gm5148
Casq2	Gm525
Catsperg1	Gm7244
Cbx1	Gm839
Cc2d1b	Gmppb
Ccdc102a	Gmpr2
Ccdc108	Gnas
Ccdc142	Gnb3
Ccdc37	Golga1
Ccdc38	Gosr1
Ccdc53	Gpam
Ccdc58	Gpc4
Ccdc61	Gpd2
Ccdc62	Gpr114
Ccdc64b	Gpr171
Ccdc82	Gpr4
Ccdc88b	Gpr84
Ccnb1	Grap
Ccnd1	Grin2a
Ccnj	Grsf1
Ccnl1	Gsap
Ccnl2	Gsk3b
Ccno	Gstz1
Ccp110	Gtf2b
Cct2	Gtsf1l
Cct5	H2afx
Cct7	H2-T3
Cd24a	Haao
Cd2ap	Hdgfrp3
Cd2bp2	Hemk1
Cd320	Hexdc
Cd52	Hey2
Cd9	Hhip
Cdc16	Hist1h1d
Cdc20	Hist1h2bc
Cdc25a	Hist3h2ba
Cdc26	Hk1
Cdc42ep4	Hlf
Cdc5l	Hmgcs1
Cdc6	Hmgn2
Cdca4	Hnrnpd
Cdh20	Hoxb2
Cdk12	Hoxb5
Cdk16	Hoxc10
Cdkn1a	Hoxc8
Cdkn2a	Hpca
Cdkn2b	Hpcal4
Cdkn2c	Hpse
Cdx1	Hs3st3b1
Cdx2	Hs3st6
Cebpb	Hspa2
Celf1	Htt
Cenpb	Icmt
Cenpt	Idh2
Cep350	Idh3a
Cep85	Ift46
Cetn3	Ift88
Chaf1a	Igfbp1
Chmp1a	Ikzf4
Chpt1	Il17b
Chrne	Impad1
Chst1	Inpp5f
Chst10	Insm2
Chst12	Iqgap3
Chst15	Itfg2
Chuk	Itgav
Churc1	Itih1
Ciao1	Itpk1
Ciapin1	Iws1
Cib1	Jarid2
Clasrp	Jmy
Clcnka	Jsrp1
Clec11a	Katnb1
Clptm1	Kbtbd2
Cmbl	Kbtbd7
Cmss1	Kcna6
Cmtm7	Kcnb1
Cnbp	Kcnc4
Cnnm2	Kcng1
Cnot3	Kcnk13
Cnot6l	Kdm5b
Cnpy2	Keap1
Cntrob	Khdrbs2
Cog6	Kif22
Col5a3	Kif2c
Copb2	Kifc1
Cops3	Klf2
Cotl1	Klhdc7b
Cox14	Klhl35
Cox4i1	Kri1
Cox7b	Krt13
Creb1	L3mbtl1
Creb3	Lace1
Creb3l1	Larp4b
Creb3l2	Lats2
Crebl2	Lbh
Crebzf	Ldlrad2
Crip3	Lef1
Crot	Leng8
Crtc1	Letmd1
Cry1	Lgr5
Cry2	Lhfpl5
Cryab	Lima1
Crygn	Lmbr1l
Csde1	Lonrf2
Csnk1a1	Lpar5
Csnk1g3	Lphn3
Csnk2a2	Lrch1
Ctdsp1	Lrcol1
Ctnnbip1	Lrrc58
Ctps	Lrrn2
Ctsz	Lrrn4
Cul3	Ltn1
Cul5	Lyzl6
Cwc22	M1ap
Cwf19l1	M6pr
Cxcl14	Macrod1
Cxcr4	Manba
Cyb561d1	Map1a
Cyb5r2	Map2k7
Cyb5r4	Map4k1
Cyc1	Map4k3
Cyct	Mapk13
Cyfip1	Mapk8ip1
Cyhr1	Mast1
Cyp2s1	Mast4
Cyp46a1	Mat2a
Cyyr1	Matn2
D10Wsu52e	Mboat7
D14Abb1e	Mcm2
D1Pas1	Mesp1
D5Ertd579e	Mest
Dab2ip	Mettl10
Dach1	Mgl2
Dars	Mia3
Daxx	Mir1186b
Dbr1	Mir1192
Dcaf10	Mir1957
Dcaf11	Mir297c
Dcaf17	Mir302b
Dcaf6	Mir30d
Dcaf7	Mir3473c
Dcaf8	Mir3971
Dck	Mir760
Dctn2	Mks1
Dcun1d5	Mlf2
Ddhd2	Mllt6
Ddi2	Mpped2
Ddrgk1	Mras
Ddx20	Mri1
Ddx39b	Mrpl19
Ddx3x	Mrps15
Ddx41	Mrps23
Ddx58	Mrps34
Dennd6b	Ms4a10
Denr	Mtf1
Depdc7	Mtf2
Dffa	Mus81
Dgke	Mxi1
Dguok	Myg1
Dhh	Mylpf
Dhrs13	Myo6
Dhx30	N4bp2
Dhx37	Naa11
Dhx9	Naa30
Diap2	Naaa
Dido1	Nars2
Dis3l2	Ndrg3
Dkkl1	Ndufa6
Dld	Ndufa9
Dlst	Ndufs5
Dlx1	Ndufs7
Dmrt3	Nebl
Dmwd	Necap1
Dmxl1	Necap2
Dnajb12	Nek4
Dnajb4	Nek7
Dnajb9	Neurog2
Dnajc12	Nfasc
Dnajc15	Nfkb1
Dnajc2	Nfkbiz
Dnajc22	Nfya
Dnajc27	Nhlrc1
Dnd1	Nkain1
Dnm3	Nkx2-3
Dnm3os	Nlrp6
Dock1	Nlrx1
Dock3	Nme1
Dock9	Nodal
Dohh	Notch3
Dok4	Npdc1
Dpf2	Npy1r
Dpp3	Nrg2
Dpp6	Nsun6
Dppa2	Nudt15
Dppa5a	Nxpe3
Dpy19l3	Oacyl
Drg1	Oas1g
Dsp	Odf3b
Dtl	Olah
Duoxa1	Olfr197
Dusp3	Olfr20
Dusp6	Olfr279
Dynlrb2	Orc2
Dyrk1b	Otop2
Dysf	Otos
Dytn	Otud3
Dzip3	P2rx1
E2f1	P2rx4
E2f2	Paip2b
E2f7	Palld
E330011O21Rik	Pax6
Eaf1	Pcdh12
Eaf2	Pcdhgb2
Ebf3	Pcdhgc5
Ech1	Pcnxl4
Edc4	Pdcd7
Eed	Pde4a
Efcab14	Pde6b
Efcab4a	Pde6h
Efs	Pdgfa
Egfl7	Pdgfb
Egr1	Pdgfrl
Ehbp1	Pdia4
Ehd1	Pdzd3
Eif2ak2	Pdzrn3
Eif3a	Pex11g
Eif4a3	Pfkl
Eif5	Phb2
Elfn1	Phc1
Ell	Phf11c
Elmo2	Phgdh
Elmsan1	Pim3
Eml5	Pip5kl1
En2	Pla2g6
Enah	Plat
Endov	Plcl2
Eno4	Pmpcb
Entpd2	Pnkd
Ephb1	Pnliprp2
Ephb2	Pnpla7
Epm2a	Polr1d
Ercc5	Polr2e
Ercc6l	Pou5f1
Ercc6l2	Ppap2a
Ergic2	Ppp1r1a
Erh	Ppp1r26
Erlin1	Ppp1r3g
Esco1	Pptc7
Esf1	Prcp
Esrp2	Prdm14
Esrra	Prdm15
Esx1	Prelp
Esyt3	Prlhr
Etf1	Prokr2
Etfa	Prorsd1
Etv4	Prss16
Etv5	Prss36
Ewsr1	Prss41
Exo5	Psap
Exosc10	Psapl1
Exosc3	Psma3
Exosc8	Psmb7
Ezh1	Psmb8
Ezh2	Ptf1a
Fadd	Ptgir
Fam103a1	Ptplb
Fam135a	Ptpn13
Fam169b	Ptpn21
Fam171a2	Ptpn6
Fam187b	Ptprn2
Fam189a1	Ptrh1
Fam193b	Pycrl
Fam20c	Pzp
Fam210b	R3hcc1
Fam213b	Rab11fip1
Fam214a	Rab11fip4
Fam217b	Rab18
Fam26f	Rab38
Fam45a	Rab3d
Fam46a	Rab7l1
Fam57a	Rac3
Fam76a	Rad21
Fancc	Ralgps2
Far1	Ramp3
Fasn	Rapgef6
Fastkd3	Rarres1
Fbn1	Rasgrp2
Fbxl12	Rasip1
Fbxl13	Rb1
Fbxl14	Rbbp5
Fbxl5	Rbbp8
Fbxo11	Rbck1
Fbxo30	Rbm14
Fbxo41	Rbm38
Fbxo46	Rbm43
Fbxo48	Rccd1
Fbxw11	Rce1
Fbxw8	Relb
Fcgr2b	Repin1
Fcgr3	Retsat
Fcho1	Rfc5
Fdx1	Rftn2
Fermt1	Rfx2
Fgf11	Rgs12
Fgf12	Rhoa
Fgfr1op2	Rhobtb3
Fgfr2	Rif1
Fgfr3	Rilp
Fgl1	Rimklb
Flii	Rln3
Flrt2	Rnd2
Fmnl3	Rnf135
Fmr1nb	Rnf17
Fnbp1l	Rnf8
Fnip1	Rnu11
Foxb2	Rpap2
Foxg1	Rpf2
Foxh1	Rpl31
Foxo3	Rpl5
Foxp2	Rpn2
Frmd4a	Rps23
Frrs1l	Rps3
Fscn1	Rps6kb2
Fsd1l	Rqcd1
Fsip1	Rrm2
Fstl3	Rrp1b
Fstl4	Runx2
Fth1	Samd11
Fundc2	Sap30l
Fus	Sar1b
Fyco1	Scarf1
Fyn	Scgb3a1
Fzd6	Scn8a
G3bp2	Sct
G6b	Sec16a
G6pc2	Sec16b
Gab1	Sec22a
Gabra4	Selplg
Gad2	Sema4a
Gadd45a	Set
Gal	Sfxn1
Galnt11	Sfxn4
Galnt13	Sgk1
Galnt7	Sgms2
Galr3	Sh2b1
Ganab	Sh3rf1
Gca	Shank3
Gdf1	Shf
Gdi2	Shisa5
Get4	Shmt1
Gfra3	Slc10a5
Gga1	Slc12a9
Gga2	Slc15a4
Gga3	Slc16a3
Ggact	Slc16a9
Ggnbp2	Slc17a5
Ggps1	Slc22a17
Ggt1	Slc24a1
Ghitm	Slc25a17
Gin1	Slc25a25
Gipr	Slc35b4
Gja1	Slc35d1
Gjb3	Slc38a10
Gk5	Slc47a1
Glb1l	Slc5a8
Gldn	Slc9b1
Gli1	Slfn5
Gli3	Slit3
Glis1	Smarca2
Gls	Smpd4
Glul	Snhg6
Gm10560	Snip1
Gm10789	Snord17
Gm11426	Snord58b
Gm12830	Snord66
Gm13034	Snrnp25
Gm13251	Snrpa1
Gm15663	Snrpf
Gm15787	Snx20
Gm16861	Snx33
Gm19583	Socs3
Gm20098	Sod2
Gm20324	Sp1
Gm20604	Spg11
Gm4432	Spic
Gm5	Spire2
Gm5176	Sppl2a
Gm5476	Spred2
Gm5607	Spsb1
Gm6225	Sqle
Gm6981	Srebf2
Gm8580	Srp19
Gmppa	Srrt
Gmpr	Ss18l1
Gnas	Ssh1
Gnat2	St6galnac2
Gng7	Stam2
Gng8	Stard7
Gnl3	Stat4
Golga1	Stra8
Golga3	Strap
Golga4	Stx1a
Golim4	Sulf1
Got1	Suox
Gpaa1	Suv39h2
Gpank1	Syce3
Gpatch11	Sycp3
Gpatch3	Syk
Gpbp1	Syngr1
Gpcpd1	Taf1
Gpn3	Tanc1
Gpr116	Tbc1d13
Gpr162	Tbc1d9b
Gpr180	Tbx21
Gpr19	Tcap
Gpr3	Tcof1
Gpr45	Tcte1
Gpr68	Tex30
Gprc5c	Tfam
Gps2	Tgfbr3
Gpsm2	Thoc1
Gpx4	Thra
Grb2	Tigd2
Grcc10	Timmdc1
Grhl1	Tm2d2
Grlf1	Tmc6
Gsc	Tmcc2
Gsg2	Tmed2
Gsta3	Tmem101
Gstt1	Tmem106a
Gtf2a1	Tmem159
Gtf2e1	Tmem17
Gtf2f1	Tmem191c
Gtf2i	Tmem211
Gtf3c6	Tmem220
Gtpbp6	Tmem221
Gtsf1l	Tmem242
Guf1	Tmem40
Gusb	Tmem41a
H13	Tmem45b
H2-Bl	Tmem59l
H2-Eb1	Tmem64
Hadh	Tmem87b
Hadhb	Tmem98
Hand2	Tnfrsf14
Hapln4	Tnfrsf19
Haus4	Tnfsf13b
Haus8	Trim26
Hbs1l	Trim52
Hck	Triobp
Hcn4	Trpv3
Hdac1	Tspan32
Hdac6	Ttc28
Hectd2	Ttf1
Hells	Ttll4
Herc1	Tub
Hes5	Tubb2b
Hexb	Tulp4
Hhipl2	Tut1
Hic2	Txlng
Hip1	Txn2
Hipk3	Ubac2
Hira	Ubald2
Hist1h1b	Ube2f
Hist1h4h	Ube2j2
Hk3	Ubr7
Hmcn1	Uhrf1bp1l
Hmg20b	Uhrf2
Hmgb3	Unc119b
Hmox2	Upp1
Hnrnpf	Uqcr11
Hnrnph1	Usp46
Hnrnph3	Uvssa
Hnrnpk	Uxs1
Hnrnpu	Vamp2
Homer2	Vangl2
Hoxa4	Vav3
Hoxc12	Vax2os
Hoxc13	Vdac1
Hpcal4	Vezt
Hps4	Vgll2
Hps6	Vim
Hs6st1	Vps11
Hs6st3	Vps25
Hsbp1	Vps51
Hspa13	Vrk1
Hspa4	Vrk2
Htra2	Vrtn
Htra4	Wbp2
Huwe1	Wbscr16
Hydin	Wbscr25
Hyls1	Wdr85
Hyou1	Wibg
Icmt	Wnt5b
Id3	Yipf1
Idh1	Ywhah
Idh3g	Zbtb46
Ier3	Zbtb6
Ift20	Zcchc17
Ift46	Zfp217
Ift57	Zfp341
Ift74	Zfp354b
Ift80	Zfp39
Igf2bp2	Zfp457
Igf2bp3	Zfp513
Igf2r	Zfp574
Igfbpl1	Zfp609
Igsf9	Zfp663
Il10rb	Zfp708
Il12a	Zfp763
Il17b	Zfp800
Il3ra	Zfp956
Ilvbl	Zfyve28
Ing1	Zmym2
Ing3	Znrd1as
Ino80	Zswim4
Ino80c	Zswim6
Ints2	Zyg11a
Ints7
Ints9
Iqgap2
Ireb2
Irf6
Irx2
Isoc1
Itfg3
Itga6
Itgb1bp1
Itgb3
Itpr1
Jag1
Jakmip1
Jkamp
Jmy
Jtb
Kat5
Kazald1
Kcne2
Kcng2
Kcnk12
Kcnmb4
Kcnn2
Kcns1
Kcns2
Kctd5
Kdm4b
Khsrp
Kif14
Kif1a
Kif24
Kif5a
Kirrel2
Kis2
Klf7
Klf8
Klhdc9
Klhl21
Klhl23
Klhl9
Klk11
Kmt2b
Knop1
Kpna2
Kpnb1
Kremen1
Krr1
Krt19
Ksr2
Lamb2
Lamp1
Laptm4a
Larp4b
Lat2
Lats2
Lbx2
Lcmt2
Lcorl
Ldhal6b
Lef1
Lefty1
Leprel4
Lgals8
Lgr5
Lhfp
Lhx8
Lig1
Limk2
Lims1
Lin28b
Lin7c
Lins
Litaf
Lix1
Lmbr1
Lmod3
LOC100503676
Loh12cr1
Lpgat1
Lrguk
Lrif1
Lrmp
Lrp8
Lrrc16a
Lrrc28
Lrrc33
Lrrc47
Lrrc66
Lrwd1
Lsm14a
Lsm3
Lsmem1
Ltbr
Ltc4s
Luc7l2
Lyn
Lyrm1
Lyrm4
Lyrm7
Lysmd2
Macf1
Macrod1
Macrod2
Mad1l1
Mafg
Mag
Magoh
Mak
Mak16
Malsu1
Man1a2
Maoa
Map10
Map2
Map2k2
Map3k15
Map3k7
Map3k9
Map6d1
Mapk14
Mapk8ip2
Mapkapk2
Mapkapk3
Mapre3
Marcks
Mark1
Mars
Marveld2
Matn1
Matr3
Mavs
Maz
Mb21d2
Mblac1
Mboat7
Mbtps1
Mccc2
Mcl1
Mcm7
Mcm9
Mcts2
Mcu
Mdh2
Me2
Med1
Med13l
Megf8
Melk
Mepce
Mertk
Mest
Mettl15
Mettl16
Mettl22
Mettl3
Mex3c
Mfap3l
Mfsd7c
Mfsd8
Micu2
Micu3
Mid1ip1
Mier1
Minos1
Mir103-1
Mir1191
Mir1195
Mir1224
Mir137
Mir1892
Mir190b
Mir1964
Mir196a-1
Mir290
Mir3063
Mir3095
Mir5046
Mir5133
Mir5135
Mir692-1
Misp
Mkl2
Mknk2
Mlec
Mmaa
Mms22l
Mnat1
Mob1a
Mob1b
Mobp
Mon1b
Morn1
Mphosph6
Mpp2
Mpp5
Mpp7
Mppe1
Mpv17l2
Mrap2
Mrc2
Mre11a
Mrpl22
Mrpl39
Mrpl48
Mrpl53
Mrps14
Mrps7
Msc
Msh5
Msmb
Mtch2
Mtfp1
Mtfr1l
Mtl5
Mtss1l
Mttp
Mum1
Mxi1
Myadm
Mybl1
Mycbp
Myef2
Myo15
Myo1d
Myo5a
Mysm1
Naa15
Naa25
Naa38
Naalad2
Nagpa
Nanp
Nbn
Nbr1
Ncapg
Ncapg2
Ncaph
Ncl
Ncoa1
Ncoa4
Ncor2
Ndrg1
Ndufa11
Ndufa5
Ndufa6
Ndufa7
Ndufb4
Ndufs4
Ndufv1
Ndufv2
Nedd4l
Nedd9
Nek4
Nek5
Nenf
Neurog3
Nfam1
Nfatc3
Nfix
Nfkb1
Nfkbib
Nfxl1
Nfyc
Nhlrc3
Nhp2
Ninl
Nkap
Nkrf
Nktr
Nmd3
Noa1
Nol11
Nol9
Nom1
Nop14
Nop58
Notch2
Nox4
Nphp3
Nphs1as
Npm1
Npr2
Nprl2
Nprl3
Nptn
Nr2c2ap
Nrbf2
Nrl
Nsun3
Nsun4
Nt5m
Ntmt1
Nuak1
Nucb2
Nucks1
Nudt2
Nudt6
Nufip2
Nup133
Nup160
Nup210l
Nup37
Nupl1
Nxpe5
Nyap1
Obsl1
Ociad2
Ofd1
Ogdh
Olfr94
Optc
Orc6
Osbpl9
Osm
P4htm
Pacsin3
Pak2
Pam16
Papolb
Paqr4
Paqr7
Paqr8
Pard6g
Patl1
Paxbp1
Pcca
Pcdh12
Pcdh8
Pcdha12
Pcdha4
Pcdhb14
Pced1b
Pcgf1
Pcgf3
Pcid2
Pcm1
Pcmtd1
Pcnt
Pdcd4
Pdcd6ip
Pde4a
Pdgfb
Pdgfrb
Pdk4
Pdxp
Peli2
Pex1
Pex13
Pfkfb2
Pgap1
Pgp
Pgr15l
Phf12
Phf15
Phf5a
Pias1
Pibf1
Pid1
Pign
Pigs
Pigyl
Pik3r1
Pip4k2c
Pitpnb
Pitpnm3
Pkd2
Pla2g10
Pla2g15
Plcb1
Plcb3
Plcl1
Pld1
Plekha4
Plekhg1
Plk1
Pllp
Plod1
Plscr1
Pm20d2
Pmepa1
Pmf1
Pnldc1
Pnma1
Pnpla2
Pnpla6
Pola1
Polb
Poldip3
Pole
Polr1c
Polr2d
Polr2e
Polr2k
Polr3b
Polr3h
Pop7
Por
Porcn
Pou3f1
Pou4f1
Ppa2
Ppan
Pparg
Ppcdc
Ppfibp2
Ppil6
Ppm1a
Ppm1d
Ppm1g
Ppm1l
Ppme1
Ppp1r12a
Ppp1r16b
Ppp2r4
Ppp3ca
Ppp6c
Pradc1
Prdx4
Prf1
Prhoxnb
Prkdc
Prkrip1
Prlhr
Prom1
Prox1
Prps1l3
Prpsap1
Prpsap2
Prr7
Prrc2c
Prss39
Prss42
Prss48
Psip1
Psma4
Psmb2
Psmb7
Psmd4
Psmd5
Psph
Ptbp2
Pten
Ptges3
Ptgfr
Ptgr2
Ptma
Ptov1
Ptplb
Ptpmt1
Ptpn23
Ptpn4
Ptpra
Ptprj
Ptprm
Ptprs
Ptrf
Ptrh2
Puf60
Qk
Qrfpr
Qrich1
R3hcc1
R3hdm2
Rab11b
Rab11fip4
Rab33b
Rab35
Rab36
Rab3d
Rab43
Rab4a
Rab5c
Rab7l1
Rabgap1
Rabgef1
Rabif
Rad18
Rad21
Rad51
Rad9b
Ralbp1
Ralgapa2
Ranbp17
Rap1b
Rapgef6
Rapgefl1
Rasgef1c
Rassf3
Raver1-fdx1l
Rbbp7
Rbl1
Rbm14
Rbm15
Rbm26
Rbm3
Rbm39
Rbm44
Rbm48
Rbm4b
Rbm6
Rbpj
Rc3h2
Rcan1
Rce1
Rcsd1
Rdh11
Reck
Recql4
Rela
Rell2
Relt
Rfc5
Rfesd
Rffl
Rfwd3
Rfx1
Rfx4
Rfxap
Rgcc
Rgs2
Rgs20
Rhbdl3
Rhob
Rhoc
Ric3
Rictor
Rif1
Rimklb
Rims2
Riok2
Rit1
Rmi1
Rmnd5b
Rnaseh2b
Rnf103
Rnf121
Rnf125
Rnf157
Rnf181
Rnf19b
Rnf24
Rnf38
Rnf4
Rnmtl1
Rnpc3
Robo1
Rora
Rpgrip1
Rpl10a
Rpl12
Rpl17
Rpl23a
Rpl26
Rpl27a
Rpl28
Rpl35
Rpl4
Rpl7a
Rpp21
Rpp38
Rprd1a
Rprd1b
Rps15
Rps15a
Rps17
Rps19
Rps2
Rps26
Rps3a1
Rps6
Rps6ka5
Rps7
Rqcd1
Rraga
Rtfdc1
Rwdd4a
Rxrg
S1pr4
Sall1
Sap18
Sapcd1
Sbno1
Scaf4
Scamp5
Scg3
Scn2b
Scn3b
Sdr39u1
Sec23ip
Sec62
Sec63
Sell
Sema3a
Sema4g
Sephs1
Sephs2
Serbp1
Serpinh1
Sertm1
Setd1a
Setd2
Setd7
Setdb2
Setx
Sf3a2
Sf3b2
Sfmbt2
Sgk3
Sgms2
Sgsm1
Sh2b3
Sh3bgrl
Sh3bp2
Sh3kbp1
She
Shprh
Shroom2
Shroom3
Siah1b
Sidt2
Sim2
Sipa1l1
Six3os1
Ska3
Skida1
Skor1
Slc12a2
Slc15a4
Slc16a11
Slc18b1
Slc22a18
Slc25a11
Slc25a38
Slc25a4
Slc2a5
Slc35b4
Slc35d3
Slc37a2
Slc39a11
Slc39a7
Slc3a2
Slc5a1
Slc5a6
Slc6a11
Slc6a9
Slc7a2
Slc7a3
Slc7a7
Slmap
Smad3
Smarca5
Smarca5-ps
Smarcad1
Smarcc1
Smarcd2
Smc1a
Smc1b
Smco1
Smdt1
Smek2
Smg5
Smg7
Smim20
Smndc1
Smpd3
Snap25
Snap29
Snapin
Snhg8
Snora23
Snora2b
Snord32a
Snrnp35
Snrnp70
Snrpg
Snupn
Snx12
Snx27
Snx5
Snx8
Soat2
Sos1
Sowahc
Sox11
Sox2
Sp9
Spag16
Spag7
Spast
Spata22
Spata24
Spats1
Spc25
Spdl1
Spdya
Spg11
Spint2
Spop
Sprtn
Spry1
Spryd4
Spsb3
Sptlc2
Src
Srd5a3
Srebf1
Srebf2
Srp19
Srp72
Srpk1
Srrt
Srsf10
Srsf3
Srsf4
Srsf5
Ssbp1
Ssbp4
Ssfa2
Ssmem1
Ssna1
Ssr3
Ssx2ip
St3gal5
St6gal2
Stag3
Stard10
Stard13
Stim2
Stk38l
Stk39
Ston2
Strip1
Stub1
Stx4a
Stxbp1
Stxbp4
Sugp1
Sult5a1
Supt16
Supt5
Suv39h1
Swap70
Sycp1
Syne1
Syngr1
Syt6
Tab2
Tab3
Tacc3
Taf11
Taf1c
Taf6l
Taf7
Tanc1
Tanc2
Taok1
Tardbp
Tars
Tasp1
Tbc1d25
Tbc1d8
Tbc1d9
Tbca
Tbcel
Tbx3
Tcf25
Tcf3
Tcf7l1
Tctn2
Tdp2
Tead1
Tecpr2
Tenm4
Tesk1
Tex13
Tex19.1
Tex21
Tex40
Tex9
Tfe3
Tfeb
Tfg
Tfip11
Tgfb1
Tgfb3
Tgif2
Tgoln1
Thada
Thap1
Thap11
Thap7
Thoc1
Thtpa
Ticam1
Timm13
Timm17a
Timm21
Tipin
Tkt
Tktl2
Tle3
Tle4
Tmco1
Tmem107
Tmem108
Tmem110
Tmem116
Tmem143
Tmem147
Tmem159
Tmem18
Tmem183a
Tmem203
Tmem211
Tmem218
Tmem229a
Tmem245
Tmem246
Tmem41b
Tmem54
Tmem88
Tmem88b
Tmem9
Tmem97
Tmod4
Tmppe
Tmtc2
Tmtc3
Tmub1
Tmx3
Tnfaip2
Tnfrsf10b
Tnfsf11
Tnik
Tnip2
Tnk1
Tnrc6b
Tob1
Tollip
Tomm20
Tomm22
Top1
Top3a
Topors
Tor3a
Tox4
Tpd52l1
Tpm3
Tpmt
Tpr
Traf3
Trap1a
Trappc6b
Trerf1
Trim24
Trim26
Trim36
Trim37
Trim39
Trim59
Trim63
Trip12
Trmt61b
Trmu
Troap
Trp53tg5
Trps1
Trpv4
Tsc22d1
Tsc22d4
Tsen2
Tsfm
Tsg101
Tshz2
Tspan2
Tspyl1
Tspyl4
Tsr1
Tssc4
Tst
Ttc1
Ttc14
Ttc18
Ttc19
Ttc32
Ttc39b
Ttl
Ttll13
Ttll9
Tubb2b
Tubg1
Tubgcp3
Tubgcp5
Txlng
Txn1
Txndc9
Txnrd1
U05342
Uaca
Ubash3b
Ube2d2a
Ube2e3
Ube2g1
Ube2h
Ube2k
Ube2s
Ube2t
Ube2v1
Ube2w
Ube3a
Ublcp1
Ubr3
Ubtf
Uchl1
Ufd1l
Uhrf2
Ulk1
Unc93b1
Unkl
Upf3a
Upf3b
Uqcr11
Usp39
Usp47
Usp5
Usp53
Utp3
Utp6
Uts2r
Vamp3
Vash1
Vash2
Vasp
Vaultrc5
Vbp1
Vdac1
Vdac3
Vegfa
Vmp1
Vps28
Vps39
Vps4a
Vps4b
Vps72
Vwa9
Wac
Wdfy1
Wdr12
Wdr27
Wdr44
Wdr6
Wdr63
Wdr7
Wdr73
Whsc1l1
Wnk1
Wrap53
Wrb
Wrnip1
Xkr4
Xkr5
Xkr9
Xpa
Xpo1
Xrcc3
Xrcc6bp1
Xrra1
Xylt2
Yif1b
Yod1
Ypel1
Ythdc1
Ythdf1
Ywhag
Yy1
Zbtb22
Zbtb40
Zbtb41
Zbtb42
Zbtb5
Zc3h6
Zc3h8
Zc3hav1
Zc3hc1
Zcchc14
Zcchc18
Zdhhc14
Zdhhc20
Zdhhc5
Zfand1
Zfand3
Zfc3h1
Zfml
Zfp101
Zfp12
Zfp142
Zfp219
Zfp260
Zfp273
Zfp276
Zfp286
Zfp317
Zfp329
Zfp330
Zfp346
Zfp36
Zfp36l1
Zfp386
Zfp398
Zfp40
Zfp414
Zfp444
Zfp455
Zfp503
Zfp511
Zfp518a
Zfp53
Zfp566
Zfp58
Zfp59
Zfp592
Zfp607
Zfp62
Zfp639
Zfp668
Zfp7
Zfp703
Zfp764
Zfp768
Zfp827
Zfp846
Zfp867
Zfp940
Zfp941
Zfp951
Zfp954
Zfr2
Zhx2
Zkscan2
Zmym3
Zmynd8
Znf512b
Zpbp
Zrsr1
Zscan20
Zscan22
Zswim7
Zzz3
